# Supplementary material for: Putative PINK1/Parkin activators lower the threshold for mitophagy by sensitizing cells to mitochondrial stress
Source: Sci Adv. 2025 Aug 27;11(35):eady0240. doi: 10.1126/sciadv.ady0240 (PMC12383277; doi:10.1126/sciadv.ady0240)
Supplement: Supplementary file 2 — Tables S5 and S6 [file sciadv.ady0240_tables_s5_and_s6.zip]

Archive with 2 entries (2 files):
- ady0240_table_s5.xlsx
- ady0240_table_s6.xlsx
