# Supplementary material for: Putative PINK1/Parkin activators lower the threshold for mitophagy by sensitizing cells to mitochondrial stress
Source: Sci Adv. 2025 Aug 27;11(35):eady0240. doi: 10.1126/sciadv.ady0240 (PMC12383277; doi:10.1126/sciadv.ady0240)
Supplement: Supplementary file 2 — Tables S5 and S6 [file sciadv.ady0240_tables_s5_and_s6.zip › ady0240_table_s5.xlsx]

## Sheet: Info
Title	Info
MTK458(5 μM)overDMSO	Total proteomics dataset after median normalization. MTK458 expression data is normalized to DMSO control with p-values calculated
MTK458(20 μM)overDMSO	Total proteomics dataset after median normalization. MTK458 expression data is normalized to DMSO control with p-values calculated
FB231(10 μM) overDMSO	Total proteomics dataset after median normalization. FB231 expression data is normalized to DMSO control with p-values calculated

## Sheet: MTK458(5 μM)overDMSO
protein	imputed	n	average_expression	proportional_expression	foldchange	log2_foldchange	p_value	adj_p_value	gene_id_entrez	gene_name	sig
A0A024RBG1	0.333333	6	1.60974e+06	1.29037e-06	117.398	6.87527	0.259874	0.948192	11163	NUDT4B	ns
Q14728	0.333333	6	778549	6.24085e-07	106.049	6.72858	1.45724e-05	0.05598	10227	MFSD10	sig_up
Q9P2X3	0.5	6	876419	7.02538e-07	92.7434	6.53517	0.111717	0.948192	55364	IMPACT	ns
Q9NQZ7	0.5	6	936681	7.50844e-07	90.4973	6.4998	0.097468	0.948192	57089	ENTPD7	ns
Q9NYA4	0.333333	6	1.6475e+06	1.32064e-06	88.9834	6.47546	0.146316	0.948192	9110	MTMR4	ns
Q9NPC7	0.333333	6	1.54043e+06	1.23481e-06	75.9239	6.24648	0.101952	0.948192	55892	MYNN	ns
P43155	0.666667	6	532208	4.26619e-07	70.6194	6.14199	0.207541	0.948192	1384	CRAT	ns
Q49A88	0.666667	6	454083	3.63994e-07	61.0352	5.93157	0.224525	0.948192	64770	CCDC14	ns
Q9BZP6	0.333333	6	1.41073e+06	1.13084e-06	60.785	5.92564	0.442941	0.948192	27159	CHIA	ns
Q9P0K8	0.666667	6	539716	4.32637e-07	59.5583	5.89623	0.182726	0.948192	55810	FOXJ2	ns
Q8IYH5	0.333333	6	936517	7.50713e-07	56.5549	5.82158	0.194464	0.948192	26009	ZZZ3	ns
O75845	0.333333	6	1.03474e+06	8.29449e-07	54.7123	5.77379	0.430791	0.948192	6309	SC5D	ns
Q6ZSS7	0.666667	6	364027	2.91805e-07	47.58	5.57228	0.207818	0.948192	54842	MFSD6	ns
Q14703	0.666667	6	374259	3.00007e-07	45.9001	5.52043	0.193132	0.948192	8720	MBTPS1	ns
Q2TAA8	0.666667	6	1.0483e+06	8.40316e-07	44.6334	5.48005	0.361814	0.948192	55815	TSNAXIP1	ns
P17661	0.666667	6	1.3117e+06	1.05146e-06	44.6233	5.47973	0.374537	0.948192	1674	DES	ns
Q8IXM2	0.333333	6	458892	3.67848e-07	44.3832	5.47194	0.184057	0.948192	124944	BAP18	ns
Q9P219	0.333333	6	1.53591e+06	1.23119e-06	40.7383	5.34832	0.330928	0.948192	440193	CCDC88C	ns
Q9NS84	0.666667	6	311215	2.4947e-07	38.9309	5.28285	0.201207	0.948192	56548	CHST7	ns
O00141	0.333333	6	425368	3.40975e-07	37.9425	5.24574	0.0665178	0.948192	6446	SGK1	ns
I3L273	0.666667	6	300293	2.40715e-07	36.8875	5.20506	0.194703	0.948192	100507003	GFY	ns
P05412	0.666667	6	290384	2.32773e-07	36.8816	5.20483	0.229431	0.948192	3725	JUN	ns
Q0VF96	0.666667	6	695455	5.57477e-07	35.2772	5.14067	0.348216	0.948192	84952	CGNL1	ns
Q6PK18	0.666667	6	277084	2.22111e-07	32.9221	5.04099	0.190567	0.948192	79701	OGFOD3	ns
Q9NQ30	0.666667	6	710307	5.69383e-07	32.92	5.04089	0.355072	0.948192	11082	ESM1	ns
Q0P6H9	0.333333	6	434403	3.48218e-07	32.7143	5.03185	0.373085	0.948192	80021	TMEM62	ns
Q9Y4F3	0.333333	6	459350	3.68216e-07	31.7461	4.98851	0.470513	0.948192	9665	MARF1	ns
O75911	0.333333	6	785209	6.29424e-07	31.384	4.97196	0.18471	0.948192	9249	DHRS3	ns
Q96P53	0.666667	6	281753	2.25853e-07	30.6643	4.93849	0.181895	0.948192	115825	WDFY2	ns
Q9H2F5	0.666667	6	258542	2.07247e-07	30.4892	4.93023	0.195097	0.948192	80314	EPC1	ns
Q9P0T4	0.333333	6	620003	4.96995e-07	28.8549	4.85074	0.465112	0.948192	51545	ZNF581	ns
O15078	0.333333	6	358238	2.87164e-07	28.4725	4.8315	0.301875	0.948192	80184	CEP290	ns
Q8WTW4	0.666667	6	212105	1.70024e-07	26.925	4.75087	0.202579	0.948192	10641	NPRL2	ns
Q6PJW8	0.333333	6	575342	4.61195e-07	26.8016	4.74425	0.293502	0.948192	163882	CNST	ns
Q06055	0.666667	6	205303	1.64571e-07	26.4739	4.7265	0.213923	0.948192	517	ATP5MC2	ns
Q96H22	0.5	6	275411	2.2077e-07	25.5003	4.67244	0.0554896	0.948192	55839	CENPN	ns
O60658	0.666667	6	198310	1.58965e-07	24.9762	4.64248	0.201702	0.948192	5151	PDE8A	ns
O95402	0.666667	6	188265	1.50913e-07	24.5926	4.62015	0.233564	0.948192	9441	MED26	ns
P51957	0.166667	6	1.42236e+06	1.14016e-06	23.8534	4.57612	0.327273	0.948192		NEK4	ns
P17031	0.5	6	240547	1.92822e-07	23.2471	4.53898	0.031387	0.948192	7574	ZNF26	sig_up
A0A0U1RRE5	0.666667	6	211532	1.69564e-07	22.9769	4.52211	0.181667	0.948192		NBDY	ns
Q9BS16	0.333333	6	270034	2.16459e-07	22.3606	4.48288	0.227378	0.948192	64105	CENPK	ns
Q9ULD5	0.5	6	1.15212e+06	9.23539e-07	21.0953	4.39885	0.35208	0.948192	27153	ZNF777	ns
Q6ZS81	0.666667	6	193116	1.54802e-07	20.5324	4.35983	0.191554	0.948192	57705	WDFY4	ns
Q8IWR1	0.333333	6	901913	7.22974e-07	20.3755	4.34876	0.326001	0.948192	286827	TRIM59	ns
Q96S90	0.666667	6	187754	1.50504e-07	20.2093	4.33695	0.181206	0.948192	388695	LYSMD1	ns
Q969L4	0.5	6	210540	1.68769e-07	20.0541	4.32583	0.0345074	0.948192	84967	LSM10	sig_up
Q6DHV5	0.666667	6	351709	2.81931e-07	19.8091	4.30809	0.339876	0.948192	387707	CC2D2B	ns
Q86UX6	0.333333	6	221120	1.7725e-07	18.8524	4.23667	0.200338	0.948192	282974	STK32C	ns
Q9Y6A9	0.666667	6	1.82496e+06	1.46289e-06	18.765	4.22997	0.408822	0.948192	28972	SPCS1	ns
Q96AP4	0.666667	6	155935	1.24998e-07	17.7585	4.15044	0.240858	0.948192	221302	ZUP1	ns
Q68CP4	0.333333	6	346906	2.7808e-07	16.4846	4.04305	0.209712	0.948192	138050	HGSNAT	ns
Q15772	0.333333	6	343871	2.75647e-07	15.252	3.93093	0.0973356	0.948192	10290	SPEG	ns
P42658	0.5	6	542133	4.34575e-07	14.8058	3.88809	0.364426	0.948192	1804	DPP6	ns
Q99942	0.333333	6	677794	5.4332e-07	14.4795	3.85594	0.279797	0.948192	6048	RNF5	ns
Q7Z7G1	0.166667	6	547524	4.38896e-07	14.4489	3.85289	0.350855	0.948192		CLNK	ns
Q96QT6	0.666667	6	135247	1.08415e-07	14.4136	3.84936	0.196342	0.948192	57649	PHF12	ns
Q9BYK8	0.333333	6	299364	2.3997e-07	11.719	3.55078	0.862056	0.973593	85441	HELZ2	ns
Q9P2D7	0.333333	6	300964	2.41253e-07	11.2791	3.49558	0.250581	0.948192	25981	DNAH1	ns
P98073	0.666667	6	294834	2.36339e-07	10.5963	3.40549	0.373189	0.948192	5651	TMPRSS15	ns
Q9NPH5	0.333333	6	242698	1.94547e-07	8.66497	3.11519	0.315651	0.948192	50507	NOX4	ns
P46091	0.166667	6	224391	1.79872e-07	8.31697	3.05606	0.321382	0.948192	2825	CMKLR2	ns
O00716	0	6	3.5455e+06	2.84207e-06	8.23773	3.04225	0.372325	0.948192	1871	E2F3	ns
Q76L83	0.666667	6	75843.5	6.07962e-08	7.70651	2.94608	0.28164	0.948192	55252	ASXL2	ns
Q9H8M7	0.166667	6	1.0059e+06	8.06333e-07	6.3933	2.67656	0.0555378	0.948192	80013	MINDY3	ns
Q8TDW5	0.5	6	735361	5.89466e-07	6.26459	2.64722	0.319511	0.948192	94122	SYTL5	ns
Q9UBY5	0.166667	6	392626	3.1473e-07	6.20882	2.63432	0.374398	0.948192	23566	LPAR3	ns
Q8N6Y2	0.166667	6	801406	6.42408e-07	5.28887	2.40296	0.331451	0.948192	10234	LRRC17	ns
Q8WXI7	0	6	4.99606e+06	4.00485e-06	4.91311	2.29664	0.239671	0.948192	94025	MUC16	ns
Q9Y3S1	0.166667	6	1.21293e+06	9.72289e-07	4.86941	2.28375	0.0911962	0.948192	65268	WNK2	ns
P41162	0.166667	6	6.74992e+06	5.41074e-06	4.67366	2.22455	0.108933	0.948192	2117	ETV3	ns
O00519	0.166667	6	1.26421e+06	1.01339e-06	4.64386	2.21532	0.420402	0.948192	2166	FAAH	ns
Q86TS9	0.166667	6	741990	5.9478e-07	4.62092	2.20818	0.0129263	0.948192	122704	MRPL52	sig_up
Q8N8Z6	0.166667	6	1.77758e+06	1.42491e-06	4.28989	2.10094	0.335782	0.948192	285761	DCBLD1	ns
Q4KMQ1	0	6	2.63344e+06	2.11097e-06	3.99495	1.99818	0.223187	0.948192	286262	TPRN	ns
O15120	0	6	4.50456e+06	3.61086e-06	3.84749	1.94392	0.537053	0.954189	10555	AGPAT2	ns
Q13303	0	6	2.2565e+06	1.80881e-06	3.79012	1.92225	0.360261	0.948192	8514	KCNAB2	ns
Q9NVC3	0	6	9.0264e+06	7.23557e-06	3.61198	1.85279	0.205478	0.948192	55238	SLC38A7	ns
Q96AX2	0	6	866693	6.94742e-07	3.58824	1.84328	0.310409	0.948192	326624	RAB37	ns
O14713	0	6	9.49652e+06	7.61242e-06	3.57275	1.83704	0.342892	0.948192	9270	ITGB1BP1	ns
Q9H8U3	0	6	1.21069e+06	9.70494e-07	3.53868	1.82321	0.0199387	0.948192	60685	ZFAND3	sig_up
P28068	0	6	3.56508e+06	2.85777e-06	3.47821	1.79834	0.349785	0.948192	3109	HLA-DMB	ns
Q8WZ42	0	6	1.19191e+07	9.5544e-06	3.45114	1.78707	0.361265	0.948192	7273	TTN	ns
Q8N0W3	0.166667	6	778595	6.24122e-07	3.36514	1.75067	0.645803	0.956975	197258	FCSK	ns
Q6ZVM7	0.166667	6	333904	2.67658e-07	3.35166	1.74488	0.186157	0.948192	146691	TOM1L2	ns
Q9UPX8	0	6	596771	4.78373e-07	3.28952	1.71788	0.343817	0.948192	22941	SHANK2	ns
Q9P273	0.5	6	1.07639e+06	8.62838e-07	3.1736	1.66612	0.283628	0.948192	55714	TENM3	ns
P0C7W6	0.5	6	173661	1.39207e-07	3.15524	1.65775	0.27782	0.948192	374355	CCDC172	ns
Q969T4	0	6	8.8497e+06	7.09393e-06	3.10781	1.6359	0.403428	0.948192	10477	UBE2E3	ns
P0DJD0	0.166667	6	991578	7.9485e-07	3.07589	1.621	0.508415	0.952381	400966	RGPD1	ns
Q8ND76	0.166667	6	944039	7.56743e-07	3.00755	1.58859	0.281387	0.948192	219771	CCNY	ns
O75151	0.166667	6	906261	7.2646e-07	2.93059	1.55119	0.234878	0.948192	5253	PHF2	ns
Q9UBR1	0.166667	6	572374	4.58815e-07	2.92961	1.55071	0.209096	0.948192	51733	UPB1	ns
Q9UL45	0.166667	6	212171	1.70077e-07	2.91932	1.54563	0.427878	0.948192	26258	BLOC1S6	ns
Q8IWI9	0.166667	6	1.12655e+06	9.03045e-07	2.90222	1.53716	0.222233	0.948192	23269	MGA	ns
Q8NC44	0	6	1.22196e+07	9.79527e-06	2.88853	1.53033	0.196463	0.948192	79137	RETREG2	ns
Q99828	0	6	5.1867e+06	4.15766e-06	2.87477	1.52344	0.214125	0.948192	10519	CIB1	ns
Q9BZ67	0	6	1.82979e+06	1.46676e-06	2.7411	1.45475	0.130342	0.948192	83786	FRMD8	ns
P16298	0.166667	6	815718	6.5388e-07	2.71135	1.43901	0.124757	0.948192	5532	PPP3CB	ns
Q8WXB1	0	6	1.45439e+07	1.16584e-05	2.65041	1.40621	0.291133	0.948192	151194	METTL21A	ns
Q969E8	0	6	1.37133e+07	1.09926e-05	2.61033	1.38423	0.225227	0.948192	90121	TSR2	ns
Q8IZT6	0	6	1.83259e+08	0.000146901	2.58291	1.369	0.313044	0.948192	259266	ASPM	ns
P43405	0	6	1.18452e+06	9.49514e-07	2.53161	1.34005	0.344496	0.948192	6850	SYK	ns
Q8NHS3	0.166667	6	787760	6.31469e-07	2.44532	1.29002	0.263258	0.948192	256471	MFSD8	ns
P04424	0	6	7.00402e+06	5.61443e-06	2.43908	1.28634	0.282216	0.948192	435	ASL	ns
Q15012	0	6	2.10212e+06	1.68506e-06	2.41904	1.27444	0.173189	0.948192	9741	LAPTM4A	ns
Q9Y426	0	6	1.4644e+06	1.17387e-06	2.41324	1.27097	0.498231	0.950187	25966	C2CD2	ns
Q96SZ6	0	6	1.7322e+06	1.38853e-06	2.3732	1.24683	0.147478	0.948192	51654	CDK5RAP1	ns
Q96N16	0	6	721627	5.78457e-07	2.36424	1.24138	0.0873163	0.948192	152789	JAKMIP1	ns
Q96KR6	0.166667	6	104707	8.39333e-08	2.34736	1.23104	0.283462	0.948192	116151	FAM210B	ns
Q6SPF0	0	6	2.08154e+07	1.66856e-05	2.34168	1.22755	0.013575	0.948192	90378	SAMD1	sig_up
P34059	0	6	90809.2	7.27928e-08	2.32415	1.21671	0.126901	0.948192	2588	GALNS	ns
O14795	0	6	3.06074e+06	2.45349e-06	2.29905	1.20104	0.334158	0.948192	10497	UNC13B	ns
Q9GZT4	0	6	845143	6.77467e-07	2.28436	1.19179	0.638647	0.956975	63826	SRR	ns
P51793	0	6	346804	2.77998e-07	2.23676	1.16141	0.127413	0.948192	1183	CLCN4	ns
Q8NFY4	0	6	1.23077e+07	9.86584e-06	2.23285	1.15889	0.136594	0.948192	80031	SEMA6D	ns
Q13670	0.166667	6	1.34989e+06	1.08207e-06	2.20177	1.13867	0.164371	0.948192		PMS2P11	ns
Q8N3R3	0.5	6	450894	3.61437e-07	2.18836	1.12985	0.331943	0.948192	285343	TCAIM	ns
Q86W34	0	6	1.49189e+07	1.1959e-05	2.17517	1.12113	0.284469	0.948192	51321	AMZ2	ns
Q96LT9	0.166667	6	1.01086e+06	8.10305e-07	2.16422	1.11385	0.079041	0.948192	55599	RNPC3	ns
P27449	0	6	3.04694e+07	2.44243e-05	2.16419	1.11383	0.387325	0.948192	527	ATP6V0C	ns
Q5T4T6	0	6	3.33127e+06	2.67035e-06	2.16321	1.11317	0.0444088	0.948192	221711	SYCP2L	sig_up
Q9BTK6	0	6	916124	7.34366e-07	2.16183	1.11225	0.205761	0.948192	79447	PAGR1	ns
O14817	0.166667	6	3.43877e+06	2.75653e-06	2.15829	1.10989	0.336684	0.948192	7106	TSPAN4	ns
O75907	0	6	994992	7.97586e-07	2.15406	1.10706	0.105673	0.948192	8694	DGAT1	ns
Q9P2E5	0	6	3.44305e+06	2.75995e-06	2.15094	1.10496	0.172173	0.948192	54480	CHPF2	ns
P52803	0	6	1.13418e+06	9.09163e-07	2.14578	1.1015	0.346408	0.948192	1946	EFNA5	ns
P49069	0	6	2.0071e+06	1.6089e-06	2.14214	1.09905	0.0940549	0.948192	819	CAMLG	ns
O14957	0.166667	6	2.849e+06	2.28376e-06	2.14184	1.09885	0.260891	0.948192	10975	UQCR11	ns
Q70IA6	0.333333	6	2.305e+06	1.84769e-06	2.13067	1.09131	0.323663	0.948192	81532	MOB2	ns
P51170	0	6	3.21832e+06	2.57981e-06	2.10579	1.07436	0.304053	0.948192	6340	SCNN1G	ns
Q13751	0	6	1.40683e+06	1.12772e-06	2.0869	1.06136	0.238435	0.948192	3914	LAMB3	ns
Q96JC1	0	6	2.00282e+07	1.60546e-05	2.08237	1.05823	0.317004	0.948192	23339	VPS39	ns
Q9BRQ5	0.166667	6	1.55627e+06	1.24751e-06	2.07169	1.05081	0.125296	0.948192	93129	ORAI3	ns
Q9C0D9	0	6	754607	6.04893e-07	2.07028	1.04983	0.291858	0.948192	85465	SELENOI	ns
Q8N8U9	0	6	3.84721e+06	3.08392e-06	2.04165	1.02974	0.222973	0.948192	168667	BMPER	ns
A0A2R8Y4L2	0	6	1.09925e+07	8.81156e-06	2.03805	1.02719	0.0486015	0.948192		HNRNPA1L3	sig_up
O15015	0	6	1.61522e+06	1.29476e-06	2.03462	1.02476	0.211736	0.948192	9726	ZNF646	ns
Q8N3Y1	0.333333	6	1.35348e+06	1.08495e-06	2.03132	1.02241	0.39146	0.948192	26259	FBXW8	ns
Q9P1W9	0	6	1.44669e+06	1.15967e-06	2.01548	1.01112	0.374703	0.948192	11040	PIM2	ns
Q9Y6B7	0.333333	6	157390	1.26164e-07	2.01367	1.00983	0.451128	0.948192	10717	AP4B1	ns
Q9Y3A0	0	6	922867	7.39771e-07	1.9988	0.999134	0.0743353	0.948192	51117	COQ4	ns
Q86XK3	0	6	1.22567e+06	9.82498e-07	1.99517	0.99651	0.128729	0.948192	119392	SFR1	ns
P08779	0	6	4.52922e+06	3.63063e-06	1.95213	0.965052	0.423464	0.948192	3868	KRT16	ns
Q7L1T6	0	6	2.41918e+07	1.93922e-05	1.95105	0.964254	0.298967	0.948192	51167	CYB5R4	ns
Q2M296	0	6	776893	6.22759e-07	1.94951	0.963113	0.338174	0.948192	64779	MTHFSD	ns
Q9NRH2	0.333333	6	811798	6.50738e-07	1.94859	0.962433	0.533478	0.953309	54861	SNRK	ns
Q8WWN8	0	6	3.10147e+06	2.48614e-06	1.94784	0.961873	0.184575	0.948192	64411	ARAP3	ns
Q12815	0	6	8.17488e+06	6.55299e-06	1.93415	0.9517	0.325125	0.948192	10024	TROAP	ns
A6ND36	0	6	5.74997e+06	4.60918e-06	1.93369	0.951358	0.19917	0.948192	644815	FAM83G	ns
O00189	0	6	5.27575e+06	4.22905e-06	1.93154	0.949752	0.381701	0.948192	9179	AP4M1	ns
O14782	0.166667	6	677344	5.4296e-07	1.91687	0.938752	0.84369	0.969841	3797	KIF3C	ns
Q01831	0	6	1.58859e+07	1.27341e-05	1.90643	0.930875	0.306993	0.948192	7508	XPC	ns
Q8TC99	0	6	2.88208e+06	2.31028e-06	1.90351	0.928663	0.291353	0.948192	54752	FNDC8	ns
Q9UHA2	0.5	6	691928	5.5465e-07	1.9024	0.927823	0.297556	0.948192	51188	SS18L2	ns
P01189	0.5	6	385628	3.0912e-07	1.90104	0.926787	0.295613	0.948192	5443	POMC	ns
Q96DU7	0	6	4.66608e+06	3.74033e-06	1.89772	0.924267	0.36571	0.948192	80271	ITPKC	ns
O95835	0	6	4.83074e+06	3.87233e-06	1.89635	0.923228	0.137385	0.948192	9113	LATS1	ns
Q05940	0	6	1.04688e+07	8.39181e-06	1.89572	0.922747	0.355003	0.948192	6571	SLC18A2	ns
Q8NEZ2	0	6	1.57579e+07	1.26315e-05	1.89393	0.921383	0.173606	0.948192	137492	VPS37A	ns
Q5T8I3	0	6	1.93618e+07	1.55205e-05	1.89004	0.918414	0.338599	0.948192	284611	EEIG2	ns
Q8N157	0.166667	6	305489	2.44881e-07	1.88647	0.915691	0.34807	0.948192	54806	AHI1	ns
Q9H6L4	0	6	90173.2	7.22829e-08	1.88077	0.911326	0.649402	0.956975	79637	ARMC7	ns
Q96FX8	0	6	1.62707e+06	1.30426e-06	1.85902	0.894542	0.3329	0.948192	64065	PERP	ns
Q9BSY4	0	6	713010	5.7155e-07	1.84481	0.883474	0.210026	0.948192	84269	CHCHD5	ns
P10588	0	6	2.307e+06	1.8493e-06	1.84203	0.881296	0.0398139	0.948192	2063	NR2F6	sig
O75427	0	6	1.38399e+07	1.10941e-05	1.84154	0.880913	0.341495	0.948192	4034	LRCH4	ns
Q9BYI3	0	6	1.39909e+06	1.12151e-06	1.84132	0.880744	0.472875	0.948192	84668	HYCC1	ns
P19793	0	6	1.31993e+06	1.05805e-06	1.83347	0.874573	0.0723714	0.948192	6256	RXRA	ns
Q99578	0	6	6.18431e+06	4.95735e-06	1.81896	0.863115	0.363995	0.948192	6014	RIT2	ns
Q6Q0C0	0	6	3.15537e+06	2.52935e-06	1.80743	0.853937	0.309771	0.948192	84231	TRAF7	ns
Q7LGC8	0.5	6	1.2292e+06	9.85328e-07	1.79729	0.845822	0.342653	0.948192	9469	CHST3	ns
Q9HB09	0	6	1.9606e+06	1.57162e-06	1.79638	0.845093	0.387172	0.948192	83596	BCL2L12	ns
Q66LE6	0	6	3.27473e+07	2.62503e-05	1.79625	0.844987	0.366058	0.948192	55844	PPP2R2D	ns
Q16526	0	6	1.39814e+06	1.12075e-06	1.78837	0.838649	0.0400937	0.948192	1407	CRY1	sig
B0I1T2	0	6	6.14587e+06	4.92653e-06	1.78711	0.837629	0.399793	0.948192	64005	MYO1G	ns
P32519	0.166667	6	1.9262e+06	1.54404e-06	1.78597	0.836708	0.176077	0.948192	1997	ELF1	ns
Q5EBL8	0	6	7.93051e+06	6.35711e-06	1.78579	0.836562	0.321356	0.948192	51248	PDZD11	ns
O76054	0	6	2.54482e+06	2.03993e-06	1.77532	0.828079	0.388535	0.948192	23541	SEC14L2	ns
Q96PN6	0	6	405645	3.25165e-07	1.76755	0.821755	0.377843	0.948192	55811	ADCY10	ns
O60906	0.166667	6	510715	4.0939e-07	1.7662	0.820647	0.320934	0.948192	6610	SMPD2	ns
Q9Y4D7	0	6	3.76547e+06	3.01841e-06	1.76427	0.819074	0.205076	0.948192	23129	PLXND1	ns
Q8N2U0	0.333333	6	534903	4.28779e-07	1.76344	0.81839	0.466071	0.948192	254863	TMEM256	ns
Q9H1Z4	0	6	4.35105e+06	3.48781e-06	1.76231	0.817468	0.0516144	0.948192	64743	WDR13	ns
Q8TDQ7	0	6	1.31732e+07	1.05596e-05	1.74323	0.80176	0.0377288	0.948192	132789	GNPDA2	sig
O00287	0	6	2.56431e+06	2.05556e-06	1.74213	0.80085	0.149086	0.948192	5994	RFXAP	ns
Q5T5C0	0	6	5.98122e+06	4.79455e-06	1.73821	0.7976	0.375554	0.948192	134957	STXBP5	ns
Q96EF6	0	6	2.27258e+06	1.8217e-06	1.73699	0.796589	0.441648	0.948192	115290	FBXO17	ns
Q8NDH2	0	6	5.20632e+07	4.17339e-05	1.72565	0.787141	0.339352	0.948192	643677	CCDC168	ns
O15014	0	6	2.57916e+07	2.06745e-05	1.72558	0.787084	0.340784	0.948192	23060	ZNF609	ns
Q9BV29	0	6	559671	4.48633e-07	1.72131	0.783509	0.0739805	0.948192		CCDC32	ns
Q14667	0	6	1.11378e+06	8.92804e-07	1.71115	0.774965	0.382913	0.948192	9703	BLTP2	ns
Q8IUH5	0	6	2.45836e+06	1.97063e-06	1.70399	0.768919	0.285613	0.948192	23390	ZDHHC17	ns
P98171	0	6	3.40556e+06	2.7299e-06	1.7028	0.767912	0.118757	0.948192	393	ARHGAP4	ns
Q9BPZ2	0	6	1.25227e+06	1.00382e-06	1.69713	0.763094	0.0761835	0.948192	474343	SPIN2B	ns
Q6P1S2	0	6	1.74486e+06	1.39868e-06	1.69505	0.76133	0.361758	0.948192	285315	C3orf33	ns
Q9GZU7	0	6	2.25399e+06	1.8068e-06	1.69393	0.760371	0.248758	0.948192	58190	CTDSP1	ns
Q08AE8	0.5	6	790160	6.33393e-07	1.69322	0.75977	0.526098	0.952381	56907	SPIRE1	ns
Q76N89	0	6	1.77494e+07	1.4228e-05	1.68604	0.753641	0.17244	0.948192	23072	HECW1	ns
P49917	0	6	3.62982e+07	2.90966e-05	1.68369	0.75163	0.451862	0.948192	3981	LIG4	ns
Q149M9	0	6	5.36518e+06	4.30073e-06	1.68117	0.749468	0.240385	0.948192	284434	NWD1	ns
O14775	0.5	6	342816	2.74802e-07	1.67559	0.744667	0.917907	0.982434		GNB5	ns
P32019	0.5	6	291900	2.33987e-07	1.67559	0.744667	0.726437	0.956975	3633	INPP5B	ns
P54646	0.5	6	608485	4.87762e-07	1.67559	0.744667	0.534978	0.953309	5563	PRKAA2	ns
Q56NI9	0.5	6	470849	3.77433e-07	1.67559	0.744667	0.631506	0.956975	157570	ESCO2	ns
Q92830	0.5	6	706011	5.65939e-07	1.67559	0.744667	0.808905	0.965769	2648	KAT2A	ns
Q96CX6	0.5	6	330584	2.64996e-07	1.67559	0.744667	0.763713	0.956975	116064	LRRC58	ns
Q96DC7	0.5	6	403197	3.23203e-07	1.67559	0.744667	0.692715	0.956975	55374	TMCO6	ns
Q96HI0	0.5	6	640656	5.1355e-07	1.67559	0.744667	0.561195	0.956505	205564	SENP5	ns
Q9NPH3	0.333333	6	1.13373e+06	9.08801e-07	1.67559	0.744667	0.893982	0.977022	3556	IL1RAP	ns
Q9NWH2	0.5	6	286293	2.29493e-07	1.67559	0.744667	0.638339	0.956975	729515	TMEM242	ns
O75319	0	6	5.09953e+06	4.08779e-06	1.66719	0.737417	0.335935	0.948192	8446	DUSP11	ns
Q9UMN6	0	6	3.06835e+06	2.45959e-06	1.66583	0.736239	0.160252	0.948192	9757	KMT2B	ns
O60292	0	6	1.40679e+06	1.12769e-06	1.66233	0.733207	0.208084	0.948192	23094	SIPA1L3	ns
Q7Z406	0	6	1.01984e+07	8.17507e-06	1.66188	0.732813	0.40847	0.948192	79784	MYH14	ns
Q9UHW5	0	6	9.88553e+06	7.92425e-06	1.65657	0.728196	0.0809308	0.948192	51184	GPN3	ns
P60604	0	6	3.30955e+07	2.65294e-05	1.64754	0.720315	0.0139079	0.948192	7327	UBE2G2	sig
Q8IZ07	0	6	1.41649e+06	1.13546e-06	1.64545	0.71848	0.479018	0.948192	88455	ANKRD13A	ns
Q06418	0	6	78520	6.29417e-08	1.64391	0.71713	0.284157	0.948192	7301	TYRO3	ns
Q9BQI3	0	6	836352	6.70421e-07	1.6429	0.716241	0.155985	0.948192	27102	EIF2AK1	ns
Q8NFV4	0	6	7.90478e+06	6.33648e-06	1.64276	0.71612	0.0493975	0.948192	83451	ABHD11	sig
Q6IMI6	0	6	7.68677e+06	6.16173e-06	1.64209	0.715531	0.359537	0.948192	442038	SULT1C3	ns
A2RRP1	0	6	1.2749e+07	1.02196e-05	1.63944	0.713199	0.197221	0.948192	51594	NBAS	ns
O75462	0	6	1.09886e+06	8.80849e-07	1.63685	0.710918	0.305713	0.948192	9244	CRLF1	ns
Q96DX5	0	6	761331	6.10284e-07	1.63055	0.705357	0.403669	0.948192	140462	ASB9	ns
O15530	0	6	4.06108e+07	3.25537e-05	1.62306	0.698713	0.238868	0.948192	5170	PDPK1	ns
Q96AQ8	0.333333	6	849687	6.8111e-07	1.62193	0.697711	0.648233	0.956975	63933	MCUR1	ns
Q9BXK1	0	6	2.64617e+06	2.12117e-06	1.61791	0.694129	0.171943	0.948192	83855	KLF16	ns
Q7Z4G4	0	6	5.89236e+06	4.72332e-06	1.61375	0.690415	0.159866	0.948192	60487	TRMT11	ns
Q5TCZ1	0	6	4.41485e+06	3.53895e-06	1.61326	0.68998	0.0830181	0.948192	9644	SH3PXD2A	ns
Q96HA7	0	6	2.07974e+07	1.66712e-05	1.60345	0.68118	0.327626	0.948192	4796	TONSL	ns
Q5VWP2	0	6	1.87331e+06	1.50165e-06	1.60051	0.678529	0.135574	0.948192	54855	TENT5C	ns
O95396	0	6	3.54783e+06	2.84394e-06	1.59449	0.673096	0.198439	0.948192	27304	MOCS3	ns
Q08043	0	6	1.65382e+07	1.32571e-05	1.59308	0.671816	0.374022	0.948192	89	ACTN3	ns
Q9BYC5	0	6	426226	3.41663e-07	1.59147	0.670357	0.301778	0.948192	2530	FUT8	ns
Q9BX10	0	6	3.38285e+06	2.7117e-06	1.59106	0.669987	0.429862	0.948192	54676	GTPBP2	ns
Q9UPQ3	0	6	1.15736e+06	9.2774e-07	1.59079	0.669748	0.313266	0.948192	116987	AGAP1	ns
Q8IWF2	0	6	1.87473e+06	1.50279e-06	1.58891	0.668041	0.348382	0.948192	80020	FOXRED2	ns
Q9NRR3	0	6	2.06601e+06	1.65612e-06	1.5888	0.667938	0.496839	0.950187	56990	CDC42SE2	ns
Q8IX04	0	6	2.63891e+07	2.11536e-05	1.5856	0.665032	0.365079	0.948192	55293	UEVLD	ns
Q8TAK5	0	6	840787	6.73976e-07	1.58489	0.664383	0.37264	0.948192	126626	GABPB2	ns
Q9H8G2	0	6	6.79291e+06	5.4452e-06	1.58247	0.662182	0.0930867	0.948192	79886	CAAP1	ns
Q99685	0	6	1.9859e+06	1.5919e-06	1.5791	0.659105	0.548258	0.956505	11343	MGLL	ns
P02647	0	6	7.00295e+06	5.61357e-06	1.57675	0.656952	0.394048	0.948192	335	APOA1	ns
Q9UIW2	0	6	888003	7.11824e-07	1.57534	0.655665	0.516786	0.952381	5361	PLXNA1	ns
Q9H6U6	0	6	2.12136e+06	1.70048e-06	1.57138	0.652034	0.139695	0.948192	54828	BCAS3	ns
Q8N3Z6	0	6	4.17499e+06	3.34668e-06	1.56972	0.650508	0.154739	0.948192	84186	ZCCHC7	ns
Q9H063	0	6	1.64755e+06	1.32067e-06	1.56902	0.649868	0.332266	0.948192	84232	MAF1	ns
Q8IYQ7	0	6	1.44399e+07	1.1575e-05	1.56433	0.645548	0.1532	0.948192	79896	THNSL1	ns
O95466	0	6	8.46808e+07	6.78802e-05	1.5632	0.644502	0.247186	0.948192	752	FMNL1	ns
Q5VV52	0	6	913588	7.32333e-07	1.56315	0.644454	0.597423	0.956975	51058	ZNF691	ns
Q13315	0	6	4.77607e+06	3.8285e-06	1.56201	0.643405	0.203828	0.948192	472	ATM	ns
P53675	0	6	3.12244e+06	2.50295e-06	1.55477	0.636703	0.361046	0.948192	8218	CLTCL1	ns
Q92870	0.166667	6	3.92516e+07	3.14641e-05	1.55171	0.633863	0.561952	0.956505	323	APBB2	ns
Q9NUP1	0	6	4.90557e+06	3.93231e-06	1.55094	0.633146	0.230345	0.948192	55330	BLOC1S4	ns
Q6KB66	0	6	1.70844e+06	1.36949e-06	1.54992	0.632189	0.375996	0.948192	144501	KRT80	ns
O43248	0.833333	6	99688.8	7.99106e-08	1.54954	0.631839	0.417376	0.948192	3227	HOXC11	ns
O95409	0.5	6	70406.8	5.64382e-08	1.54954	0.631839	0.557046	0.956505	7546	ZIC2	ns
P00519	0.833333	6	85224.2	6.83158e-08	1.54954	0.631839	0.431281	0.948192	25	ABL1	ns
P23471	0.833333	6	2.28603e+06	1.83249e-06	1.54954	0.631839	0.422461	0.948192	5803	PTPRZ1	ns
P24394	0.833333	6	128676	1.03147e-07	1.54954	0.631839	0.427854	0.948192	3566	IL4R	ns
P28300	0.833333	6	141954	1.13791e-07	1.54954	0.631839	0.427291	0.948192	4015	LOX	ns
P30291	0.833333	6	115104	9.22675e-08	1.54954	0.631839	0.428591	0.948192	7465	WEE1	ns
P51178	0.833333	6	60109.1	4.81835e-08	1.54954	0.631839	0.412323	0.948192	5333	PLCD1	ns
P86397	0.833333	6	71978.8	5.76983e-08	1.54954	0.631839	0.433448	0.948192		HTD2	ns
Q08357	0.833333	6	144101	1.15512e-07	1.54954	0.631839	0.419245	0.948192	6575	SLC20A2	ns
Q5TB80	0.833333	6	324765	2.60332e-07	1.54954	0.631839	0.421255	0.948192	22832	CEP162	ns
Q7Z388	0.833333	6	230298	1.84607e-07	1.54954	0.631839	0.425348	0.948192	286148	DPY19L4	ns
Q7Z5W3	0.833333	6	25527.7	2.04631e-08	1.54954	0.631839	0.509621	0.952381	144233	BCDIN3D	ns
Q86Y38	0.833333	6	605389	4.85281e-07	1.54954	0.631839	0.421922	0.948192	64131	XYLT1	ns
Q8NF50	0.833333	6	144162	1.1556e-07	1.54954	0.631839	0.419246	0.948192	81704	DOCK8	ns
Q8WV44	0.833333	6	253194	2.0296e-07	1.54954	0.631839	0.425084	0.948192	90933	TRIM41	ns
Q96N46	0.833333	6	133624	1.07113e-07	1.54954	0.631839	0.427629	0.948192	151613	TTC14	ns
Q9BY41	0.666667	6	225832	1.81027e-07	1.54954	0.631839	0.734882	0.956975	55869	HDAC8	ns
Q9Y2D9	0.833333	6	436722	3.50077e-07	1.54954	0.631839	0.421629	0.948192	22834	ZNF652	ns
Q8NFT6	0	6	2.54808e+06	2.04254e-06	1.54822	0.630608	0.191476	0.948192	80174	DBF4B	ns
Q16363	0	6	3.47162e+06	2.78285e-06	1.54608	0.628613	0.459191	0.948192	3910	LAMA4	ns
Q6GYQ0	0	6	3.33806e+06	2.67579e-06	1.54543	0.628006	0.31034	0.948192	253959	RALGAPA1	ns
P05165	0	6	3.63418e+06	2.91317e-06	1.54506	0.627662	0.0449609	0.948192	5095	PCCA	sig
P47736	0	6	1.05489e+06	8.45604e-07	1.53577	0.618965	0.468471	0.948192	5909	RAP1GAP	ns
Q96F44	0	6	5.5331e+06	4.43534e-06	1.52621	0.609955	0.123907	0.948192	81559	TRIM11	ns
Q8N8Q9	0	6	1.32805e+06	1.06457e-06	1.52539	0.609181	0.031479	0.948192	81614	NIPA2	sig
Q96JM4	0	6	7.90012e+06	6.33274e-06	1.52464	0.608469	0.436648	0.948192	84125	LRRIQ1	ns
Q92560	0	6	4.47207e+06	3.58482e-06	1.5197	0.603788	0.427772	0.948192	8314	BAP1	ns
Q9NXK8	0	6	2.58517e+06	2.07228e-06	1.51947	0.603572	0.195102	0.948192	54850	FBXL12	ns
Q96F24	0	6	1.35569e+06	1.08672e-06	1.51833	0.602487	0.3579	0.948192	29982	NRBF2	ns
Q6Y288	0	6	3.72532e+07	2.98622e-05	1.51799	0.602167	0.346573	0.948192	145173	B3GLCT	ns
P49459	0	6	2.58761e+07	2.07423e-05	1.51556	0.599851	0.0623287	0.948192	7319	UBE2A	ns
Q6P4H8	0.333333	6	585319	4.69192e-07	1.51266	0.597088	0.636809	0.956975	134145	ATPSCKMT	ns
Q5HYK3	0	6	3.31096e+07	2.65407e-05	1.51235	0.596793	0.0108386	0.948192	84274	COQ5	sig
P23508	0	6	4.15766e+06	3.33278e-06	1.51221	0.596654	0.371871	0.948192	4163	MCC	ns
Q9BRQ6	0	6	9.16783e+06	7.34894e-06	1.50895	0.593542	0.245252	0.948192	84303	CHCHD6	ns
P57078	0	6	1.1376e+07	9.11902e-06	1.50763	0.592283	0.312477	0.948192		RIPK4	ns
A5PLN9	0	6	4.82151e+06	3.86492e-06	1.50581	0.59054	0.246923	0.948192	80006	TRAPPC13	ns
O43474	0	6	3.438e+06	2.75591e-06	1.50547	0.590213	0.2165	0.948192	9314	KLF4	ns
Q96BD5	0	6	2.1501e+06	1.72353e-06	1.50532	0.590072	0.399407	0.948192	51317	PHF21A	ns
Q8IY82	0.333333	6	1.87563e+06	1.50351e-06	1.50289	0.587736	0.524221	0.952381	84229	DRC7	ns
Q15751	0	6	2.05367e+07	1.64623e-05	1.50136	0.586267	0.269745	0.948192	8925	HERC1	ns
O43739	0	6	2.91853e+06	2.33949e-06	1.49763	0.58268	0.36856	0.948192	9265	CYTH3	ns
P20936	0	6	3.07743e+07	2.46687e-05	1.49401	0.57919	0.408047	0.948192	5921	RASA1	ns
A7E2V4	0	6	1.25316e+06	1.00454e-06	1.49368	0.578868	0.230051	0.948192	23053	ZSWIM8	ns
O95429	0	6	3.09631e+06	2.48201e-06	1.48995	0.575265	0.00150396	0.948192	9530	BAG4	sig
Q9H3S4	0	6	6.60612e+07	5.29547e-05	1.48755	0.572942	0.569331	0.956975	27010	TPK1	ns
Q8N653	0	6	1.42802e+06	1.1447e-06	1.48688	0.572292	0.567671	0.956975	8216	LZTR1	ns
Q9BTX3	0.166667	6	2.04129e+06	1.6363e-06	1.48485	0.570316	0.287749	0.948192	29100	TMEM208	ns
Q9BQ49	0	6	2.31504e+06	1.85574e-06	1.4833	0.56881	0.468015	0.948192	79086	SMIM7	ns
Q96QG7	0	6	3.38438e+06	2.71292e-06	1.48224	0.567778	0.0669051	0.948192	66036	MTMR9	ns
Q93073	0	6	5.12446e+06	4.10777e-06	1.48188	0.567425	0.420232	0.948192	9728	SECISBP2L	ns
Q8TBP6	0	6	107196	8.59282e-08	1.48031	0.565902	0.173262	0.948192	55972	SLC25A40	ns
Q9H0U6	0	6	1.85909e+07	1.49025e-05	1.47562	0.561317	0.261511	0.948192	29074	MRPL18	ns
Q5PSV4	0	6	1.28603e+06	1.03089e-06	1.47324	0.558996	0.0842627	0.948192	84312	BRMS1L	ns
Q9NVR2	0	6	1.92303e+07	1.5415e-05	1.47136	0.557148	0.071082	0.948192	55174	INTS10	ns
Q96CN4	0	6	3.79633e+06	3.04314e-06	1.47037	0.556182	0.317117	0.948192	115704	EVI5L	ns
Q6P6B7	0	6	241038	1.93216e-07	1.46974	0.555556	0.289154	0.948192	54522	ANKRD16	ns
Q9UM13	0	6	4.39983e+06	3.52691e-06	1.46882	0.554658	0.0434291	0.948192	10393	ANAPC10	sig
Q9ULI2	0.166667	6	533828	4.27917e-07	1.4654	0.551293	0.467721	0.948192	57494	RIMKLB	ns
Q16560	0.166667	6	478514	3.83577e-07	1.46427	0.550185	0.513022	0.952381	11066	SNRNP35	ns
Q9UBV2	0	6	2.43249e+07	1.94988e-05	1.46054	0.5465	0.179085	0.948192	6400	SEL1L	ns
Q86XE3	0.166667	6	134053	1.07457e-07	1.45824	0.544227	0.575363	0.956975	286097	MICU3	ns
Q53S08	0	6	6.48907e+06	5.20164e-06	1.45628	0.542288	0.241306	0.948192	150786	RAB6D	ns
P17029	0.166667	6	1.10316e+06	8.84297e-07	1.45462	0.540643	0.16201	0.948192	7586	ZKSCAN1	ns
P00488	0	6	5.35736e+06	4.29446e-06	1.45159	0.537632	0.349551	0.948192	2162	F13A1	ns
Q13795	0	6	1.96413e+06	1.57445e-06	1.45092	0.536972	0.633291	0.956975	10139	ARFRP1	ns
Q9ULK4	0	6	2.21312e+07	1.77404e-05	1.45016	0.536216	0.346144	0.948192	9439	MED23	ns
Q9Y3Z3	0	6	3.20133e+07	2.56619e-05	1.44866	0.534721	0.172831	0.948192	25939	SAMHD1	ns
O60941	0.333333	6	246156	1.97319e-07	1.44799	0.534049	0.882754	0.976315	1838	DTNB	ns
Q9P2K6	0	6	1.27254e+07	1.02007e-05	1.44666	0.532723	0.320091	0.948192	57542	KLHL42	ns
Q96DL1	0	6	8.03981e+06	6.44472e-06	1.44476	0.53083	0.400543	0.948192	120406	NXPE2	ns
Q14155	0	6	5.13905e+07	4.11947e-05	1.44315	0.529218	0.125334	0.948192	8874	ARHGEF7	ns
O43149	0	6	1.88919e+07	1.51438e-05	1.44302	0.52909	0.06472	0.948192	23140	ZZEF1	ns
Q8IWA5	0	6	5.38241e+06	4.31455e-06	1.44267	0.528744	0.0965989	0.948192	57153	SLC44A2	ns
O75030	0	6	4.72868e+06	3.79051e-06	1.44248	0.528552	0.357555	0.948192		MITF	ns
O95684	0	6	1.1584e+07	9.28571e-06	1.44137	0.527439	0.181176	0.948192	11116	CEP43	ns
Q17R31	0	6	683406	5.47819e-07	1.44126	0.52733	0.482386	0.948192	128387	TATDN3	ns
Q9UI15	0	6	1.42396e+06	1.14145e-06	1.44015	0.526223	0.540168	0.954893	29114	TAGLN3	ns
Q8TCD1	0	6	875004	7.01404e-07	1.43857	0.524634	0.152386	0.948192	497661	C18orf32	ns
Q9UBT6	0.166667	6	546187	4.37824e-07	1.43796	0.524019	0.332047	0.948192	51426	POLK	ns
Q5TA31	0	6	1.11771e+06	8.95959e-07	1.43745	0.523511	0.364728	0.948192	149603	RNF187	ns
O75152	0	6	1.37518e+08	0.000110235	1.43498	0.521026	0.0983497	0.948192	9877	ZC3H11A	ns
Q15596	0	6	6.54132e+06	5.24353e-06	1.43477	0.520821	0.386531	0.948192	10499	NCOA2	ns
Q9H3H1	0	6	6.55793e+07	5.25685e-05	1.43435	0.520392	0.196662	0.948192	54802	TRIT1	ns
Q96N64	0	6	2.38559e+06	1.91229e-06	1.43392	0.519969	0.333993	0.948192	114825	PWWP2A	ns
Q8WTS1	0	6	471585	3.78023e-07	1.43063	0.516653	0.153186	0.948192	51099	ABHD5	ns
Q9H3K2	0	6	6.31615e+07	5.06304e-05	1.43048	0.516495	0.105181	0.948192	27069	GHITM	ns
Q2KHM9	0	6	4.0821e+06	3.27221e-06	1.42861	0.514607	0.473442	0.948192	9851	KIAA0753	ns
P56270	0	6	3.44785e+07	2.7638e-05	1.42797	0.513964	0.128122	0.948192	4150	MAZ	ns
P0CJ79	0	6	3.71422e+06	2.97732e-06	1.42635	0.512333	0.242952	0.948192	388559	ZNF888	ns
P52429	0	6	1.48269e+06	1.18852e-06	1.42486	0.510817	0.293083	0.948192	8526	DGKE	ns
Q9BQ75	0	6	5.51613e+07	4.42174e-05	1.4243	0.510248	0.155681	0.948192	84319	CMSS1	ns
Q9UBU6	0	6	3.02387e+06	2.42393e-06	1.42089	0.506798	0.268785	0.948192	51439	FAM8A1	ns
Q8IXK2	0.166667	6	1.4672e+07	1.17611e-05	1.42048	0.506375	0.239719	0.948192	79695	GALNT12	ns
Q6ZW49	0	6	4.66015e+06	3.73558e-06	1.4202	0.506092	0.37063	0.948192	22976	PAXIP1	ns
Q96KQ7	0	6	2.80686e+07	2.24998e-05	1.41914	0.505012	0.278942	0.948192	10919	EHMT2	ns
Q9H0H0	0	6	1.06209e+07	8.51373e-06	1.41885	0.504718	0.288421	0.948192	57508	INTS2	ns
Q6ZUA9	0	6	1.83628e+06	1.47197e-06	1.41684	0.50268	0.435372	0.948192	389690	MROH5	ns
P61165	0	6	4.95317e+06	3.97047e-06	1.41667	0.502504	0.0919867	0.948192	746	TMEM258	ns
Q8N2K1	0	6	1.12518e+06	9.01943e-07	1.4148	0.5006	0.96962	0.992346	118424	UBE2J2	ns
Q15646	0	6	1.00287e+07	8.03906e-06	1.41269	0.498448	0.191517	0.948192	8638	OASL	ns
Q8NEU8	0	6	2.83653e+06	2.27377e-06	1.41141	0.497134	0.561046	0.956505	55198	APPL2	ns
Q969W9	0.166667	6	1.40762e+06	1.12835e-06	1.4107	0.49641	0.721665	0.956975	56937	PMEPA1	ns
Q9H7Z6	0	6	1.01431e+07	8.13069e-06	1.4099	0.495597	0.452581	0.948192	84148	KAT8	ns
Q9BT30	0	6	1.15334e+06	9.2452e-07	1.40798	0.493628	0.121321	0.948192	84266	ALKBH7	ns
Q5SWX8	0	6	2.88352e+07	2.31143e-05	1.40737	0.493001	0.0766611	0.948192	54953	ODR4	ns
Q8N3F8	0	6	3.88764e+07	3.11634e-05	1.40701	0.492631	0.378918	0.948192	85377	MICALL1	ns
Q9Y342	0	6	3.14816e+06	2.52357e-06	1.40659	0.492206	0.259262	0.948192	51090	PLLP	ns
Q96KC2	0	6	2.54007e+06	2.03612e-06	1.4056	0.491183	0.122206	0.948192	221079	ARL5B	ns
P22033	0	6	6.74383e+07	5.40586e-05	1.40512	0.490694	0.331893	0.948192	4594	MMUT	ns
P51688	0	6	5.67965e+06	4.55281e-06	1.40494	0.490508	0.259362	0.948192	6448	SGSH	ns
Q5VUA4	0	6	9.49926e+06	7.61461e-06	1.40345	0.488978	0.232698	0.948192	24149	ZNF318	ns
Q9Y3L5	0	6	9.17919e+07	7.35805e-05	1.40236	0.487862	0.328919	0.948192	57826	RAP2C	ns
Q5T2E6	0	6	2.20881e+07	1.77058e-05	1.39547	0.480754	0.233589	0.948192	79591	ARMH3	ns
P26045	0.166667	6	501668	4.02138e-07	1.39513	0.4804	0.301993	0.948192	5774	PTPN3	ns
O76082	0.166667	6	1.46645e+06	1.17551e-06	1.39449	0.479741	0.181982	0.948192	6584	SLC22A5	ns
Q9NYQ6	0	6	5.33545e+06	4.27691e-06	1.3932	0.478402	0.385118	0.948192	9620	CELSR1	ns
Q9H269	0	6	4.07916e+07	3.26986e-05	1.3924	0.477572	0.0470814	0.948192	64601	VPS16	sig
Q32NC0	0	6	4.36074e+06	3.49558e-06	1.39106	0.476187	0.462776	0.948192	83608	C18orf21	ns
Q96F07	0	6	3.59686e+06	2.88325e-06	1.39047	0.475572	0.160833	0.948192	26999	CYFIP2	ns
Q96DZ1	0	6	3.52308e+07	2.8241e-05	1.38932	0.474382	0.332841	0.948192	27248	ERLEC1	ns
O60784	0	6	1.45399e+07	1.16552e-05	1.38768	0.47267	0.13185	0.948192	10043	TOM1	ns
O95427	0	6	1.36292e+06	1.09252e-06	1.38435	0.469212	0.291485	0.948192	23556	PIGN	ns
O95714	0	6	2.0978e+07	1.6816e-05	1.38425	0.469101	0.251409	0.948192	8924	HERC2	ns
Q9UHN1	0	6	4.32457e+06	3.46658e-06	1.38327	0.46808	0.329166	0.948192	11232	POLG2	ns
P01258	0.5	6	218483	1.75136e-07	1.38155	0.466284	0.909646	0.981375	796	CALCA	ns
P0CAP2	0.666667	6	144981	1.16217e-07	1.38155	0.466284	0.752672	0.956975	81488	POLR2M	ns
P10696	0.666667	6	238496	1.91179e-07	1.38155	0.466284	0.883333	0.976315	251	ALPG	ns
Q2TAK8	0.333333	6	346602	2.77836e-07	1.38155	0.466284	0.970449	0.992681	84939	PWWP3A	ns
Q5TC04	0.5	6	784191	6.28608e-07	1.38155	0.466284	0.459778	0.948192		ATP1A1-AS1	ns
Q86U28	0.5	6	1.29201e+06	1.03568e-06	1.38155	0.466284	0.505195	0.952381	122961	ISCA2	ns
Q8WU17	0.5	6	1.40563e+06	1.12676e-06	1.38155	0.466284	0.840166	0.969841	11236	RNF139	ns
Q92843	0.5	6	739759	5.92991e-07	1.38155	0.466284	0.736427	0.956975	599	BCL2L2	ns
Q96B96	0.5	6	470761	3.77363e-07	1.38155	0.466284	0.752864	0.956975	57146	LDAF1	ns
Q96DX4	0.5	6	827059	6.62971e-07	1.38155	0.466284	0.953876	0.991151	89970	RSPRY1	ns
Q96F10	0.5	6	663980	5.32247e-07	1.38155	0.466284	0.633658	0.956975	112483	SAT2	ns
Q96FX2	0.5	6	254735	2.04196e-07	1.38155	0.466284	0.844871	0.969841	285381	DPH3	ns
Q9NRH1	0.666667	6	276077	2.21304e-07	1.38155	0.466284	0.964705	0.991271	57002	YAE1	ns
Q9Y530	0	6	7.12268e+06	5.70955e-06	1.38112	0.465841	0.217302	0.948192	221443	OARD1	ns
P21926	0	6	1.66397e+08	0.000133384	1.38076	0.465466	0.30622	0.948192	928	CD9	ns
Q8WV93	0	6	243325	1.95049e-07	1.37882	0.463429	0.454978	0.948192	246269	AFG1L	ns
Q7Z3B3	0	6	122044	9.78304e-08	1.37779	0.462356	0.314018	0.948192	284058	KANSL1	ns
P63272	0	6	1.41157e+06	1.13152e-06	1.377	0.46153	0.17288	0.948192	6827	SUPT4H1	ns
Q9ULH1	0	6	2.33559e+06	1.87221e-06	1.37589	0.460363	0.281415	0.948192	50807	ASAP1	ns
Q8NCH0	0	6	2.40719e+06	1.92961e-06	1.37579	0.460263	0.333543	0.948192	113189	CHST14	ns
Q6ZMW3	0	6	1.85205e+07	1.4846e-05	1.37536	0.45981	0.0629473	0.948192	400954	EML6	ns
Q9ULJ3	0	6	3.37897e+06	2.70858e-06	1.3749	0.459322	0.0318789	0.948192	49854	ZBTB21	sig
Q8TCT7	0	6	2.34901e+06	1.88297e-06	1.37459	0.458998	0.351518	0.948192	56928	SPPL2B	ns
Q9Y3B1	0	6	2.08945e+07	1.6749e-05	1.3743	0.4587	0.0443736	0.948192	51012	PRELID3B	sig
O43524	0	6	1.17263e+06	9.39978e-07	1.37412	0.458508	0.213333	0.948192	2309	FOXO3	ns
P46020	0	6	5.43146e+06	4.35386e-06	1.37315	0.45749	0.438642	0.948192	5255	PHKA1	ns
Q99523	0	6	1.88491e+07	1.51095e-05	1.37055	0.454757	0.0136518	0.948192	6272	SORT1	sig
P53567	0.166667	6	648277	5.1966e-07	1.36996	0.454139	0.255867	0.948192	1054	CEBPG	ns
Q12968	0	6	2.48332e+06	1.99063e-06	1.36987	0.454039	0.245835	0.948192	4775	NFATC3	ns
P19484	0	6	1.02544e+07	8.21994e-06	1.36939	0.45353	0.403327	0.948192	7942	TFEB	ns
Q66K14	0	6	2.18632e+07	1.75256e-05	1.36934	0.453484	0.182611	0.948192	23061	TBC1D9B	ns
Q9HCK8	0	6	2.27624e+06	1.82463e-06	1.36915	0.453276	0.240904	0.948192	57680	CHD8	ns
Q9H267	0	6	7.13668e+07	5.72077e-05	1.36884	0.452956	0.370839	0.948192	26276	VPS33B	ns
Q96BW5	0	6	1.32414e+07	1.06143e-05	1.36836	0.452447	0.18873	0.948192	9317	PTER	ns
Q8TED0	0	6	1.60414e+08	0.000128588	1.36793	0.451993	0.0929729	0.948192	84135	UTP15	ns
Q8IVS2	0	6	2.84327e+07	2.27917e-05	1.36692	0.450928	0.252098	0.948192		MCAT	ns
Q9NQP4	0	6	3.88089e+07	3.11092e-05	1.36609	0.450057	0.107983	0.948192	5203	PFDN4	ns
A7E2Y1	0.166667	6	1.17158e+06	9.39138e-07	1.36504	0.44894	0.950899	0.991151	57644	MYH7B	ns
Q6UX07	0	6	2.52849e+06	2.02684e-06	1.36444	0.448314	0.319139	0.948192	147015	DHRS13	ns
Q9Y4X5	0	6	7.39676e+07	5.92925e-05	1.3643	0.448162	0.223909	0.948192	25820	ARIH1	ns
Q8N5U6	0	6	1.62475e+06	1.3024e-06	1.36381	0.447647	0.179411	0.948192	9921	RNF10	ns
Q96ME1	0	6	1.54449e+07	1.23807e-05	1.36319	0.446989	0.303922	0.948192	80028	FBXL18	ns
P63146	0	6	3.65991e+06	2.93379e-06	1.36279	0.446563	0.0859215	0.948192	7320	UBE2B	ns
Q9H0E9	0	6	1.20483e+07	9.65794e-06	1.36256	0.446322	0.166817	0.948192	10902	BRD8	ns
Q9UKY1	0	6	4.13068e+06	3.31115e-06	1.36247	0.446227	0.20783	0.948192	11244	ZHX1	ns
P08842	0	6	556434	4.46038e-07	1.36125	0.44493	0.409786	0.948192		STS	ns
Q969P6	0	6	700775	5.61742e-07	1.36106	0.444727	0.606688	0.956975	116447	TOP1MT	ns
Q9NRC8	0	6	1.59107e+06	1.2754e-06	1.36089	0.444547	0.408951	0.948192	51547	SIRT7	ns
Q96L03	0	6	1.2233e+07	9.80595e-06	1.36071	0.444357	0.15715	0.948192	128153	SPATA17	ns
P16591	0	6	5.23162e+06	4.19367e-06	1.36064	0.44428	0.23393	0.948192	2241	FER	ns
Q01629	0	6	9.9998e+06	8.01585e-06	1.36004	0.443653	0.0372172	0.948192	10581	IFITM2	sig
O14727	0	6	1.40599e+07	1.12704e-05	1.36003	0.443637	0.3008	0.948192	317	APAF1	ns
P05161	0	6	2.75494e+07	2.20837e-05	1.35907	0.442625	0.148561	0.948192	9636	ISG15	ns
Q8N5S9	0	6	6.11024e+06	4.89797e-06	1.35905	0.442594	0.24334	0.948192	84254	CAMKK1	ns
Q92581	0	6	7.58115e+06	6.07705e-06	1.35889	0.442424	0.0669132	0.948192	10479	SLC9A6	ns
P24386	0	6	9.39317e+07	7.52958e-05	1.35816	0.441658	0.208721	0.948192	1121	CHM	ns
P23511	0	6	4.63109e+06	3.71228e-06	1.35693	0.440342	0.0502765	0.948192	4800	NFYA	ns
Q13506	0	6	1.35585e+07	1.08685e-05	1.35588	0.439226	0.346465	0.948192	4664	NAB1	ns
P51668	0	6	1.42763e+07	1.14439e-05	1.35391	0.43713	0.143808	0.948192	7321	UBE2D1	ns
Q92643	0	6	1.16684e+07	9.35339e-06	1.35358	0.436784	0.037406	0.948192	10026	PIGK	sig
Q86UA1	0	6	7.98104e+06	6.39761e-06	1.35328	0.436464	0.0020811	0.948192	55015	PRPF39	sig
Q6F5E8	0	6	2.08596e+06	1.67211e-06	1.35234	0.435453	0.144028	0.948192	146206	CARMIL2	ns
Q9UPW5	0	6	5.44431e+06	4.36416e-06	1.35188	0.434965	0.179667	0.948192	23287	AGTPBP1	ns
Q01955	0	6	644353	5.16514e-07	1.35037	0.433358	0.0363053	0.948192	1285	COL4A3	sig
O75323	0	6	3.5574e+08	0.000285162	1.34912	0.432023	0.317472	0.948192	2631	NIPSNAP2	ns
Q9ULQ1	0	6	1.07766e+06	8.63852e-07	1.34905	0.431949	0.308071	0.948192	53373	TPCN1	ns
P14652	0.166667	6	625476	5.01382e-07	1.34845	0.4313	0.398935	0.948192	3212	HOXB2	ns
Q8TF64	0	6	1.46077e+06	1.17095e-06	1.34828	0.431118	0.457681	0.948192	126326	GIPC3	ns
Q56P03	0	6	9.77178e+06	7.83307e-06	1.34737	0.43015	0.338488	0.948192	55837	EAPP	ns
Q9HA38	0	6	952869	7.63821e-07	1.34723	0.429995	0.886684	0.976315	64393	ZMAT3	ns
Q5VSG8	0	6	771154	6.18158e-07	1.34699	0.429737	0.378938	0.948192	149175	MANEAL	ns
Q53S58	0.166667	6	1.22459e+06	9.81635e-07	1.34596	0.428636	0.207486	0.948192	80775	TMEM177	ns
Q562E7	0	6	6.90261e+06	5.53314e-06	1.34586	0.428527	0.0759003	0.948192	124997	WDR81	ns
O60220	0	6	1.28869e+07	1.03301e-05	1.34553	0.428179	0.0382126	0.948192		TIMM8A	sig
Q5T3F8	0	6	1.22085e+07	9.78638e-06	1.34537	0.428004	0.3307	0.948192	55362	TMEM63B	ns
P55199	0	6	9.89562e+06	7.93234e-06	1.34438	0.426936	0.339019	0.948192	8178	ELL	ns
Q8N726	0	6	3.32587e+06	2.66602e-06	1.344	0.42653	0.155784	0.948192	1029	CDKN2A	ns
Q9GZU1	0	6	3.68904e+06	2.95714e-06	1.34292	0.425378	0.31621	0.948192	57192	MCOLN1	ns
O75061	0	6	9.24527e+06	7.41102e-06	1.34251	0.424929	0.23906	0.948192	9829	DNAJC6	ns
Q9BWD3	0.166667	6	28357	2.2731e-08	1.34249	0.424912	0.157628	0.948192	26071	RTL8A	ns
O75298	0	6	1.46165e+06	1.17166e-06	1.34246	0.424877	0.175942	0.948192	6253	RTN2	ns
Q13395	0	6	6.49462e+07	5.20609e-05	1.34204	0.424432	0.332468	0.948192	6894	TARBP1	ns
P05386	0	6	4.40599e+08	0.000353185	1.34097	0.42328	0.172674	0.948192	6176	RPLP1	ns
Q6P3S6	0.166667	6	493939	3.95942e-07	1.33892	0.421068	0.532796	0.953061	54455	FBXO42	ns
Q9NVM4	0	6	6.47626e+07	5.19137e-05	1.33871	0.420841	0.211314	0.948192	54496	PRMT7	ns
Q8IUR7	0	6	2.91131e+07	2.33371e-05	1.33853	0.420653	0.242408	0.948192	25852	ARMC8	ns
Q9Y2G3	0	6	917190	7.35221e-07	1.33755	0.419597	0.145211	0.948192	23200	ATP11B	ns
Q9NSC5	0	6	2.35449e+07	1.88736e-05	1.33746	0.419499	0.437635	0.948192	9454	HOMER3	ns
Q8N3D4	0	6	7.47399e+07	5.99116e-05	1.33597	0.417889	0.16583	0.948192	254102	EHBP1L1	ns
P04003	0	6	8.5487e+06	6.85265e-06	1.33513	0.41698	0.462262	0.948192	722	C4BPA	ns
Q6PCB6	0	6	1.46078e+06	1.17096e-06	1.33359	0.415316	0.986357	0.996007	58489	ABHD17C	ns
Q8TAA5	0	6	3.33302e+07	2.67175e-05	1.33346	0.41517	0.336552	0.948192	134266	GRPEL2	ns
O60447	0	6	6.99456e+06	5.60685e-06	1.33314	0.414824	0.293217	0.948192	7813	EVI5	ns
Q8N1B3	0.166667	6	843629	6.76254e-07	1.33237	0.413998	0.557799	0.956505	92002	CCNQ	ns
Q9Y478	0	6	1.08596e+07	8.70504e-06	1.33183	0.413407	0.330063	0.948192	5564	PRKAB1	ns
Q92567	0	6	2.01859e+06	1.61811e-06	1.33117	0.412691	0.658051	0.956975	23201	FAM168A	ns
Q96AB3	0	6	1.86537e+07	1.49528e-05	1.33115	0.412668	0.332433	0.948192	79763	ISOC2	ns
P55055	0	6	4.53131e+06	3.63231e-06	1.33071	0.412194	0.35718	0.948192	7376	NR1H2	ns
Q99501	0	6	1.14434e+06	9.17304e-07	1.33068	0.412161	0.303142	0.948192	10634	GAS2L1	ns
P62256	0	6	1.27869e+07	1.025e-05	1.33017	0.41161	0.0287983	0.948192	7328	UBE2H	sig
Q9Y2G0	0	6	825013	6.61331e-07	1.32905	0.410395	0.642531	0.956975	22979	EFR3B	ns
Q8IVV7	0	6	1.83181e+06	1.46838e-06	1.32891	0.410239	0.664346	0.956975	79018	GID4	ns
Q9P0M6	0	6	4.86035e+06	3.89606e-06	1.32859	0.409899	0.226884	0.948192	55506	MACROH2A2	ns
Q15818	0	6	9.15316e+07	7.33719e-05	1.32822	0.409497	0.3226	0.948192	4884	NPTX1	ns
Q9NPE3	0	6	4.60292e+06	3.68971e-06	1.32689	0.408049	0.0259188	0.948192	55505	NOP10	sig
Q6ZN55	0	6	8.17215e+06	6.5508e-06	1.32601	0.407091	0.0371979	0.948192	64763	ZNF574	sig
Q8N0Z6	0	6	6.61603e+06	5.30342e-06	1.32535	0.406373	0.0790789	0.948192	91875	TTC5	ns
Q9Y680	0	6	1.06494e+06	8.53657e-07	1.32483	0.405809	0.42339	0.948192	51661	FKBP7	ns
Q5T655	0.166667	6	3.88795e+06	3.11658e-06	1.32325	0.404085	0.279346	0.948192	159686	CFAP58	ns
Q8NEM7	0	6	326408	2.61649e-07	1.32217	0.402906	0.378293	0.948192	55578	SUPT20H	ns
Q17RY0	0	6	7.72341e+06	6.19109e-06	1.32192	0.402636	0.145614	0.948192	80315	CPEB4	ns
Q9BQ39	0	6	1.60914e+08	0.000128989	1.32108	0.401714	0.163239	0.948192	79009	DDX50	ns
P09467	0.166667	6	9.69476e+06	7.77133e-06	1.3196	0.400106	0.552632	0.956505	2203	FBP1	ns
P25054	0	6	4.71983e+07	3.78342e-05	1.31949	0.399976	0.376206	0.948192	324	APC	ns
Q5H9K5	0.333333	6	1.09827e+06	8.80374e-07	1.31828	0.398657	0.980147	0.994369	84460	ZMAT1	ns
O95210	0	6	913857	7.32548e-07	1.31771	0.398036	0.633076	0.956975	8987	STBD1	ns
Q9NTW7	0.166667	6	549900	4.408e-07	1.3148	0.394839	0.390286	0.948192	55734	ZFP64	ns
Q14790	0	6	1.42913e+07	1.14559e-05	1.31377	0.39371	0.0204285	0.948192	841	CASP8	sig
Q4LE39	0	6	1.98879e+07	1.59421e-05	1.31363	0.393563	0.320781	0.948192	51742	ARID4B	ns
O43426	0	6	1.6495e+07	1.32224e-05	1.31333	0.393226	0.113906	0.948192	8867	SYNJ1	ns
O14593	0	6	1.6387e+06	1.31359e-06	1.31294	0.392804	0.214716	0.948192	8625	RFXANK	ns
Q86V85	0	6	4.07063e+06	3.26302e-06	1.31181	0.391555	0.372044	0.948192	160897	GPR180	ns
Q11206	0	6	3.58957e+06	2.8774e-06	1.31164	0.391372	0.296063	0.948192		ST3GAL4	ns
Q05932	0	6	8.67618e+06	6.95483e-06	1.31154	0.391265	0.452541	0.948192	2356	FPGS	ns
P0CG47	0	6	712111	5.70829e-07	1.30999	0.389559	0.371261	0.948192	7314	UBB	ns
Q13427	0	6	1.21801e+07	9.76358e-06	1.30935	0.38885	0.482087	0.948192	9360	PPIG	ns
Q8N9M5	0	6	510895	4.09534e-07	1.30828	0.387672	0.573228	0.956975	284114	TMEM102	ns
O94941	0	6	6.54982e+06	5.25035e-06	1.30826	0.387648	0.278503	0.948192	22888	UBOX5	ns
O95544	0	6	9.78905e+06	7.84691e-06	1.30818	0.387559	0.108917	0.948192	65220	NADK	ns
Q9P107	0.166667	6	24779.1	1.98629e-08	1.30809	0.387465	0.816672	0.968961	51291	GMIP	ns
Q9BPX7	0	6	7.91757e+06	6.34673e-06	1.30774	0.387074	0.721163	0.956975	79020	C7orf25	ns
Q9UKR5	0.166667	6	2.71044e+06	2.17269e-06	1.30706	0.386323	0.597947	0.956975	11161	ERG28	ns
Q2TB10	0	6	4.32017e+06	3.46305e-06	1.30437	0.383353	0.619433	0.956975	168850	ZNF800	ns
P43250	0.166667	6	607139	4.86683e-07	1.30336	0.382231	0.346274	0.948192	2870	GRK6	ns
Q9BRQ0	0	6	7.11119e+06	5.70034e-06	1.30151	0.380186	0.497214	0.950187	90780	PYGO2	ns
Q9NQC7	0	6	880101	7.0549e-07	1.30066	0.37924	0.374635	0.948192	1540	CYLD	ns
P49759	0	6	2.76671e+07	2.2178e-05	1.30043	0.378986	0.478879	0.948192	1195	CLK1	ns
Q9UKV5	0	6	1.19169e+06	9.55259e-07	1.30013	0.378656	0.279491	0.948192	267	AMFR	ns
A8MX76	0.166667	6	1.61662e+06	1.29588e-06	1.29975	0.378232	0.505642	0.952381	440854	CAPN14	ns
Q8N138	0	6	1.88161e+06	1.5083e-06	1.29953	0.377986	0.0525808	0.948192	94103	ORMDL3	ns
Q96MF7	0	6	1.59895e+07	1.28172e-05	1.29922	0.377648	0.275518	0.948192	286053	NSMCE2	ns
Q9BXK5	0	6	4.53227e+07	3.63307e-05	1.29816	0.376469	0.327503	0.948192	23786	BCL2L13	ns
Q86XK2	0	6	1.79983e+07	1.44275e-05	1.2973	0.375512	0.382776	0.948192	80204	FBXO11	ns
Q9HCH0	0.166667	6	958814	7.68586e-07	1.29709	0.375278	0.403165	0.948192	57701	NCKAP5L	ns
Q8TBE7	0.5	6	231443	1.85525e-07	1.2969	0.37507	0.540688	0.954967	80723	SLC35G2	ns
Q3YEC7	0	6	2.80179e+07	2.24592e-05	1.29561	0.373631	0.437089	0.948192	55684	RABL6	ns
Q9Y6I3	0	6	2.58572e+07	2.07271e-05	1.29497	0.372915	0.000998133	0.948192	29924	EPN1	sig
O75529	0	6	1.342e+06	1.07575e-06	1.29444	0.372323	0.697483	0.956975	27097	TAF5L	ns
Q15836	0	6	1.45125e+07	1.16332e-05	1.29429	0.372164	0.0491685	0.948192	9341	VAMP3	sig
Q71U36	0	6	6.71295e+08	0.000538111	1.29327	0.371018	0.132807	0.948192	7846	TUBA1A	ns
Q5C9Z4	0	6	1.93669e+08	0.000155245	1.2932	0.370949	0.395393	0.948192	64434	NOM1	ns
O60701	0	6	9.12349e+07	7.3134e-05	1.293	0.370721	0.100985	0.948192	7358	UGDH	ns
P49760	0.5	6	481240	3.85763e-07	1.2929	0.370615	0.487526	0.948192	1196	CLK2	ns
Q8WXE0	0	6	1.97226e+07	1.58097e-05	1.29233	0.36998	0.434448	0.948192	57513	CASKIN2	ns
Q9Y4D1	0.166667	6	580643	4.65444e-07	1.29228	0.369913	0.815039	0.968883	23002	DAAM1	ns
Q13526	0	6	3.6222e+07	2.90356e-05	1.29214	0.36976	0.26081	0.948192	5300	PIN1	ns
Q6P4Q7	0	6	4.06811e+06	3.261e-06	1.29118	0.368694	0.685599	0.956975	26504	CNNM4	ns
Q96BW1	0	6	4.21221e+06	3.37651e-06	1.29105	0.368545	0.348438	0.948192	139596	UPRT	ns
Q8N5M1	0	6	1.62144e+07	1.29975e-05	1.2908	0.368261	0.373706	0.948192	91647	ATPAF2	ns
Q8N196	0	6	737164	5.90911e-07	1.29046	0.36789	0.458557	0.948192	147912	SIX5	ns
Q2T9J0	0	6	1.33512e+07	1.07023e-05	1.29027	0.367676	0.19832	0.948192	219743	TYSND1	ns
Q8NFZ8	0.166667	6	549634	4.40587e-07	1.29014	0.367532	0.255757	0.948192	199731	CADM4	ns
Q8WWK9	0	6	2.41371e+07	1.93483e-05	1.28951	0.366826	0.237718	0.948192	26586	CKAP2	ns
Q8IWE2	0	6	3.5825e+07	2.87174e-05	1.28938	0.366676	0.264408	0.948192	92689	FAM114A1	ns
O43353	0	6	2.22557e+06	1.78402e-06	1.28907	0.366332	0.526099	0.952381	8767	RIPK2	ns
Q9C0B0	0	6	1.05812e+07	8.48189e-06	1.28838	0.36556	0.0963328	0.948192	85451	UNK	ns
Q06033	0	6	715698	5.73704e-07	1.28789	0.365014	0.477315	0.948192	3699	ITIH3	ns
Q9Y2V2	0	6	3.9514e+07	3.16745e-05	1.28755	0.364633	0.167857	0.948192	23589	CARHSP1	ns
Q14542	0	6	7.41366e+06	5.94279e-06	1.28731	0.364355	0.431308	0.948192	3177	SLC29A2	ns
P03891	0	6	8.65078e+06	6.93448e-06	1.28556	0.362397	0.495483	0.949266	4536	MT-ND2	ns
P54252	0.166667	6	1.20838e+06	9.68642e-07	1.28538	0.362193	0.737499	0.956975	4287	ATXN3	ns
Q9Y5G0	0	6	1.91512e+07	1.53516e-05	1.28523	0.362029	0.704281	0.956975	56101	PCDHGB5	ns
Q96EQ0	0	6	1.14662e+07	9.19134e-06	1.28416	0.360823	0.367211	0.948192	54557	SGTB	ns
Q15334	0	6	3.43454e+07	2.75313e-05	1.28413	0.360789	0.39146	0.948192	3996	LLGL1	ns
P03923	0	6	1.56409e+06	1.25377e-06	1.28394	0.360579	0.633519	0.956975	4541	MT-ND6	ns
Q9UJY5	0	6	1.49448e+07	1.19797e-05	1.28172	0.358078	0.149072	0.948192	26088	GGA1	ns
P98155	0	6	4.05363e+06	3.24939e-06	1.28154	0.357884	0.259328	0.948192	7436	VLDLR	ns
O94817	0	6	2.80757e+06	2.25055e-06	1.28137	0.357684	0.356365	0.948192	9140	ATG12	ns
Q7RTU9	0	6	3.69198e+06	2.95949e-06	1.2811	0.35738	0.00863859	0.948192	161497	STRC	sig
Q9Y679	0	6	5.59885e+07	4.48805e-05	1.28066	0.356892	0.159136	0.948192	550	AUP1	ns
Q12972	0	6	5.23482e+07	4.19623e-05	1.28061	0.356833	0.0522227	0.948192	5511	PPP1R8	ns
O95164	0	6	5.40842e+06	4.3354e-06	1.28	0.356145	0.342036	0.948192	5412	UBL3	ns
P0DJ07	0	6	4.7723e+06	3.82548e-06	1.2796	0.355696	0.353028	0.948192	100131801	PET100	ns
Q14156	0	6	8.74236e+06	7.00789e-06	1.27892	0.354926	0.155	0.948192	23167	EFR3A	ns
O96033	0	6	2.00531e+07	1.60746e-05	1.27892	0.354921	0.145379	0.948192	4338	MOCS2	ns
Q9NS18	0	6	4.35586e+06	3.49166e-06	1.2788	0.354793	0.10724	0.948192	51022	GLRX2	ns
Q68CQ7	0	6	2.11203e+07	1.69301e-05	1.27851	0.35446	0.261758	0.948192	55830	GLT8D1	ns
Q8TEB9	0.166667	6	464810	3.72592e-07	1.27814	0.354042	0.846182	0.970131	84236	RHBDD1	ns
Q92805	0	6	1.74203e+07	1.39641e-05	1.27813	0.35403	0.330196	0.948192	2800	GOLGA1	ns
Q7L8W6	0	6	1.30287e+08	0.000104438	1.27808	0.353978	0.291623	0.948192	89978	DPH6	ns
A6NET4	0.833333	6	598429	4.79701e-07	1.27762	0.353456	0.42429	0.948192	403277	OR5K3	ns
O75145	0.666667	6	391433	3.13773e-07	1.27762	0.353456	0.522952	0.952381	8541	PPFIA3	ns
P26367	0.833333	6	202088	1.61994e-07	1.27762	0.353456	0.427818	0.948192		PAX6	ns
P39210	0.333333	6	73078.4	5.85797e-08	1.27762	0.353456	0.698972	0.956975	4358	MPV17	ns
Q0VG06	0.666667	6	189318	1.51757e-07	1.27762	0.353456	0.85963	0.973055	80233	FAAP100	ns
Q1MSJ5	0.833333	6	156516	1.25463e-07	1.27762	0.353456	0.429516	0.948192	79848	CSPP1	ns
Q4LDE5	0.833333	6	513963	4.11993e-07	1.27762	0.353456	0.42457	0.948192	79987	SVEP1	ns
Q5T0U0	0.833333	6	1.1736e+06	9.40756e-07	1.27762	0.353456	0.423474	0.948192	160857	CCDC122	ns
Q5VU97	0.833333	6	980336	7.85838e-07	1.27762	0.353456	0.423639	0.948192	57685	CACHD1	ns
Q6NVV7	0.666667	6	615780	4.9361e-07	1.27762	0.353456	0.707357	0.956975	150383	CDPF1	ns
Q6P656	0.833333	6	902211	7.23213e-07	1.27762	0.353456	0.423727	0.948192	161502	CFAP161	ns
Q6ZW31	0.833333	6	332908	2.66859e-07	1.27762	0.353456	0.425673	0.948192		SYDE1	ns
Q7Z3E2	0.5	6	363255	2.91186e-07	1.27762	0.353456	0.608693	0.956975	55088	CCDC186	ns
Q86YR7	0.833333	6	127747	1.02402e-07	1.27762	0.353456	0.431312	0.948192	23101	MCF2L2	ns
Q8IVL1	0.666667	6	245659	1.9692e-07	1.27762	0.353456	0.870577	0.974476	89797	NAV2	ns
Q8N743	0.333333	6	407095	3.26328e-07	1.27762	0.353456	0.671843	0.956975		KIR3DL3	ns
Q96M69	0.833333	6	180738	1.4488e-07	1.27762	0.353456	0.428495	0.948192	136332	LRGUK	ns
Q96Q89	0.833333	6	565746	4.53502e-07	1.27762	0.353456	0.424388	0.948192	9585	KIF20B	ns
Q9BSW2	0.833333	6	110317	8.84304e-08	1.27762	0.353456	0.432943	0.948192	84766	CRACR2A	ns
Q9GZU3	0.833333	6	77720.5	6.23008e-08	1.27762	0.353456	0.438538	0.948192	55116	TMEM39B	ns
Q9H469	0.833333	6	34713.3	2.78262e-08	1.27762	0.353456	0.478771	0.948192	79176	FBXL15	ns
Q9HA92	0.666667	6	368444	2.95345e-07	1.27762	0.353456	0.831717	0.969841	55316	RSAD1	ns
Q9NUV7	0.833333	6	62624.1	5.01995e-08	1.27762	0.353456	0.443883	0.948192	55304	SPTLC3	ns
Q9NX95	0.833333	6	318782	2.55536e-07	1.27762	0.353456	0.425815	0.948192	55638	SYBU	ns
Q08050	0	6	98840.3	7.92305e-08	1.27761	0.353444	0.826275	0.969841	2305	FOXM1	ns
Q9C0C4	0	6	2.20928e+06	1.77096e-06	1.27745	0.353269	0.301565	0.948192	54910	SEMA4C	ns
P98095	0	6	355824	2.85229e-07	1.27716	0.352943	0.426937	0.948192	2199	FBLN2	ns
Q7Z6I8	0.166667	6	2.2662e+06	1.81659e-06	1.27634	0.352012	0.397282	0.948192	134553	C5orf24	ns
Q9Y6D6	0	6	2.09365e+07	1.67827e-05	1.27623	0.351889	0.137714	0.948192	10565	ARFGEF1	ns
Q9UFW8	0	6	1.93594e+07	1.55185e-05	1.27605	0.351689	0.0164011	0.948192	8545	CGGBP1	sig
O95677	0	6	785689	6.29809e-07	1.27527	0.350798	0.624053	0.956975	2070	EYA4	ns
Q96AW1	0	6	411981	3.30244e-07	1.27505	0.350554	0.256881	0.948192	81552	VOPP1	ns
Q9P0J0	0	6	2.56179e+08	0.000205353	1.27471	0.350173	0.163227	0.948192	51079	NDUFA13	ns
Q96B01	0	6	2.32864e+07	1.86664e-05	1.27401	0.349379	0.374862	0.948192	10635	RAD51AP1	ns
O14524	0	6	1.51353e+07	1.21325e-05	1.27319	0.348446	0.12943	0.948192	23306	NEMP1	ns
Q13438	0	6	1.35603e+07	1.08699e-05	1.27313	0.348379	0.136032	0.948192	10956	OS9	ns
P10589	0	6	7.28244e+06	5.83761e-06	1.27308	0.348321	0.0838088	0.948192	7025	NR2F1	ns
Q96NB2	0	6	1.15414e+06	9.25157e-07	1.27265	0.347841	0.784686	0.960094	118980	SFXN2	ns
O60779	0	6	2.22195e+06	1.78111e-06	1.27201	0.347106	0.275668	0.948192	10560	SLC19A2	ns
Q8NBZ7	0	6	3.39827e+06	2.72406e-06	1.27186	0.346935	0.554711	0.956505	80146	UXS1	ns
P26232	0	6	6.28812e+06	5.04056e-06	1.26969	0.34448	0.169469	0.948192	1496	CTNNA2	ns
Q8TAP6	0	6	4.94275e+06	3.96211e-06	1.26963	0.344412	0.455378	0.948192	79959	CEP76	ns
Q9BZM5	0	6	1.5e+06	1.2024e-06	1.26951	0.344269	0.0534233	0.948192	80328	ULBP2	ns
Q03167	0	6	552025	4.42504e-07	1.26912	0.34383	0.222954	0.948192	7049	TGFBR3	ns
Q02487	0	6	3.69266e+06	2.96004e-06	1.26864	0.343282	0.717665	0.956975	1824	DSC2	ns
O75884	0	6	5.75123e+07	4.61019e-05	1.26828	0.342874	0.445008	0.948192	10741	RBBP9	ns
Q9Y6J0	0	6	226335	1.8143e-07	1.26794	0.342487	0.368013	0.948192	23523	CABIN1	ns
O14681	0	6	4.90996e+06	3.93583e-06	1.26769	0.342199	0.228941	0.948192	9538	EI24	ns
A6NHL2	0	6	1.16508e+06	9.3393e-07	1.26666	0.341029	0.336757	0.948192	79861	TUBAL3	ns
Q8TBK6	0	6	2.33363e+06	1.87064e-06	1.26635	0.340674	0.00785932	0.948192	54819	ZCCHC10	sig
Q9Y5J9	0	6	2.12956e+07	1.70706e-05	1.2663	0.340621	0.314678	0.948192	26521	TIMM8B	ns
Q01826	0	6	2.83861e+06	2.27544e-06	1.26569	0.339922	0.268623	0.948192	6304	SATB1	ns
Q9HB40	0	6	6.62748e+06	5.31259e-06	1.26539	0.339579	0.0670867	0.948192	59342	SCPEP1	ns
Q6YHU6	0	6	1.47952e+08	0.000118598	1.26508	0.339224	0.182237	0.948192	63892	THADA	ns
Q9H6W3	0	6	9.85727e+06	7.9016e-06	1.26472	0.338819	0.597762	0.956975	79697	RIOX1	ns
Q9P1T7	0.166667	6	1.1136e+06	8.92665e-07	1.26457	0.338647	0.404475	0.948192	29969	MDFIC	ns
Q9Y2J4	0.166667	6	303156	2.4301e-07	1.26448	0.338542	0.254945	0.948192	51421	AMOTL2	ns
Q15011	0	6	3.84985e+06	3.08604e-06	1.26403	0.33803	0.395181	0.948192	9709	HERPUD1	ns
Q9HCM7	0	6	526015	4.21654e-07	1.26366	0.337609	0.612711	0.956975	57666	FBRSL1	ns
Q96AG3	0	6	2.07056e+06	1.65976e-06	1.26289	0.336733	0.0886737	0.948192	91137	SLC25A46	ns
Q9NVT9	0	6	5.08191e+07	4.07367e-05	1.26226	0.336013	0.337188	0.948192	55156	ARMC1	ns
O43167	0	6	1.1702e+07	9.38035e-06	1.26102	0.334591	0.416936	0.948192	9841	ZBTB24	ns
P15056	0	6	2.08811e+06	1.67383e-06	1.26095	0.334506	0.288036	0.948192	673	BRAF	ns
P24390	0	6	5.46593e+07	4.3815e-05	1.26092	0.334474	0.198525	0.948192	10945	KDELR1	ns
P22570	0	6	5.46538e+07	4.38105e-05	1.26084	0.334385	0.369314	0.948192	2232	FDXR	ns
Q8N5C7	0	6	1.57081e+06	1.25916e-06	1.26058	0.334089	0.417592	0.948192	56986	DTWD1	ns
Q9UJT0	0	6	544681	4.36617e-07	1.26023	0.333692	0.505428	0.952381	51175	TUBE1	ns
Q8IUX1	0	6	2.69302e+06	2.15873e-06	1.26009	0.333522	0.219354	0.948192	55863	TMEM126B	ns
Q9NVR0	0	6	1.10719e+07	8.87525e-06	1.25941	0.332753	0.407604	0.948192	55175	KLHL11	ns
Q69YL0	0	6	6.32674e+06	5.07152e-06	1.25934	0.332669	0.160395	0.948192		NCBP2AS2	ns
Q5T2R2	0	6	2.76552e+06	2.21685e-06	1.25878	0.33203	0.274791	0.948192	23590	PDSS1	ns
Q15057	0	6	5.76623e+07	4.62221e-05	1.2587	0.331933	0.289798	0.948192	23527	ACAP2	ns
P16401	0	6	3.98279e+08	0.000319261	1.25767	0.330759	0.333717	0.948192	3009	H1-5	ns
Q68DH5	0	6	4.32302e+06	3.46534e-06	1.25752	0.330584	0.312813	0.948192	92255	LMBRD2	ns
O43924	0	6	9.74174e+06	7.80899e-06	1.25747	0.330521	0.0125626	0.948192	5147	PDE6D	sig
Q96FV2	0	6	1.33133e+07	1.0672e-05	1.25716	0.330165	0.110351	0.948192	90507	SCRN2	ns
Q9Y241	0	6	2.59815e+06	2.08268e-06	1.2569	0.329867	0.878375	0.976315	25994	HIGD1A	ns
Q9Y2H0	0	6	8.44686e+06	6.77101e-06	1.25686	0.329821	0.331174	0.948192	22839	DLGAP4	ns
P20226	0	6	2.91508e+06	2.33673e-06	1.25484	0.327501	0.22585	0.948192	6908	TBP	ns
Q92882	0	6	2.1746e+07	1.74316e-05	1.25474	0.327387	0.247779	0.948192	26578	OSTF1	ns
Q9NX08	0	6	7.14381e+06	5.72648e-06	1.25472	0.327367	0.140092	0.948192	54951	COMMD8	ns
Q14028	0	6	4.59743e+07	3.6853e-05	1.25451	0.327124	0.70164	0.956975	1258	CNGB1	ns
Q9NYD6	0	6	5.72524e+06	4.58936e-06	1.25421	0.326776	0.482011	0.948192	3226	HOXC10	ns
O95295	0	6	1.19657e+07	9.59168e-06	1.25175	0.323941	0.450271	0.948192	23557	SNAPIN	ns
O95972	0	6	3.13233e+07	2.51088e-05	1.25162	0.323798	0.407429	0.948192	9210	BMP15	ns
P49281	0	6	3.82682e+06	3.06758e-06	1.25129	0.323416	0.276807	0.948192	4891	SLC11A2	ns
Q00013	0	6	1.42319e+07	1.14083e-05	1.25112	0.323221	0.315176	0.948192	4354	MPP1	ns
Q3B726	0	6	4.76014e+07	3.81573e-05	1.25052	0.322532	0.129387	0.948192	221830	POLR1F	ns
P51608	0	6	2.05761e+07	1.64938e-05	1.25051	0.32252	0.347366	0.948192	4204	MECP2	ns
A0JLT2	0	6	3.82174e+06	3.06351e-06	1.25034	0.32232	0.39854	0.948192	219541	MED19	ns
Q96MW5	0	6	1.79154e+07	1.4361e-05	1.24927	0.321082	0.0444782	0.948192	84342	COG8	sig
Q6VN20	0	6	1.70077e+07	1.36334e-05	1.24873	0.320464	0.213747	0.948192	57610	RANBP10	ns
Q15438	0	6	1.05981e+07	8.49547e-06	1.24861	0.32032	0.250283	0.948192	9267	CYTH1	ns
P84243	0	6	4.4915e+09	0.00360039	1.24801	0.319635	0.311696	0.948192	3020; 3021	H3-3A; H3-3B	ns
Q8ND24	0	6	1.68697e+07	1.35228e-05	1.24779	0.319377	0.194056	0.948192	257160	RNF214	ns
Q92506	0	6	3.9368e+06	3.15574e-06	1.24736	0.318877	0.108744	0.948192	7923	HSD17B8	ns
Q9BZL4	0	6	6.76899e+06	5.42603e-06	1.24688	0.318325	0.11686	0.948192	54776	PPP1R12C	ns
Q9H305	0	6	3.516e+06	2.81843e-06	1.24648	0.317858	0.313324	0.948192	29965	CDIP1	ns
Q8N2F6	0	6	3.89742e+06	3.12417e-06	1.246	0.317306	0.339405	0.948192	83787	ARMC10	ns
Q9UPQ9	0	6	4.46306e+07	3.57759e-05	1.24542	0.316634	0.249045	0.948192	23112	TNRC6B	ns
O14668	0	6	465005	3.72749e-07	1.24541	0.316621	0.970716	0.992681	5638	PRRG1	ns
Q9H4B0	0	6	2.35802e+06	1.89019e-06	1.2454	0.316611	0.399242	0.948192	64172	OSGEPL1	ns
O43598	0	6	2.78068e+07	2.22899e-05	1.24538	0.316592	0.32804	0.948192	10591	DNPH1	ns
Q9C004	0.333333	6	202824	1.62584e-07	1.24504	0.316194	0.869714	0.974476	81848	SPRY4	ns
Q53TQ3	0	6	1.10008e+07	8.81829e-06	1.24496	0.316104	0.288422	0.948192	54891	INO80D	ns
Q96B45	0	6	4.65253e+06	3.72947e-06	1.24373	0.314674	0.391034	0.948192	119032	BORCS7	ns
P25963	0	6	2.50118e+06	2.00495e-06	1.24365	0.314575	0.764688	0.956975	4792	NFKBIA	ns
Q9H7Z3	0	6	3.58149e+06	2.87093e-06	1.2431	0.313948	0.78525	0.960094	55051	NRDE2	ns
Q01167	0	6	2.11803e+07	1.69781e-05	1.24298	0.3138	0.138671	0.948192	3607	FOXK2	ns
Q6NYC1	0	6	4.53706e+07	3.63691e-05	1.24282	0.313614	0.30127	0.948192	23210	JMJD6	ns
Q8IWV8	0	6	3.45172e+07	2.7669e-05	1.24231	0.313021	0.26822	0.948192		UBR2	ns
P13995	0	6	1.00838e+08	8.08319e-05	1.24151	0.312098	0.38253	0.948192	10797	MTHFD2	ns
Q9Y255	0	6	1.03881e+06	8.3271e-07	1.24091	0.311404	0.307946	0.948192	27166	PRELID1	ns
Q5JU69	0	6	120584	9.66604e-08	1.23963	0.309911	0.568779	0.956975	27433	TOR2A	ns
Q13415	0	6	9.37399e+06	7.5142e-06	1.23957	0.30984	0.492277	0.948192	4998	ORC1	ns
Q96DF8	0	6	1.72285e+07	1.38104e-05	1.23905	0.309238	0.0696288	0.948192	8220	ESS2	ns
O00399	0	6	1.6046e+07	1.28625e-05	1.23872	0.308853	0.408651	0.948192	10671	DCTN6	ns
Q14687	0	6	1.42042e+07	1.13861e-05	1.23763	0.307579	0.222919	0.948192	23199	GSE1	ns
Q96SQ9	0	6	3.95526e+06	3.17054e-06	1.23723	0.307112	0.577852	0.956975	29785	CYP2S1	ns
Q9NQZ5	0	6	4.45022e+07	3.5673e-05	1.23684	0.306657	0.218286	0.948192	56910	STARD7	ns
Q9NQ50	0	6	1.4235e+07	1.14108e-05	1.23683	0.306648	0.460548	0.948192	64976	MRPL40	ns
Q13158	0	6	2.12763e+06	1.70551e-06	1.23536	0.304928	0.335732	0.948192	8772	FADD	ns
Q7Z4L5	0	6	2.81352e+06	2.25532e-06	1.23484	0.304329	0.79134	0.961453		TTC21B	ns
Q8WWX9	0	6	9.26231e+06	7.42468e-06	1.2345	0.303928	0.344596	0.948192	140606	SELENOM	ns
Q9UMS0	0	6	6.56464e+06	5.26222e-06	1.23439	0.303796	0.159772	0.948192	27247	NFU1	ns
Q9Y4P1	0	6	1.49365e+07	1.19731e-05	1.23416	0.303532	0.0977685	0.948192	23192	ATG4B	ns
O75208	0	6	3.01683e+07	2.4183e-05	1.23353	0.302798	0.0166703	0.948192	57017	COQ9	sig
P41212	0	6	2.31226e+07	1.85351e-05	1.23307	0.302251	0.523416	0.952381	2120	ETV6	ns
Q9Y232	0	6	1.44832e+07	1.16097e-05	1.23289	0.302042	0.658685	0.956975	9425	CDYL	ns
P0DTL6	0	6	1.05911e+06	8.48982e-07	1.23253	0.301622	0.251281	0.948192	157542; 50626; 84773	ZFTRAF1	ns
Q9H1E3	0	6	1.1145e+08	8.93388e-05	1.23161	0.30055	0.38963	0.948192	64710	NUCKS1	ns
Q13503	0	6	5.05903e+06	4.05532e-06	1.23135	0.300241	0.316927	0.948192	9412	MED21	ns
Q8TCT8	0	6	3.27758e+06	2.62731e-06	1.23116	0.300023	0.289272	0.948192	84888	SPPL2A	ns
Q9NR33	0	6	1.10748e+07	8.87753e-06	1.23017	0.298857	0.248931	0.948192		POLE4	ns
O00194	0	6	7.53778e+06	6.04229e-06	1.22929	0.297821	0.295171	0.948192	5874	RAB27B	ns
O75146	0	6	7.64758e+07	6.13031e-05	1.22868	0.297105	0.197866	0.948192	9026	HIP1R	ns
Q9NZ53	0	6	3.16241e+06	2.53499e-06	1.22857	0.296983	0.145368	0.948192	50512	PODXL2	ns
P55085	0	6	951666	7.62857e-07	1.22809	0.296416	0.692655	0.956975	2150	F2RL1	ns
Q96HR3	0	6	2.52299e+06	2.02243e-06	1.22778	0.296053	0.864469	0.973672	90390	MED30	ns
Q96RF0	0.166667	6	1.08867e+06	8.72679e-07	1.22766	0.295912	0.951873	0.991151	112574	SNX18	ns
Q9NR46	0	6	6.06524e+07	4.8619e-05	1.22719	0.295361	0.26322	0.948192	56904	SH3GLB2	ns
Q8TF40	0	6	323925	2.59659e-07	1.22668	0.294755	0.960884	0.991271	96459	FNIP1	ns
O14745	0	6	2.20575e+08	0.000176814	1.22618	0.294173	0.304588	0.948192	9368	NHERF1	ns
Q15776	0	6	1.256e+06	1.00681e-06	1.22613	0.294107	0.339551	0.948192	7745	ZKSCAN8	ns
A6NKF1	0	6	1.02254e+07	8.19665e-06	1.22576	0.293674	0.065167	0.948192		SAC3D1	ns
Q96DR7	0	6	1.25492e+06	1.00594e-06	1.22573	0.293641	0.586996	0.956975	26084	ARHGEF26	ns
P37287	0	6	1.70234e+06	1.3646e-06	1.22557	0.293451	0.396667	0.948192	5277	PIGA	ns
Q8TBC3	0.5	6	393703	3.15593e-07	1.22557	0.293448	0.482713	0.948192		SHKBP1	ns
Q9HD47	0	6	7.00782e+06	5.61747e-06	1.22506	0.292847	0.0786517	0.948192	29098	RANGRF	ns
Q9H9V9	0.5	6	295923	2.37212e-07	1.22488	0.292645	0.880232	0.976315	65094	JMJD4	ns
Q969T7	0	6	2.37372e+06	1.90278e-06	1.22477	0.292514	0.360366	0.948192	115024	NT5C3B	ns
P50336	0	6	1.94147e+07	1.55629e-05	1.22448	0.292166	0.138918	0.948192	5498	PPOX	ns
Q9BY50	0	6	736161	5.90107e-07	1.22407	0.291691	0.498277	0.950187	90701	SEC11C	ns
P61225	0	6	6.98812e+06	5.60168e-06	1.22372	0.291276	0.148878	0.948192	5912	RAP2B	ns
Q9P1U1	0	6	1.95422e+06	1.5665e-06	1.22312	0.290563	0.402881	0.948192	57180	ACTR3B	ns
O60927	0	6	7.5943e+06	6.0876e-06	1.22277	0.290159	0.208863	0.948192	6992	PPP1R11	ns
Q96JC9	0.166667	6	780617	6.25743e-07	1.22203	0.289275	0.989054	0.996217	85403	EAF1	ns
P15586	0	6	4.39787e+07	3.52534e-05	1.22118	0.28827	0.0410351	0.948192	2799	GNS	sig
Q6XUX3	0	6	1.02303e+06	8.20063e-07	1.221	0.288058	0.577609	0.956975	25778	DSTYK	ns
Q9NQT4	0	6	4.58325e+07	3.67394e-05	1.22044	0.287405	0.147186	0.948192	56915	EXOSC5	ns
Q96RG2	0	6	5.20632e+06	4.17339e-06	1.22039	0.287338	0.0494128	0.948192	23178	PASK	sig
Q03060	0	6	5.98787e+06	4.79988e-06	1.21975	0.286584	0.0940614	0.948192	1390	CREM	ns
Q9Y2E8	0.166667	6	868771	6.96408e-07	1.21965	0.286462	0.514074	0.952381	23315	SLC9A8	ns
Q9P2W9	0	6	7.45371e+06	5.9749e-06	1.21888	0.285552	0.359486	0.948192	53407	STX18	ns
Q969Z4	0	6	276343	2.21517e-07	1.21888	0.285552	0.254226	0.948192	84957	RELT	ns
Q96G25	0	6	1.2474e+07	9.99916e-06	1.21864	0.285271	0.184546	0.948192	112950	MED8	ns
Q9NVM6	0	6	3.03811e+06	2.43535e-06	1.21863	0.285257	0.298273	0.948192	55192	DNAJC17	ns
Q96BW9	0	6	2.58761e+07	2.07423e-05	1.21826	0.284826	0.45604	0.948192	132001	TAMM41	ns
Q3MHD2	0	6	1.16595e+08	9.34627e-05	1.21814	0.284682	0.324832	0.948192	124801	LSM12	ns
Q9NWA0	0	6	5.97253e+06	4.78759e-06	1.21727	0.283647	0.309227	0.948192	55090	MED9	ns
O75815	0	6	2.33322e+07	1.87031e-05	1.21718	0.283543	0.509064	0.952381	8412	BCAR3	ns
O43731	0	6	890308	7.13672e-07	1.21716	0.283524	0.489371	0.948192	11015	KDELR3	ns
Q9Y5Q0	0	6	4.13769e+06	3.31678e-06	1.21635	0.282562	0.546529	0.956505	3995	FADS3	ns
Q53HC5	0	6	734398	5.88694e-07	1.21633	0.282534	0.0900674	0.948192	55295	KLHL26	ns
Q96FK6	0	6	1.11244e+07	8.91731e-06	1.2162	0.282384	0.0829844	0.948192	112840	WDR89	ns
Q13887	0	6	1.27214e+06	1.01975e-06	1.21619	0.282365	0.0397357	0.948192	688	KLF5	sig
P82921	0	6	8.89675e+06	7.13164e-06	1.21598	0.282117	0.149127	0.948192	54460	MRPS21	ns
P55347	0	6	2.43686e+06	1.95339e-06	1.21575	0.281848	0.461617	0.948192	5316	PKNOX1	ns
Q99611	0	6	1.11409e+06	8.93059e-07	1.21564	0.28172	0.334705	0.948192	22928	SEPHS2	ns
Q8ND04	0	6	3.92401e+07	3.14549e-05	1.2155	0.281544	0.327092	0.948192	55181	SMG8	ns
Q86TA1	0	6	3.92048e+06	3.14266e-06	1.21536	0.281381	0.505812	0.952381	79817	MOB3B	ns
Q9NWX6	0	6	1.34584e+07	1.07883e-05	1.21495	0.280894	0.0462328	0.948192	54974	THG1L	sig
Q96NC0	0	6	5.09955e+07	4.08781e-05	1.21486	0.280788	0.380776	0.948192	153527	ZMAT2	ns
Q13017	0	6	5.14141e+06	4.12136e-06	1.21451	0.280372	0.148252	0.948192	394	ARHGAP5	ns
Q86VI4	0	6	1.37851e+07	1.10501e-05	1.21426	0.28008	0.153933	0.948192	55353	LAPTM4B	ns
O15318	0	6	7.17809e+06	5.75397e-06	1.21386	0.279598	0.279174	0.948192	10622	POLR3G	ns
P16219	0	6	3.46899e+06	2.78074e-06	1.21301	0.278589	0.83507	0.969841	35	ACADS	ns
Q92610	0	6	1.69715e+06	1.36044e-06	1.21288	0.278435	0.248079	0.948192	9640	ZNF592	ns
Q8NCE0	0	6	1.30818e+07	1.04864e-05	1.2128	0.278347	0.412091	0.948192	80746	TSEN2	ns
Q9Y256	0	6	1.28773e+06	1.03225e-06	1.21242	0.277884	0.601843	0.956975	9986	RCE1	ns
Q8IYB7	0	6	8.83385e+07	7.08122e-05	1.21217	0.277591	0.230609	0.948192	129563	DIS3L2	ns
Q9BX63	0	6	4.15415e+06	3.32997e-06	1.21216	0.277579	0.566026	0.956975	83990	BRIP1	ns
Q9H1B7	0	6	5.16272e+06	4.13844e-06	1.21192	0.277299	0.631985	0.956975	64207	IRF2BPL	ns
Q9UFD9	0	6	1.26742e+06	1.01597e-06	1.21129	0.276548	0.637724	0.956975	85376	RIMBP3	ns
Q8IXQ4	0	6	3.63925e+06	2.91722e-06	1.2112	0.276433	0.0823012	0.948192	55425	GPALPP1	ns
Q16270	0	6	2.38454e+06	1.91145e-06	1.21107	0.276279	0.230691	0.948192	3490	IGFBP7	ns
Q9NZJ0	0	6	2.55043e+07	2.04442e-05	1.21051	0.275611	0.201682	0.948192	51514	DTL	ns
Q9Y2U9	0	6	2.23465e+06	1.7913e-06	1.21034	0.275416	0.583247	0.956975	23588	KLHDC2	ns
Q5SGD2	0	6	1.63622e+06	1.3116e-06	1.21011	0.275142	0.494052	0.948431	151742	PPM1L	ns
Q9BW66	0	6	9.32196e+06	7.47249e-06	1.2101	0.275125	0.0677491	0.948192	51550	CINP	ns
Q9NVX0	0	6	1.15044e+07	9.22192e-06	1.20977	0.274728	0.726233	0.956975	55142	HAUS2	ns
Q15878	0	6	3.94791e+06	3.16465e-06	1.20964	0.274576	0.318576	0.948192	777	CACNA1E	ns
O95059	0	6	1.47656e+07	1.18361e-05	1.20961	0.274537	0.032155	0.948192		RPP14	sig
Q9P0R6	0	6	3.78523e+06	3.03424e-06	1.20957	0.274496	0.227374	0.948192	51527	GSKIP	ns
P03915	0	6	9.49943e+06	7.61475e-06	1.20955	0.274469	0.116787	0.948192	4540	MT-ND5	ns
Q53H96	0	6	2.41964e+07	1.93959e-05	1.20909	0.273918	0.299455	0.948192	65263	PYCR3	ns
Q14186	0	6	4.93929e+06	3.95934e-06	1.20876	0.273529	0.137397	0.948192	7027	TFDP1	ns
O14772	0	6	2.6811e+06	2.14918e-06	1.20852	0.273236	0.27725	0.948192	8790	FPGT	ns
P50452	0	6	1.22849e+07	9.8476e-06	1.20794	0.272545	0.738847	0.956975		SERPINB8	ns
Q8TBE9	0	6	3.0963e+06	2.48199e-06	1.20778	0.272358	0.256607	0.948192	140838	NANP	ns
Q7Z412	0	6	1.68972e+06	1.35448e-06	1.20643	0.270747	0.568849	0.956975	55670	PEX26	ns
Q86UU0	0	6	1.40322e+07	1.12482e-05	1.20634	0.270639	0.398927	0.948192	283149	BCL9L	ns
Q9NZN5	0	6	2.17973e+07	1.74727e-05	1.20623	0.270509	0.178994	0.948192	23365	ARHGEF12	ns
Q9Y4E5	0	6	3.60772e+07	2.89195e-05	1.20537	0.269479	0.406254	0.948192	26036	ZNF451	ns
Q92963	0	6	6.13236e+06	4.91571e-06	1.20528	0.269365	0.303083	0.948192	6016	RIT1	ns
Q9Y6N7	0	6	1.12866e+07	9.04733e-06	1.20528	0.269365	0.032372	0.948192	6091	ROBO1	sig
P54098	0	6	1.61306e+07	1.29303e-05	1.20523	0.269306	0.302961	0.948192	5428	POLG	ns
P62314	0	6	2.34898e+08	0.000188295	1.20493	0.268943	0.0337865	0.948192	6632	SNRPD1	sig
Q13546	0	6	4.32141e+07	3.46405e-05	1.20472	0.268692	0.0796884	0.948192	8737	RIPK1	ns
Q96H79	0	6	2.6443e+08	0.000211968	1.20463	0.268592	0.0558876	0.948192	92092	ZC3HAV1L	ns
Q96GY3	0.5	6	331895	2.66047e-07	1.20451	0.268443	0.76906	0.956975	55957	LIN37	ns
P46199	0	6	1.68883e+07	1.35377e-05	1.20433	0.268235	0.193454	0.948192	4528	MTIF2	ns
Q9UNA1	0	6	559946	4.48853e-07	1.20416	0.268029	0.414304	0.948192	23092	ARHGAP26	ns
O60294	0	6	2.26144e+06	1.81277e-06	1.20378	0.267577	0.0378319	0.948192	9836	LCMT2	sig
Q92570	0	6	2.6239e+06	2.10332e-06	1.20365	0.267421	0.649234	0.956975	8013	NR4A3	ns
Q8TCY9	0	6	2.10999e+07	1.69137e-05	1.20343	0.267152	0.285963	0.948192	55665	URGCP	ns
Q9HB20	0.333333	6	633455	5.07778e-07	1.20318	0.266848	0.583232	0.956975	65977	PLEKHA3	ns
Q96AA3	0	6	1.23057e+08	9.86428e-05	1.20273	0.266307	0.49148	0.948192	91869	RFT1	ns
Q96JB2	0	6	1.35065e+07	1.08268e-05	1.20246	0.265988	0.0379127	0.948192	83548	COG3	sig
Q8WXG9	0	6	9.70571e+06	7.78011e-06	1.20214	0.265609	0.299378	0.948192	84059	ADGRV1	ns
Q99941	0.333333	6	290353	2.32747e-07	1.20202	0.265465	0.790309	0.960946	1388	ATF6B	ns
Q9GZP0	0	6	2.39651e+06	1.92105e-06	1.20168	0.265049	0.27756	0.948192	80310	PDGFD	ns
Q9UQ90	0	6	1.4546e+07	1.16601e-05	1.20162	0.264985	0.343141	0.948192	6687	SPG7	ns
Q9NV56	0	6	4.454e+06	3.57033e-06	1.20157	0.264918	0.464737	0.948192	55257	MRGBP	ns
Q9HCJ6	0	6	2.776e+06	2.22525e-06	1.20151	0.264848	0.587102	0.956975	57687	VAT1L	ns
Q9H9J4	0	6	1.55191e+06	1.24401e-06	1.20143	0.264757	0.554026	0.956505	84132	USP42	ns
Q9UII4	0	6	2.9065e+07	2.32986e-05	1.20142	0.264746	0.152258	0.948192	51191	HERC5	ns
Q9BXS9	0	6	2.50973e+06	2.0118e-06	1.20127	0.264556	0.315755	0.948192	65010	SLC26A6	ns
Q9P0V3	0	6	1.31114e+07	1.05101e-05	1.20073	0.263909	0.365041	0.948192	23677	SH3BP4	ns
Q9NYJ7	0	6	2.31186e+06	1.85319e-06	1.20064	0.263806	0.443275	0.948192	10683	DLL3	ns
Q96MH6	0.166667	6	654295	5.24483e-07	1.20063	0.26379	0.833609	0.969841	137695	TMEM68	ns
Q6NT46	0	6	1.46821e+08	0.000117692	1.20044	0.263565	0.243363	0.948192	729447	GAGE2A	ns
P41221	0	6	1.02795e+07	8.24009e-06	1.20036	0.263466	0.244821	0.948192	7474	WNT5A	ns
P26196	0	6	4.10526e+08	0.000329078	1.20035	0.263455	0.0179297	0.948192	1656	DDX6	sig
Q9NWR8	0	6	4.67977e+06	3.75131e-06	1.20027	0.263358	0.473994	0.948192	55013	MCUB	ns
Q96BP3	0	6	4.94022e+07	3.96009e-05	1.19994	0.262962	0.383687	0.948192	23398	PPWD1	ns
Q13111	0	6	7.51753e+07	6.02606e-05	1.19947	0.262393	0.369532	0.948192	10036	CHAF1A	ns
P19387	0	6	3.2551e+07	2.60929e-05	1.19946	0.262381	0.159382	0.948192	5432	POLR2C	ns
Q4G0X9	0	6	1.00066e+06	8.02132e-07	1.19888	0.261687	0.313475	0.948192	55036	CCDC40	ns
Q9NY61	0	6	6.22908e+07	4.99323e-05	1.1988	0.261591	0.25597	0.948192	26574	AATF	ns
O14880	0	6	5.48215e+07	4.3945e-05	1.1987	0.261469	0.490912	0.948192	4259	MGST3	ns
Q9NX38	0	6	617942	4.95343e-07	1.19855	0.261289	0.421201	0.948192	54942	ABITRAM	ns
Q9H490	0	6	3.45981e+06	2.77339e-06	1.19844	0.261153	0.326798	0.948192	128869	PIGU	ns
P08236	0	6	6.22591e+06	4.99069e-06	1.19833	0.261031	0.285817	0.948192	2990	GUSB	ns
P43003	0	6	4.58641e+07	3.67647e-05	1.19751	0.260033	0.254498	0.948192	6507	SLC1A3	ns
Q9NYV6	0	6	1.60352e+07	1.28538e-05	1.19712	0.259567	0.273246	0.948192	54700	RRN3	ns
Q9BUF5	0	6	9.61273e+07	7.70558e-05	1.19709	0.259534	0.259833	0.948192	84617	TUBB6	ns
Q9H967	0	6	4.41509e+06	3.53914e-06	1.19613	0.258379	0.600133	0.956975	79968	WDR76	ns
Q9Y6N5	0	6	4.31154e+07	3.45613e-05	1.19596	0.258173	0.234283	0.948192	58472	SQOR	ns
O75446	0	6	4.2774e+06	3.42877e-06	1.1959	0.258096	0.230072	0.948192	8819	SAP30	ns
Q96S97	0	6	2.59329e+07	2.07878e-05	1.19561	0.25775	0.186484	0.948192	91663	MYADM	ns
Q9NXR7	0	6	3.81728e+07	3.05994e-05	1.19488	0.256868	0.350687	0.948192	9577	BABAM2	ns
Q9H900	0	6	2.88395e+07	2.31178e-05	1.19482	0.256796	0.278565	0.948192	55055	ZWILCH	ns
Q9H9B1	0	6	1.61528e+07	1.29481e-05	1.19475	0.256707	0.401313	0.948192	79813	EHMT1	ns
Q8NFA0	0	6	890922	7.14164e-07	1.19433	0.256207	0.22603	0.948192	84669	USP32	ns
O60361	0	6	3.63705e+07	2.91547e-05	1.19411	0.255941	0.481419	0.948192		NME2P1	ns
Q6DKJ4	0	6	5.67126e+07	4.54609e-05	1.19368	0.255421	0.149944	0.948192	64359	NXN	ns
Q9C0B5	0	6	2.34346e+07	1.87852e-05	1.19358	0.255291	0.30742	0.948192	25921	ZDHHC5	ns
Q8TBA6	0	6	7.14696e+06	5.72901e-06	1.19345	0.255144	0.415871	0.948192	9950	GOLGA5	ns
Q9ULT0	0	6	885284	7.09644e-07	1.19332	0.254977	0.561089	0.956505	57217	TTC7A	ns
Q8N8Q8	0	6	1.06431e+06	8.53149e-07	1.19311	0.254722	0.875678	0.975575	285521	COX18	ns
Q5VZP5	0	6	2.10978e+06	1.6912e-06	1.19298	0.254572	0.511943	0.952381	92235	STYXL2	ns
Q8N5F7	0	6	1.67017e+07	1.33881e-05	1.19287	0.254442	0.553968	0.956505	79576	NKAP	ns
Q14571	0	6	4.64674e+07	3.72483e-05	1.19286	0.254421	0.329836	0.948192	3709	ITPR2	ns
Q9UJY1	0	6	4.74886e+07	3.80669e-05	1.19273	0.254264	0.0933281	0.948192	26353	HSPB8	ns
O00560	0	6	7.93415e+07	6.36002e-05	1.19271	0.254241	0.0700291	0.948192		SDCBP	ns
Q96RR1	0	6	5.54615e+06	4.4458e-06	1.19217	0.253587	0.386951	0.948192	56652	TWNK	ns
Q86WC4	0	6	2.11857e+06	1.69824e-06	1.19157	0.25286	0.685897	0.956975	28962	OSTM1	ns
Q9NQX7	0	6	3.08295e+07	2.4713e-05	1.19152	0.252806	0.295347	0.948192	81618	ITM2C	ns
P27448	0	6	9.20198e+06	7.37632e-06	1.19138	0.252639	0.602587	0.956975	4140	MARK3	ns
O75608	0	6	1.5668e+08	0.000125594	1.1913	0.252537	0.268369	0.948192	10434	LYPLA1	ns
P42025	0	6	6.84268e+06	5.4851e-06	1.19087	0.252014	0.498915	0.950597	10120	ACTR1B	ns
P68543	0	6	236568	1.89633e-07	1.18978	0.2507	0.420533	0.948192	165324	UBXN2A	ns
Q9Y4K4	0	6	2.17039e+06	1.73978e-06	1.18962	0.250506	0.997307	0.998867	11183	MAP4K5	ns
Q9BRR6	0	6	3.55226e+07	2.84749e-05	1.18924	0.25004	0.384203	0.948192	83440	ADPGK	ns
O60826	0	6	1.01735e+08	8.15511e-05	1.18893	0.249658	0.366506	0.948192	28952	CCDC22	ns
Q6WKZ4	0	6	9.36476e+06	7.5068e-06	1.18885	0.249561	0.109063	0.948192	80223	RAB11FIP1	ns
P18440	0	6	279711	2.24217e-07	1.18882	0.249533	0.429932	0.948192	9	NAT1	ns
A6NJ78	0	6	6.5852e+06	5.27871e-06	1.18879	0.249489	0.443366	0.948192	196074	METTL15	ns
Q6PJG2	0	6	6.34741e+06	5.08809e-06	1.18859	0.249254	0.761974	0.956975	91748	MIDEAS	ns
Q9UL40	0	6	5.08345e+06	4.0749e-06	1.18851	0.249158	0.379261	0.948192	23567	ZNF346	ns
Q9BUK0	0	6	2.42924e+06	1.94728e-06	1.1885	0.249142	0.275	0.948192	79145	CHCHD7	ns
Q9Y5L0	0	6	9.47515e+07	7.59529e-05	1.18724	0.247611	0.249934	0.948192	23534	TNPO3	ns
Q9HC07	0	6	2.73549e+07	2.19277e-05	1.18722	0.247585	0.477388	0.948192	55858	TMEM165	ns
Q96EA4	0	6	5.8171e+07	4.663e-05	1.18693	0.247232	0.283278	0.948192	54908	SPDL1	ns
Q6ZMJ2	0	6	2.13986e+06	1.71531e-06	1.18617	0.246317	0.856869	0.972339	286133	SCARA5	ns
Q8WUJ0	0	6	3.70159e+06	2.9672e-06	1.18553	0.245528	0.721408	0.956975	6815	STYX	ns
Q9NQT8	0	6	3.22774e+06	2.58736e-06	1.18529	0.245238	0.191031	0.948192	23303	KIF13B	ns
Q86X51	0	6	1.1413e+06	9.14866e-07	1.1852	0.245128	0.0466146	0.948192	340602	EZHIP	sig
Q14147	0	6	1.71579e+07	1.37538e-05	1.18508	0.244987	0.358498	0.948192	9704	DHX34	ns
Q8WUA4	0	6	8.22565e+07	6.59369e-05	1.18493	0.244797	0.0562856	0.948192	2976	GTF3C2	ns
P50548	0	6	5.02609e+06	4.02892e-06	1.18491	0.244782	0.253402	0.948192	2077	ERF	ns
Q9NY35	0	6	6.07015e+06	4.86584e-06	1.18486	0.24472	0.330783	0.948192	56650	CLDND1	ns
Q6PHR2	0	6	3.7176e+07	2.98004e-05	1.18481	0.244662	0.353091	0.948192	25989	ULK3	ns
O75182	0	6	3.3016e+06	2.64656e-06	1.1846	0.244394	0.0469239	0.948192	23309	SIN3B	sig
Q9UJY4	0	6	8.38157e+06	6.71868e-06	1.18418	0.243883	0.0637569	0.948192	23062	GGA2	ns
O00178	0	6	8.16287e+07	6.54336e-05	1.18384	0.243469	0.217851	0.948192	9567	GTPBP1	ns
Q99439	0	6	3.35742e+08	0.000269131	1.18382	0.243456	0.301805	0.948192	1265	CNN2	ns
Q9NYL2	0	6	1.66442e+07	1.3342e-05	1.18366	0.243254	0.00572547	0.948192	51776	MAP3K20	sig
P05423	0	6	6.58936e+06	5.28204e-06	1.18327	0.242782	0.36598	0.948192	661	POLR3D	ns
Q76FK4	0	6	5.25599e+07	4.2132e-05	1.18318	0.242667	0.00840173	0.948192	55035	NOL8	sig
Q9UID3	0	6	4.27263e+07	3.42494e-05	1.18313	0.242603	0.00556761	0.948192	738	VPS51	sig
Q6DD87	0	6	2.20712e+07	1.76923e-05	1.18299	0.242442	0.0850338	0.948192	126208	ZNF787	ns
Q9BSE5	0.333333	6	579148	4.64246e-07	1.18278	0.242188	0.885315	0.976315	79814	AGMAT	ns
Q9UHP3	0	6	1.52129e+06	1.21947e-06	1.18241	0.24173	0.705069	0.956975	29761	USP25	ns
Q6T4R5	0	6	4.31469e+06	3.45866e-06	1.18193	0.241146	0.0136023	0.948192	4810	NHS	sig
Q5BKU9	0	6	4.55474e+06	3.65108e-06	1.18188	0.241083	0.0486267	0.948192	339229	OXLD1	sig
P49848	0	6	3.07964e+07	2.46864e-05	1.18185	0.241045	0.327404	0.948192	6878	TAF6	ns
Q9H9G7	0	6	710101	5.69217e-07	1.18184	0.241032	0.341072	0.948192	192669	AGO3	ns
Q13541	0	6	2.32774e+07	1.86592e-05	1.18183	0.241023	0.533034	0.953061	1978	EIF4EBP1	ns
O15514	0	6	1.97285e+07	1.58144e-05	1.18166	0.24082	0.23902	0.948192	5433	POLR2D	ns
Q8NHG8	0	6	1.62196e+06	1.30016e-06	1.18133	0.240414	0.203947	0.948192		ZNRF2	ns
Q6ZMZ0	0	6	502019	4.02419e-07	1.18113	0.240162	0.446115	0.948192	127544	RNF19B	ns
Q9UKI8	0	6	2.69678e+06	2.16174e-06	1.18097	0.239969	0.40704	0.948192	9874	TLK1	ns
Q96SN8	0	6	9.79683e+06	7.85315e-06	1.18096	0.239964	0.319602	0.948192	55755	CDK5RAP2	ns
Q6ZRV2	0	6	1.48216e+07	1.1881e-05	1.18085	0.23982	0.0350313	0.948192	286077	FAM83H	sig
P13284	0	6	6.53498e+06	5.23845e-06	1.18072	0.23967	0.372736	0.948192	10437	IFI30	ns
Q9H9A7	0	6	1.3105e+06	1.0505e-06	1.18022	0.23905	0.268949	0.948192	80010	RMI1	ns
Q9P209	0	6	2.3709e+06	1.90051e-06	1.17978	0.238522	0.511336	0.952381	55722	CEP72	ns
Q9BR61	0	6	3.04437e+07	2.44037e-05	1.17971	0.238428	0.418037	0.948192	84320	ACBD6	ns
Q6IBW4	0	6	9.10623e+06	7.29956e-06	1.17931	0.237944	0.164163	0.948192	29781	NCAPH2	ns
P49721	0	6	2.25955e+08	0.000181126	1.17914	0.237735	0.163854	0.948192	5690	PSMB2	ns
Q8WU76	0	6	2.13698e+06	1.71301e-06	1.17894	0.237496	0.398026	0.948192	152579	SCFD2	ns
P46379	0	6	1.93822e+08	0.000155368	1.17893	0.237475	0.0558499	0.948192	7917	BAG6	ns
Q16514	0.166667	6	1.2303e+06	9.86212e-07	1.17858	0.237055	0.682814	0.956975	6883	TAF12	ns
Q8IW45	0	6	3.30988e+06	2.65321e-06	1.17833	0.236744	0.376482	0.948192	55739	NAXD	ns
Q12768	0	6	3.9187e+08	0.000314124	1.1782	0.236579	0.0750908	0.948192	9897	WASHC5	ns
Q96QR8	0	6	9.55441e+06	7.65882e-06	1.1781	0.236464	0.27686	0.948192	5814	PURB	ns
Q9BXL6	0	6	719898	5.77071e-07	1.17794	0.236265	0.418527	0.948192	79092	CARD14	ns
Q6PI26	0	6	3.60787e+06	2.89208e-06	1.17771	0.235985	0.510243	0.952381	55164	SHQ1	ns
Q99707	0	6	4.00805e+08	0.000321286	1.17721	0.235373	0.0585811	0.948192	4548	MTR	ns
Q9Y3Q3	0	6	4.44633e+07	3.56418e-05	1.17628	0.234228	0.400451	0.948192	23423	TMED3	ns
O95568	0	6	2.34599e+06	1.88055e-06	1.17613	0.234052	0.391258	0.948192	92342	METTL18	ns
Q96DV4	0	6	1.38924e+08	0.000111362	1.17592	0.233786	0.248381	0.948192	64978	MRPL38	ns
O43567	0	6	5.04439e+06	4.04358e-06	1.17574	0.23357	0.44809	0.948192	11342	RNF13	ns
Q7Z7C8	0	6	1.50765e+06	1.20853e-06	1.17551	0.233288	0.703685	0.956975	129685	TAF8	ns
P35813	0	6	3.79535e+07	3.04235e-05	1.17517	0.232871	0.244347	0.948192	5494	PPM1A	ns
Q92889	0	6	1.11079e+07	8.90409e-06	1.17441	0.231937	0.216448	0.948192	2072	ERCC4	ns
Q9NP92	0	6	1.34623e+07	1.07914e-05	1.17416	0.231634	0.167293	0.948192	10884	MRPS30	ns
Q9BZE2	0	6	1.66788e+07	1.33698e-05	1.17387	0.231279	0.0997657	0.948192	83480	PUS3	ns
Q9Y5N5	0	6	1.37499e+06	1.10219e-06	1.17386	0.231262	0.635119	0.956975	29104	N6AMT1	ns
O95415	0	6	1.50466e+06	1.20614e-06	1.17369	0.231057	0.760088	0.956975	25798	BRI3	ns
Q96IZ5	0	6	1.22857e+06	9.8482e-07	1.17354	0.230869	0.588211	0.956975	55285	RBM41	ns
Q9H0X9	0	6	2.39797e+06	1.92222e-06	1.17353	0.230853	0.473313	0.948192	114879	OSBPL5	ns
Q9NUY8	0	6	8.06826e+07	6.46752e-05	1.17178	0.228698	0.422892	0.948192	55773	TBC1D23	ns
P49336	0	6	9.49794e+06	7.61356e-06	1.17164	0.228527	0.64581	0.956975	1024	CDK8	ns
Q5VT79	0	6	1.67052e+07	1.33909e-05	1.17153	0.228393	0.363498	0.948192	728113	ANXA8L1	ns
Q13490	0	6	2.04361e+06	1.63816e-06	1.17135	0.228172	0.438786	0.948192	329	BIRC2	ns
O95759	0	6	1.04327e+06	8.36284e-07	1.17096	0.227687	0.429351	0.948192	11138	TBC1D8	ns
O75165	0	6	2.75997e+08	0.000221239	1.17093	0.22765	0.284463	0.948192	23317	DNAJC13	ns
Q92759	0	6	7.53649e+06	6.04126e-06	1.17058	0.227227	0.31844	0.948192	2968	GTF2H4	ns
Q6R327	0	6	4.70303e+08	0.000376995	1.1703	0.226884	0.521345	0.952381	253260	RICTOR	ns
P04004	0	6	5.89508e+06	4.7255e-06	1.17026	0.226828	0.335322	0.948192	7448	VTN	ns
Q8TF74	0	6	2.53455e+07	2.0317e-05	1.17023	0.226796	0.363106	0.948192	147179	WIPF2	ns
Q96H96	0	6	534985	4.28844e-07	1.17022	0.226782	0.2399	0.948192	27235	COQ2	ns
Q6P5R6	0	6	5.49398e+06	4.40398e-06	1.17017	0.226721	0.74468	0.956975	200916	RPL22L1	ns
Q96JX3	0	6	1.86983e+06	1.49886e-06	1.16998	0.22648	0.52234	0.952381	84947	SERAC1	ns
Q8NI22	0	6	4.18584e+07	3.35538e-05	1.16984	0.226306	0.288039	0.948192	90411	MCFD2	ns
Q5SRE7	0	6	1.73192e+06	1.38831e-06	1.16953	0.225934	0.647175	0.956975	254295	PHYHD1	ns
P26006	0	6	3.40734e+07	2.73133e-05	1.16915	0.225456	0.326874	0.948192	3675	ITGA3	ns
Q5VZF2	0	6	1.24015e+06	9.94106e-07	1.16915	0.225456	0.301179	0.948192	10150	MBNL2	ns
Q92625	0	6	1.16786e+08	9.36159e-05	1.16811	0.224171	0.152043	0.948192	23294	ANKS1A	ns
O95067	0	6	9.77596e+06	7.83642e-06	1.16738	0.223271	7.76223e-07	0.00596372	9133	CCNB2	sig
O00754	0	6	1.54369e+07	1.23742e-05	1.16698	0.222778	0.0715355	0.948192	4125	MAN2B1	ns
Q9Y512	0	6	1.81344e+08	0.000145365	1.16697	0.222772	0.0453941	0.948192	25813	SAMM50	sig
Q8IZA0	0	6	5.10451e+06	4.09178e-06	1.16692	0.222702	0.0951894	0.948192	79932	KIAA0319L	ns
Q86W42	0	6	5.60812e+07	4.49548e-05	1.1667	0.222439	0.2383	0.948192	79228	THOC6	ns
O95214	0	6	2.70795e+06	2.17069e-06	1.16662	0.222331	0.719531	0.956975	23484	LEPROTL1	ns
P55197	0	6	2.06273e+06	1.65349e-06	1.16615	0.221758	0.517505	0.952381	8028	MLLT10	ns
O15504	0	6	1.1301e+07	9.05886e-06	1.16612	0.221719	0.44257	0.948192	11097	NUP42	ns
O43310	0	6	7.95837e+06	6.37944e-06	1.16609	0.221682	0.452945	0.948192	9811	CTIF	ns
Q9H477	0	6	9.9721e+06	7.99365e-06	1.1658	0.221314	0.413072	0.948192	64080	RBKS	ns
Q9BR76	0	6	7.56759e+07	6.06618e-05	1.16574	0.221246	0.226098	0.948192	57175	CORO1B	ns
A9UHW6	0	6	8.4018e+06	6.73489e-06	1.16549	0.220932	0.606045	0.956975	57409	MIF4GD	ns
Q92674	0	6	547228	4.38658e-07	1.16543	0.22086	0.603124	0.956975	2491	CENPI	ns
Q96SZ5	0	6	1.46474e+07	1.17413e-05	1.16535	0.220761	0.178717	0.948192	84890	ADO	ns
P55795	0	6	1.40795e+08	0.000112861	1.16533	0.220741	0.0259838	0.948192		HNRNPH2	sig
Q6IAA8	0	6	4.70911e+07	3.77483e-05	1.16504	0.220377	0.224896	0.948192	55004	LAMTOR1	ns
Q96LU7	0	6	3.67295e+06	2.94424e-06	1.16501	0.220344	0.458008	0.948192	196446	MYRFL	ns
Q9NYP7	0	6	1.68086e+07	1.34738e-05	1.16475	0.220017	0.514661	0.952381	60481	ELOVL5	ns
Q8WVI0	0	6	4.10686e+06	3.29207e-06	1.16451	0.219722	0.0659797	0.948192	440957	UQCC5	ns
Q9UBP0	0	6	4.10859e+07	3.29345e-05	1.1639	0.218963	0.229189	0.948192	6683	SPAST	ns
O15155	0	6	1.64836e+07	1.32133e-05	1.16388	0.218944	0.426302	0.948192	10282	BET1	ns
O94952	0	6	3.12207e+06	2.50266e-06	1.16358	0.218577	0.299318	0.948192	23014	FBXO21	ns
Q86X02	0	6	2.02993e+06	1.62719e-06	1.16351	0.218488	0.284301	0.948192	30850	CDR2L	ns
Q9UDX5	0	6	7.3174e+06	5.86563e-06	1.16348	0.218446	0.567059	0.956975	51537	MTFP1	ns
Q8NCC5	0	6	661482	5.30244e-07	1.16336	0.218292	0.514151	0.952381	84255	SLC37A3	ns
O15047	0	6	8.20882e+06	6.5802e-06	1.16333	0.218257	0.400759	0.948192	9739	SETD1A	ns
Q9Y303	0	6	7.35247e+06	5.89374e-06	1.16327	0.21819	0.50919	0.952381	51005	AMDHD2	ns
P43378	0	6	1.24945e+07	1.00156e-05	1.16293	0.217765	0.207266	0.948192	5780	PTPN9	ns
Q14686	0	6	1.04809e+08	8.40153e-05	1.16288	0.217708	0.339552	0.948192	23054	NCOA6	ns
Q8IUE6	0	6	8.16732e+07	6.54694e-05	1.16274	0.217526	0.3082	0.948192	317772	H2AC21	ns
Q16832	0	6	4.47705e+07	3.58881e-05	1.16261	0.217364	0.277549	0.948192	4921	DDR2	ns
Q9P2Y5	0	6	5.64166e+06	4.52236e-06	1.16259	0.217338	0.850717	0.970475	7405	UVRAG	ns
Q15904	0	6	6.45428e+07	5.17375e-05	1.16254	0.217284	0.242309	0.948192		ATP6AP1	ns
Q15750	0	6	2.2486e+07	1.80248e-05	1.16217	0.216823	0.576452	0.956975	10454	TAB1	ns
P45983	0	6	3.8363e+06	3.07518e-06	1.16174	0.216292	0.262376	0.948192	5599	MAPK8	ns
P25686	0	6	1.07964e+07	8.6544e-06	1.16172	0.216267	0.343117	0.948192	3300	DNAJB2	ns
Q8TAE8	0	6	2.52073e+07	2.02062e-05	1.16164	0.216169	0.174104	0.948192	90480	GADD45GIP1	ns
Q13136	0	6	3.31545e+07	2.65767e-05	1.16162	0.216142	0.243061	0.948192	8500	PPFIA1	ns
Q9Y3C5	0	6	1.63707e+06	1.31228e-06	1.16108	0.215465	0.476038	0.948192	26994	RNF11	ns
Q8N8R5	0	6	1.11348e+06	8.92563e-07	1.16091	0.215259	0.593972	0.956975	205327	C2orf69	ns
Q86SQ4	0	6	1.72669e+07	1.38412e-05	1.16073	0.215036	0.280964	0.948192	57211	ADGRG6	ns
Q9UQ49	0.166667	6	921527	7.38697e-07	1.16061	0.214883	0.329881	0.948192	10825	NEU3	ns
Q99715	0	6	5.21701e+07	4.18196e-05	1.16043	0.214655	0.0666402	0.948192	1303	COL12A1	ns
Q9UJ70	0	6	3.45107e+07	2.76638e-05	1.1604	0.214625	0.382046	0.948192	55577	NAGK	ns
O00291	0	6	7.52423e+07	6.03143e-05	1.16033	0.214537	0.380726	0.948192	3092	HIP1	ns
Q71RG4	0	6	3.05858e+06	2.45176e-06	1.16012	0.214275	0.293591	0.948192	79089	TMUB2	ns
Q9UBF8	0	6	1.11065e+07	8.90295e-06	1.1597	0.213748	0.193542	0.948192	5298	PI4KB	ns
Q8IVD9	0	6	6.22805e+07	4.99241e-05	1.15933	0.213294	0.379384	0.948192	23386	NUDCD3	ns
Q15797	0	6	1.06772e+06	8.55888e-07	1.15903	0.212922	0.581331	0.956975	4086	SMAD1	ns
Q8NI35	0	6	7.21732e+06	5.78541e-06	1.15888	0.212728	0.664044	0.956975		PATJ	ns
Q9NQB0	0	6	658395	5.2777e-07	1.15879	0.212619	0.821464	0.969506	6934	TCF7L2	ns
Q96NT5	0	6	1.81231e+06	1.45275e-06	1.1587	0.212513	0.160104	0.948192	113235	SLC46A1	ns
Q9HAF1	0	6	1.51239e+07	1.21233e-05	1.15789	0.211504	0.0854092	0.948192	64769	MEAF6	ns
Q9P2N6	0	6	2.53614e+06	2.03297e-06	1.15777	0.211347	0.216925	0.948192	55683	KANSL3	ns
P41567	0	6	190919	1.53041e-07	1.15764	0.21119	0.771105	0.956975	10209	EIF1	ns
Q8NFF5	0	6	8.55619e+07	6.85865e-05	1.1576	0.211133	0.395268	0.948192	80308	FLAD1	ns
Q86UY6	0	6	6.42861e+06	5.15318e-06	1.1575	0.211016	0.385115	0.948192		NAA40	ns
O94973	0	6	6.8111e+07	5.45978e-05	1.15739	0.210881	0.467789	0.948192	161	AP2A2	ns
Q9H6Y2	0	6	6.28126e+07	5.03506e-05	1.15737	0.210849	0.432992	0.948192	54853	WDR55	ns
Q8TE02	0	6	1.07706e+07	8.63373e-06	1.15719	0.210626	0.103098	0.948192	23587	ELP5	ns
Q99525	0	6	1.6707e+06	1.33924e-06	1.15709	0.210506	0.763021	0.956975	8369	H4C7	ns
Q06609	0	6	3.20297e+06	2.5675e-06	1.15698	0.210363	0.27269	0.948192	5888	RAD51	ns
O95562	0	6	2.30396e+07	1.84686e-05	1.15678	0.210109	0.24607	0.948192	375035	SFT2D2	ns
Q8N5K1	0	6	3.63241e+08	0.000291174	1.15671	0.210022	0.198214	0.948192	493856	CISD2	ns
Q9UHR6	0	6	9.61256e+06	7.70544e-06	1.1566	0.209888	0.218534	0.948192	741	ZNHIT2	ns
P36954	0	6	1.09452e+07	8.7737e-06	1.15636	0.209585	0.36113	0.948192	5438	POLR2I	ns
Q9Y5L4	0	6	6.21998e+07	4.98594e-05	1.15619	0.209379	0.034732	0.948192	26517	TIMM13	sig
Q7RTP0	0.333333	6	673456	5.39843e-07	1.15603	0.209173	0.737201	0.956975	123606	NIPA1	ns
P04350	0	6	1.55314e+07	1.245e-05	1.15601	0.209153	0.454002	0.948192	10382	TUBB4A	ns
P01889	0	6	4.47181e+07	3.58461e-05	1.15592	0.20904	0.488875	0.948192	3106	HLA-B	ns
Q6IEG0	0	6	1.50155e+06	1.20365e-06	1.15577	0.208853	0.385396	0.948192	154007	SNRNP48	ns
Q93074	0	6	1.16805e+07	9.36311e-06	1.15554	0.208565	0.0554838	0.948192	9968	MED12	ns
Q9Y6X3	0	6	1.46642e+07	1.17548e-05	1.15549	0.208508	0.247102	0.948192	23383	MAU2	ns
Q9BUQ8	0	6	5.5373e+08	0.000443871	1.15549	0.208499	0.236741	0.948192	9416	DDX23	ns
P45985	0	6	1.66583e+07	1.33533e-05	1.15526	0.208221	0.214645	0.948192	6416	MAP2K4	ns
Q86XZ4	0	6	5.13181e+07	4.11367e-05	1.15524	0.208195	0.0424161	0.948192	65244	SPATS2	sig
P16284	0	6	7.77194e+06	6.23e-06	1.1552	0.208139	0.402098	0.948192	5175	PECAM1	ns
A6NMZ7	0	6	5.52611e+06	4.42973e-06	1.15512	0.208042	0.937237	0.987953	131873	COL6A6	ns
A0AVI2	0.166667	6	1.07945e+06	8.65288e-07	1.15501	0.20791	0.630553	0.956975	90342	FER1L5	ns
Q8TD26	0	6	3.30269e+07	2.64744e-05	1.1549	0.207772	0.341405	0.948192	84181	CHD6	ns
P47755	0	6	1.63627e+08	0.000131164	1.15476	0.207593	0.250526	0.948192	830	CAPZA2	ns
O15460	0	6	6.52707e+07	5.23211e-05	1.15462	0.207419	0.0951832	0.948192	8974	P4HA2	ns
Q13107	0	6	6.84004e+06	5.48298e-06	1.15388	0.206487	0.14753	0.948192	7375	USP4	ns
P25391	0	6	3.22425e+07	2.58456e-05	1.15373	0.206304	0.802873	0.964826	284217	LAMA1	ns
Q9NRC1	0	6	1.92009e+07	1.53915e-05	1.15303	0.205428	0.4479	0.948192	7982	ST7	ns
Q15075	0	6	1.00138e+09	0.000802705	1.15295	0.20533	0.268398	0.948192	8411	EEA1	ns
Q969Q0	0	6	4.58597e+07	3.67612e-05	1.15273	0.205052	0.422232	0.948192	6166	RPL36AL	ns
O75164	0	6	1.14574e+07	9.18429e-06	1.15255	0.204834	0.581416	0.956975	9682	KDM4A	ns
Q6PI98	0	6	1.32912e+06	1.06543e-06	1.15252	0.20479	0.599211	0.956975	125476	INO80C	ns
Q9UMX1	0	6	399637	3.20349e-07	1.1525	0.204769	0.211826	0.948192	51684	SUFU	ns
P61970	0	6	1.27649e+08	0.000102324	1.15241	0.204649	0.666326	0.956975	10204	NUTF2	ns
O15270	0	6	3.04764e+07	2.44299e-05	1.15199	0.204134	0.089348	0.948192	9517	SPTLC2	ns
Q9BSR8	0	6	1.14073e+07	9.14411e-06	1.15187	0.203983	0.381459	0.948192	84272	YIPF4	ns
P08473	0	6	1.25023e+07	1.00218e-05	1.15185	0.203949	0.333465	0.948192	4311	MME	ns
A6NIK2	0	6	2.37166e+07	1.90112e-05	1.15183	0.203931	0.56981	0.956975	390205	LRRC10B	ns
O14787	0	6	2.62828e+07	2.10683e-05	1.15167	0.203724	0.547008	0.956505	30000	TNPO2	ns
Q9NV70	0	6	3.30544e+07	2.64965e-05	1.15154	0.203559	0.281273	0.948192	55763	EXOC1	ns
P56557	0	6	1.06438e+06	8.53212e-07	1.15152	0.203541	0.547425	0.956505	757	TMEM50B	ns
Q9BSG0	0	6	211947	1.69897e-07	1.15127	0.203221	0.877945	0.976315	84279	PRADC1	ns
Q06587	0	6	1.61048e+07	1.29096e-05	1.15121	0.203153	0.34411	0.948192		RING1	ns
Q86U44	0	6	2.22394e+07	1.78271e-05	1.15116	0.203093	0.307736	0.948192	56339	METTL3	ns
Q9Y315	0	6	4.49959e+07	3.60687e-05	1.15099	0.202869	0.253352	0.948192	51071	DERA	ns
Q8WVY7	0	6	5.47818e+07	4.39131e-05	1.15081	0.202653	0.644315	0.956975	134510	UBLCP1	ns
Q9BV23	0	6	3.33326e+06	2.67194e-06	1.15071	0.202526	0.865807	0.973938	57406	ABHD6	ns
Q15526	0	6	4.24816e+06	3.40533e-06	1.15063	0.202426	0.515018	0.952381	6834	SURF1	ns
Q8WUR7	0	6	5.30864e+06	4.25541e-06	1.1506	0.202383	0.542708	0.956384	123207	C15orf40	ns
O75063	0	6	2.10773e+07	1.68956e-05	1.15059	0.202378	0.0621958	0.948192	9917	FAM20B	ns
Q567V2	0	6	7.88997e+06	6.32461e-06	1.15024	0.201937	0.527549	0.952381	84769	MPV17L2	ns
Q9HB21	0	6	1.49342e+07	1.19713e-05	1.15011	0.201774	0.169016	0.948192	59338	PLEKHA1	ns
Q6UWP7	0	6	4.2156e+07	3.37923e-05	1.15008	0.201732	0.0788598	0.948192	253558	LCLAT1	ns
Q9H410	0	6	7.74047e+06	6.20477e-06	1.15006	0.201705	0.685234	0.956975	79980	DSN1	ns
Q96GZ6	0	6	2.65001e+06	2.12425e-06	1.14976	0.201334	0.0953536	0.948192	54946	SLC41A3	ns
Q96J66	0	6	1.18827e+07	9.52519e-06	1.14964	0.201179	0.962321	0.991271	85320	ABCC11	ns
Q9H0T7	0	6	7.0232e+06	5.62981e-06	1.14939	0.200868	0.39213	0.948192	64284	RAB17	ns
P36915	0	6	1.77145e+08	0.000142	1.1491	0.200502	0.178642	0.948192	2794	GNL1	ns
Q8NAF0	0	6	6.84655e+06	5.4882e-06	1.14909	0.200488	0.555603	0.956505	163033	ZNF579	ns
Q96RL1	0	6	3.4451e+07	2.7616e-05	1.14892	0.200273	0.24422	0.948192	51720	UIMC1	ns
P00390	0	6	1.72711e+08	0.000138446	1.14891	0.200262	0.0935519	0.948192	2936	GSR	ns
Q9GZR1	0	6	1.84467e+06	1.47869e-06	1.14884	0.200177	0.322411	0.948192	26054	SENP6	ns
P35222	0	6	1.96225e+07	1.57294e-05	1.14823	0.199412	0.0691776	0.948192	1499	CTNNB1	ns
Q9Y4F4	0	6	1.32718e+07	1.06387e-05	1.14819	0.199359	0.0366479	0.948192	23116	TOGARAM1	sig
Q9P0T7	0	6	3.34164e+07	2.67866e-05	1.14771	0.198757	0.715364	0.956975	252839	TMEM9	ns
Q96PE2	0.166667	6	637376	5.10921e-07	1.14749	0.19848	0.32639	0.948192	9828	ARHGEF17	ns
Q9H1E5	0	6	2.13327e+07	1.71003e-05	1.14742	0.198399	0.271374	0.948192	56255	TMX4	ns
Q9UGP4	0	6	6.2022e+07	4.97169e-05	1.14735	0.198309	0.0735255	0.948192	8994	LIMD1	ns
Q9Y4C1	0	6	7.65117e+06	6.13318e-06	1.14735	0.198302	0.279678	0.948192	55818	KDM3A	ns
Q9H5Z1	0	6	5.66751e+06	4.54308e-06	1.14708	0.197962	0.27474	0.948192	60625	DHX35	ns
O14757	0	6	2.72998e+07	2.18835e-05	1.14704	0.197915	0.378643	0.948192	1111	CHEK1	ns
Q9P015	0	6	3.24985e+07	2.60508e-05	1.14681	0.197631	0.51652	0.952381	29088	MRPL15	ns
Q13405	0	6	2.74422e+07	2.19977e-05	1.14665	0.197425	0.0666478	0.948192	740	MRPL49	ns
O75051	0	6	8.19689e+06	6.57063e-06	1.1466	0.197365	0.388108	0.948192	5362	PLXNA2	ns
O75569	0	6	2.66879e+07	2.13931e-05	1.14638	0.19709	0.223279	0.948192	8575	PRKRA	ns
P16152	0	6	3.68245e+08	0.000295186	1.14629	0.196969	0.230493	0.948192	873	CBR1	ns
O75191	0	6	2.90016e+06	2.32477e-06	1.14628	0.196961	0.593422	0.956975	9942	XYLB	ns
Q9H832	0	6	4.50851e+07	3.61403e-05	1.14617	0.19682	0.416422	0.948192	65264	UBE2Z	ns
Q92947	0	6	1.75561e+07	1.4073e-05	1.14579	0.196346	0.851262	0.970475		GCDH	ns
Q9H2A2	0	6	1.62397e+06	1.30178e-06	1.1457	0.196234	0.88917	0.976315	64577	ALDH8A1	ns
Q96AY4	0	6	1.54888e+06	1.24158e-06	1.1457	0.196231	0.781864	0.959648	23331	TTC28	ns
Q9BSJ2	0	6	1.78595e+08	0.000143162	1.1457	0.196229	0.298188	0.948192	10844	TUBGCP2	ns
Q75N03	0	6	1.81064e+07	1.45141e-05	1.14562	0.196125	0.383036	0.948192		CBLL1	ns
O60573	0	6	2.35594e+07	1.88852e-05	1.14561	0.196118	0.263106	0.948192	9470	EIF4E2	ns
Q9Y2H2	0	6	4.01336e+06	3.21712e-06	1.14557	0.196064	0.645626	0.956975	22876	INPP5F	ns
O75438	0	6	1.8196e+07	1.45859e-05	1.14554	0.196026	0.862315	0.973593	4707	NDUFB1	ns
P12931	0	6	2.20138e+06	1.76463e-06	1.14548	0.195948	0.951221	0.991151	6714	SRC	ns
Q9BX74	0.166667	6	176876	1.41784e-07	1.1454	0.195851	0.539624	0.954844	83941	TM2D1	ns
O60231	0	6	2.05022e+08	0.000164346	1.14508	0.19545	0.336585	0.948192	8449	DHX16	ns
Q53H80	0	6	618048	4.95428e-07	1.14507	0.195435	0.220896	0.948192	55122	AKIRIN2	ns
Q08209	0	6	8.74527e+07	7.01021e-05	1.14473	0.195001	0.111142	0.948192	5530	PPP3CA	ns
Q9BQB6	0	6	1.1002e+07	8.81925e-06	1.14429	0.194457	0.311376	0.948192	79001	VKORC1	ns
Q00536	0	6	1.33841e+07	1.07287e-05	1.14426	0.194417	0.50447	0.952296	5127	CDK16	ns
P62140	0	6	1.04373e+08	8.36652e-05	1.14423	0.194374	0.16513	0.948192	5500	PPP1CB	ns
Q6YHK3	0	6	4.55074e+07	3.64788e-05	1.14412	0.194242	0.15476	0.948192	135228	CD109	ns
Q9H019	0	6	1.35752e+06	1.08819e-06	1.14385	0.1939	0.0761069	0.948192	56181	MTFR1L	ns
Q9UNI6	0	6	5.32481e+07	4.26837e-05	1.14374	0.19376	0.294764	0.948192	11266	DUSP12	ns
Q9GZX9	0	6	3.50106e+06	2.80646e-06	1.14368	0.193679	0.569172	0.956975	57045	TWSG1	ns
O94811	0	6	2.22837e+06	1.78626e-06	1.1436	0.193578	0.383505	0.948192	11076	TPPP	ns
Q9BTT4	0	6	6.98671e+06	5.60055e-06	1.14341	0.193337	0.233937	0.948192	84246	MED10	ns
Q96FZ7	0	6	8.23121e+06	6.59814e-06	1.14331	0.193219	0.338228	0.948192	79643	CHMP6	ns
Q6ZMR5	0	6	189056	1.51547e-07	1.14304	0.192874	0.440541	0.948192	339967	TMPRSS11A	ns
Q99653	0	6	3.72857e+07	2.98883e-05	1.14299	0.192807	0.116787	0.948192	11261	CHP1	ns
Q9BX40	0	6	1.86646e+07	1.49616e-05	1.14291	0.192716	0.10507	0.948192	149986	LSM14B	ns
Q13613	0	6	1.6867e+07	1.35206e-05	1.14289	0.192685	0.0843809	0.948192	8776	MTMR1	ns
Q96CS7	0	6	2.39721e+06	1.92161e-06	1.14263	0.192358	0.32302	0.948192	55041	PLEKHB2	ns
P40337	0	6	2.99361e+06	2.39968e-06	1.14261	0.192336	0.135898	0.948192	7428	VHL	ns
Q96BY6	0	6	1.91274e+07	1.53325e-05	1.14221	0.191824	0.0417186	0.948192	55619	DOCK10	sig
Q13936	0	6	5.2034e+06	4.17105e-06	1.1422	0.19181	0.54435	0.956505	775	CACNA1C	ns
Q96RL7	0	6	1.97463e+07	1.58287e-05	1.14188	0.191407	0.241708	0.948192	23230	VPS13A	ns
P37198	0	6	8.54519e+07	6.84984e-05	1.14177	0.191277	0.596211	0.956975	23636	NUP62	ns
P35670	0	6	297233	2.38262e-07	1.14132	0.190707	0.767911	0.956975	540	ATP7B	ns
Q9BVX2	0	6	5.20568e+06	4.17288e-06	1.14127	0.190639	0.204227	0.948192	79022	TMEM106C	ns
P05387	0	6	1.5125e+09	0.00121242	1.14109	0.190408	0.0670147	0.948192	6181	RPLP2	ns
Q5T9A4	0	6	2.57334e+07	2.06279e-05	1.14106	0.190377	0.357288	0.948192	83858	ATAD3B	ns
Q6P4A7	0	6	5.96942e+06	4.78509e-06	1.14095	0.19023	0.233856	0.948192	119559	SFXN4	ns
Q9NPJ3	0	6	6.69677e+07	5.36814e-05	1.14057	0.18975	0.314275	0.948192	55856	ACOT13	ns
P16278	0	6	2.44512e+08	0.000196001	1.14039	0.189526	0.399883	0.948192	2720	GLB1	ns
Q9NUA8	0	6	2.69192e+06	2.15785e-06	1.14019	0.189275	0.479504	0.948192	9923	ZBTB40	ns
P07437	0	6	1.81617e+09	0.00145585	1.14003	0.189068	0.110061	0.948192	203068	TUBB	ns
Q96DE5	0	6	5.83803e+06	4.67977e-06	1.13992	0.188934	0.497541	0.950187	119504	ANAPC16	ns
O00458	0	6	6.43395e+06	5.15746e-06	1.13947	0.188362	0.305394	0.948192	3475	IFRD1	ns
Q9BSH4	0	6	7.44513e+07	5.96803e-05	1.13946	0.188348	0.402129	0.948192	51204	TACO1	ns
O15258	0	6	1.26276e+07	1.01223e-05	1.13932	0.188173	0.577102	0.956975	11079	RER1	ns
Q9NRY5	0	6	3.82322e+07	3.06469e-05	1.13931	0.188162	0.352759	0.948192	10827	FAM114A2	ns
Q5T8D3	0	6	1.54691e+07	1.24e-05	1.13918	0.187995	0.43418	0.948192	91452	ACBD5	ns
P58004	0	6	1.3838e+06	1.10925e-06	1.13898	0.18774	0.763715	0.956975	83667	SESN2	ns
Q99547	0	6	8.90571e+07	7.13882e-05	1.13886	0.187586	0.365542	0.948192	10200	MPHOSPH6	ns
Q9H6S1	0	6	2.15409e+07	1.72672e-05	1.13883	0.187548	0.373315	0.948192	64343	AZI2	ns
Q96CF2	0	6	3.13284e+06	2.51129e-06	1.13875	0.187452	0.54378	0.956491	92421	CHMP4C	ns
Q9P0U3	0	6	1.46163e+07	1.17165e-05	1.13873	0.187429	0.42426	0.948192	29843	SENP1	ns
Q8N7R7	0	6	6.31462e+06	5.06181e-06	1.13843	0.187047	0.539048	0.954586	151195	CCNYL1	ns
Q6UWP2	0	6	2.81832e+07	2.25917e-05	1.13841	0.187015	0.709257	0.956975	79154	DHRS11	ns
Q92546	0	6	861813	6.90831e-07	1.13817	0.186716	0.617637	0.956975	9827	RGP1	ns
Q15819	0	6	3.09978e+07	2.48479e-05	1.13806	0.186576	0.481689	0.948192	7336	UBE2V2	ns
Q9BVL2	0	6	4.27655e+07	3.42809e-05	1.1378	0.186247	0.4933	0.948192	9818	NUP58	ns
O95159	0	6	1.37313e+07	1.1007e-05	1.13769	0.186107	0.597659	0.956975	7542	ZFPL1	ns
O00629	0	6	9.29266e+07	7.449e-05	1.13767	0.186088	0.136601	0.948192	3840	KPNA4	ns
O95406	0	6	1.53117e+06	1.22739e-06	1.13752	0.185891	0.92515	0.984144	10175	CNIH1	ns
Q9H4Z3	0	6	1.00477e+07	8.05428e-06	1.13752	0.18589	0.646064	0.956975	63935	PCIF1	ns
Q8TF72	0.166667	6	497101	3.98477e-07	1.13733	0.185645	0.391429	0.948192	57619	SHROOM3	ns
Q587I9	0	6	1.08294e+06	8.68082e-07	1.13725	0.18555	0.42879	0.948192	84826	SFT2D3	ns
Q9H9Q4	0	6	1.57965e+07	1.26625e-05	1.13715	0.185417	0.401882	0.948192	79840	NHEJ1	ns
Q9BVA1	0	6	8.59819e+07	6.89232e-05	1.13695	0.185164	0.572859	0.956975	347733	TUBB2B	ns
Q9BW85	0	6	1.86202e+07	1.4926e-05	1.13687	0.185071	0.456067	0.948192	55702	YJU2	ns
P51808	0	6	2.32841e+07	1.86645e-05	1.13681	0.184989	0.156862	0.948192	6990	DYNLT3	ns
P10909	0	6	2.68187e+07	2.14979e-05	1.13676	0.184931	0.104971	0.948192	1191	CLU	ns
Q6DCA0	0	6	8.40774e+06	6.73965e-06	1.13664	0.184773	0.221999	0.948192	83607	AMMECR1L	ns
Q96ET8	0	6	8.23225e+06	6.59898e-06	1.13647	0.184558	0.464595	0.948192	100533496; 201158	TVP23C	ns
P46976	0	6	4.5758e+07	3.66796e-05	1.13642	0.184501	0.197378	0.948192	2992	GYG1	ns
Q8N6T3	0	6	3.06378e+07	2.45593e-05	1.13592	0.18386	0.289389	0.948192	55738	ARFGAP1	ns
Q8N697	0	6	5.38099e+06	4.31341e-06	1.13559	0.183442	0.350306	0.948192	121260	SLC15A4	ns
Q13772	0	6	2.23025e+07	1.78777e-05	1.13546	0.183274	0.414146	0.948192	8031	NCOA4	ns
Q14203	0	6	6.8313e+08	0.000547598	1.13545	0.183266	0.177576	0.948192	1639	DCTN1	ns
Q96T23	0	6	2.09157e+08	0.00016766	1.13543	0.183233	0.244468	0.948192	51773	RSF1	ns
Q8TBM8	0	6	8.72699e+06	6.99556e-06	1.13522	0.182968	0.398771	0.948192	79982	DNAJB14	ns
Q9BUH6	0	6	1.73013e+07	1.38688e-05	1.1352	0.182952	0.758739	0.956975	286257	PAXX	ns
P22694	0	6	1.3066e+07	1.04738e-05	1.1352	0.18295	0.123884	0.948192	5567	PRKACB	ns
Q16678	0	6	4.09228e+06	3.28037e-06	1.13516	0.182901	0.318424	0.948192		CYP1B1	ns
Q86X83	0	6	3.98868e+07	3.19733e-05	1.13511	0.182826	0.406768	0.948192	51122	COMMD2	ns
P53794	0	6	1.12828e+07	9.04434e-06	1.13507	0.182779	0.238555	0.948192		SLC5A3	ns
Q13889	0	6	8.75843e+06	7.02077e-06	1.13506	0.182774	0.231433	0.948192	2967	GTF2H3	ns
Q8NBK3	0	6	3.68912e+06	2.9572e-06	1.13498	0.182666	0.663375	0.956975	285362	SUMF1	ns
Q8WUF8	0	6	3.99579e+06	3.20303e-06	1.13429	0.181788	0.112911	0.948192	83989	FAM172A	ns
Q9BSF4	0	6	1.42118e+07	1.13922e-05	1.13402	0.181441	0.239428	0.948192		TIMM29	ns
Q9NUN5	0	6	5.07083e+06	4.06478e-06	1.13391	0.181309	0.407431	0.948192	55788	LMBRD1	ns
Q9NR12	0	6	6.24726e+07	5.00781e-05	1.13382	0.181188	0.374189	0.948192	9260	PDLIM7	ns
Q9HAD4	0	6	1.25738e+07	1.00792e-05	1.13355	0.180853	0.0710968	0.948192	55255	WDR41	ns
Q9H6S0	0	6	1.02584e+08	8.22313e-05	1.13344	0.180702	0.380886	0.948192	64848	YTHDC2	ns
O95721	0	6	4.58819e+07	3.6779e-05	1.13342	0.180679	0.255709	0.948192	9342	SNAP29	ns
Q8NDF8	0	6	2.61657e+07	2.09745e-05	1.13331	0.180543	0.177086	0.948192	64282	TENT4B	ns
Q13363	0	6	3.17733e+07	2.54695e-05	1.13329	0.18052	0.1976	0.948192	1487	CTBP1	ns
P57076	0	6	4.66123e+07	3.73645e-05	1.13287	0.179984	0.287648	0.948192	56683	CFAP298	ns
Q66K89	0	6	781241	6.26243e-07	1.13274	0.179813	0.464895	0.948192		E4F1	ns
Q15811	0	6	6.13346e+07	4.91659e-05	1.13256	0.179586	0.3447	0.948192	6453	ITSN1	ns
P24539	0	6	5.58437e+08	0.000447643	1.13252	0.179537	0.373898	0.948192	515	ATP5PB	ns
Q8WUW1	0	6	2.26214e+07	1.81333e-05	1.13242	0.179414	0.45813	0.948192	55845	BRK1	ns
O75128	0	6	1.52534e+07	1.22271e-05	1.13193	0.17879	0.379681	0.948192	23242	COBL	ns
Q9UL26	0	6	1.49648e+07	1.19958e-05	1.13193	0.178782	0.229318	0.948192	57403	RAB22A	ns
Q6UWU4	0	6	394142	3.15945e-07	1.13186	0.1787	0.676187	0.956975	221477	C6orf89	ns
P14384	0	6	1.29035e+06	1.03434e-06	1.13185	0.17868	0.726236	0.956975	1368	CPM	ns
Q9NTX5	0	6	5.7571e+07	4.6149e-05	1.13154	0.178286	0.519524	0.952381	55862	ECHDC1	ns
Q9UM22	0	6	3.9034e+06	3.12897e-06	1.13148	0.178212	0.734239	0.956975	54749	EPDR1	ns
Q14999	0	6	1.89381e+06	1.51808e-06	1.13142	0.178138	0.618516	0.956975	9820	CUL7	ns
Q99741	0	6	1.28152e+07	1.02727e-05	1.13133	0.178014	0.459276	0.948192	990	CDC6	ns
Q6NUK4	0	6	2.09078e+06	1.67597e-06	1.1312	0.177851	0.600655	0.956975	221035	REEP3	ns
Q5TC12	0	6	2.77514e+07	2.22456e-05	1.13114	0.17778	0.137895	0.948192	64756	ATPAF1	ns
Q8WUK0	0	6	3.30796e+06	2.65166e-06	1.1311	0.177727	0.835129	0.969841	114971	PTPMT1	ns
Q8N999	0	6	1.20634e+07	9.67001e-06	1.13109	0.177709	0.046636	0.948192		RLIG1	sig
P19474	0	6	2.52765e+07	2.02617e-05	1.13087	0.177439	0.264183	0.948192	6737	TRIM21	ns
A2RU67	0	6	1.91312e+06	1.53356e-06	1.13058	0.177062	0.582137	0.956975	57613	FAM234B	ns
Q96SY0	0	6	1.34298e+07	1.07653e-05	1.13056	0.177043	0.321527	0.948192	81556	INTS14	ns
O60783	0	6	1.7188e+07	1.37779e-05	1.13043	0.176878	0.106331	0.948192	63931	MRPS14	ns
O43795	0	6	4.87313e+08	0.00039063	1.13009	0.176443	0.145569	0.948192	4430	MYO1B	ns
P62891	0	6	8.48312e+06	6.80008e-06	1.12973	0.175982	0.735401	0.956975	6170	RPL39	ns
Q13470	0	6	2.14687e+06	1.72093e-06	1.12965	0.175873	0.604883	0.956975	8711	TNK1	ns
Q53EL6	0	6	2.20333e+08	0.000176619	1.12921	0.175309	0.189053	0.948192	27250	PDCD4	ns
O94808	0	6	1.196e+07	9.58715e-06	1.12912	0.175195	0.406742	0.948192	9945	GFPT2	ns
P60484	0	6	3.41916e+07	2.7408e-05	1.12904	0.175099	0.22067	0.948192	5728	PTEN	ns
Q9P2N5	0	6	2.60448e+08	0.000208775	1.12894	0.174965	0.524547	0.952381	54439	RBM27	ns
Q6UWH6	0	6	2.5837e+06	2.0711e-06	1.12879	0.174781	0.242706	0.948192	113419	TEX261	ns
Q99614	0	6	9.88816e+07	7.92636e-05	1.12849	0.17439	0.520417	0.952381	7265	TTC1	ns
Q8IYS2	0	6	7.26687e+06	5.82513e-06	1.12847	0.174364	0.563248	0.956947	90231	KIAA2013	ns
Q53FV1	0	6	1.46386e+07	1.17344e-05	1.12832	0.17418	0.963493	0.991271	29095	ORMDL2	ns
Q9BUL9	0	6	5.64152e+07	4.52225e-05	1.12808	0.173874	0.436059	0.948192		RPP25	ns
O94901	0	6	6.91798e+07	5.54546e-05	1.12802	0.173795	0.313357	0.948192	23353	SUN1	ns
Q9NUQ2	0	6	1.70501e+07	1.36674e-05	1.128	0.173763	0.436614	0.948192	55326	AGPAT5	ns
Q5JSH3	0	6	1.60026e+08	0.000128277	1.1279	0.173643	0.302662	0.948192	54521	WDR44	ns
Q7KZI7	0	6	1.68107e+08	0.000134755	1.12764	0.173309	0.575237	0.956975	2011	MARK2	ns
Q9UBS0	0	6	2.6263e+06	2.10524e-06	1.1276	0.17325	0.707828	0.956975	6199	RPS6KB2	ns
P40424	0	6	6.16657e+06	4.94313e-06	1.12756	0.173202	0.206826	0.948192	5087	PBX1	ns
Q14691	0	6	2.37509e+07	1.90388e-05	1.12735	0.17293	0.368218	0.948192	9837	GINS1	ns
P50148	0	6	2.16322e+07	1.73404e-05	1.12734	0.172919	0.547477	0.956505	2776	GNAQ	ns
Q96RN5	0	6	1.86697e+07	1.49657e-05	1.12723	0.172782	0.200859	0.948192	51586	MED15	ns
O43741	0	6	6.34617e+06	5.0871e-06	1.12723	0.172779	0.216265	0.948192	5565	PRKAB2	ns
Q5UCC4	0	6	7.512e+06	6.02162e-06	1.12711	0.172623	0.3845	0.948192	284361	EMC10	ns
Q13557	0	6	5.18932e+06	4.15976e-06	1.12696	0.172442	0.306916	0.948192	817	CAMK2D	ns
Q9BVC4	0	6	1.78098e+07	1.42764e-05	1.12689	0.172348	0.386434	0.948192	64223	MLST8	ns
Q96CU9	0	6	1.99343e+07	1.59794e-05	1.12683	0.172272	0.626725	0.956975	55572	FOXRED1	ns
Q9NRW7	0	6	4.94531e+07	3.96416e-05	1.12681	0.172249	0.20238	0.948192	11311	VPS45	ns
Q9NPA0	0	6	2.9103e+07	2.3329e-05	1.12677	0.172192	0.30691	0.948192	56851	EMC7	ns
O75781	0	6	3.41588e+08	0.000273817	1.12667	0.17207	0.462479	0.948192	5064	PALM	ns
P08069	0	6	3.29224e+07	2.63906e-05	1.12657	0.171934	0.3268	0.948192	3480	IGF1R	ns
Q9NQ92	0	6	4.98934e+06	3.99946e-06	1.12627	0.171547	0.468598	0.948192	55352	COPRS	ns
Q16637	0	6	3.41249e+07	2.73546e-05	1.12606	0.171288	0.357925	0.948192	6606; 6607	SMN1; SMN2	ns
Q3ZAQ7	0	6	5.04108e+07	4.04094e-05	1.12604	0.171263	0.222523	0.948192		VMA21	ns
Q86WP2	0	6	1.81915e+06	1.45823e-06	1.12604	0.171262	0.411224	0.948192	65056	GPBP1	ns
Q6P597	0.333333	6	1.53403e+06	1.22968e-06	1.12602	0.171238	0.699149	0.956975	147700	KLC3	ns
Q9UKN8	0	6	6.99187e+07	5.60469e-05	1.12568	0.170798	0.702552	0.956975	9329	GTF3C4	ns
Q9NVN3	0	6	2.08905e+06	1.67458e-06	1.12566	0.170772	0.665138	0.956975	55188	RIC8B	ns
O75489	0	6	6.66926e+07	5.34608e-05	1.12537	0.170398	0.533706	0.953309	4722	NDUFS3	ns
O94923	0	6	3.89011e+06	3.11832e-06	1.12529	0.170303	0.469895	0.948192	26035	GLCE	ns
P21580	0	6	1.63785e+06	1.3129e-06	1.12465	0.169477	0.63631	0.956975	7128	TNFAIP3	ns
Q13510	0.166667	6	5.07202e+06	4.06573e-06	1.12462	0.169439	0.880163	0.976315	427	ASAH1	ns
Q03426	0	6	4.64217e+07	3.72117e-05	1.12452	0.16931	0.385199	0.948192	4598	MVK	ns
Q86TB9	0	6	2.37423e+07	1.90318e-05	1.12452	0.169306	0.408013	0.948192	219988	PATL1	ns
Q9UI30	0	6	2.72875e+08	0.000218736	1.12435	0.169087	0.694525	0.956975	51504	TRMT112	ns
Q9UKT5	0	6	3.66447e+06	2.93744e-06	1.12426	0.16897	0.391227	0.948192	26272	FBXO4	ns
Q96BP2	0	6	1.13309e+07	9.08285e-06	1.12417	0.168863	0.547985	0.956505	118487	CHCHD1	ns
O95672	0	6	5.3498e+07	4.28841e-05	1.12411	0.16878	0.352698	0.948192	9427	ECEL1	ns
Q9UH65	0	6	2.35294e+08	0.000188612	1.12404	0.168688	0.45559	0.948192	23075	SWAP70	ns
Q96GD4	0	6	3.1439e+07	2.52015e-05	1.12401	0.168652	0.703793	0.956975	9212	AURKB	ns
Q9H0U9	0	6	9.95789e+06	7.98225e-06	1.12389	0.168496	0.214677	0.948192	7259	TSPYL1	ns
Q8WZA1	0	6	2.20884e+06	1.77061e-06	1.12383	0.168419	0.5498	0.956505	55624	POMGNT1	ns
Q02252	0	6	7.25021e+07	5.81177e-05	1.1236	0.168129	0.820007	0.969506	4329	ALDH6A1	ns
Q8TCJ2	0	6	9.82326e+07	7.87434e-05	1.12345	0.167938	0.120586	0.948192	201595	STT3B	ns
Q15633	0	6	2.07843e+07	1.66607e-05	1.12341	0.167881	0.217666	0.948192	6895	TARBP2	ns
O75170	0	6	4.78304e+06	3.83409e-06	1.1234	0.167872	0.205674	0.948192	9701	PPP6R2	ns
Q9BXR0	0	6	1.94545e+07	1.55947e-05	1.12328	0.167722	0.365926	0.948192	81890	QTRT1	ns
P22830	0	6	5.83774e+06	4.67954e-06	1.12319	0.167596	0.428668	0.948192	2235	FECH	ns
A2RUC4	0	6	8.66548e+06	6.94625e-06	1.12306	0.167439	0.699815	0.956975	129450	TYW5	ns
C9JLW8	0	6	2.02774e+07	1.62544e-05	1.12299	0.16734	0.400336	0.948192	348262	MCRIP1	ns
Q13232	0	6	1.86185e+07	1.49246e-05	1.12288	0.167203	0.341439	0.948192	4832	NME3	ns
Q8NHP8	0	6	8.19603e+06	6.56995e-06	1.12275	0.167039	0.237194	0.948192	196463	PLBD2	ns
Q8WW01	0	6	7.56819e+06	6.06667e-06	1.12272	0.167003	0.865191	0.973672	116461	TSEN15	ns
O43462	0	6	4.66025e+06	3.73566e-06	1.12266	0.166915	0.333605	0.948192	51360	MBTPS2	ns
Q9NSI6	0	6	5.27379e+06	4.22748e-06	1.12265	0.166907	0.259287	0.948192	54014	BRWD1	ns
Q8TD30	0	6	1.06934e+07	8.5718e-06	1.12265	0.166906	0.562599	0.956505	84706	GPT2	ns
P56937	0	6	1.23275e+07	9.88178e-06	1.12262	0.166868	0.630329	0.956975	51478	HSD17B7	ns
Q12789	0	6	2.17561e+08	0.000174397	1.12247	0.166679	0.0433027	0.948192	2975	GTF3C1	sig
Q15013	0	6	973357	7.80244e-07	1.12229	0.166439	0.222391	0.948192	9587	MAD2L1BP	ns
Q96RT7	0	6	3.49041e+06	2.79792e-06	1.12219	0.166313	0.886236	0.976315	85378	TUBGCP6	ns
Q8NCR6	0.166667	6	662013	5.3067e-07	1.12183	0.165856	0.870155	0.974476	84688	SPMIP6	ns
Q9BUE6	0	6	3.75908e+07	3.01329e-05	1.12148	0.165409	0.0628452	0.948192	81689	ISCA1	ns
Q8IZ83	0	6	5.95003e+07	4.76955e-05	1.12146	0.165384	0.176041	0.948192	126133	ALDH16A1	ns
P31939	0	6	6.00032e+08	0.000480986	1.12132	0.165197	0.141756	0.948192	471	ATIC	ns
O43504	0	6	2.93318e+07	2.35124e-05	1.12128	0.165141	0.26986	0.948192	10542	LAMTOR5	ns
Q86Y79	0	6	1.50541e+06	1.20674e-06	1.12125	0.165105	0.982572	0.995267	138428	PTRH1	ns
Q11201	0	6	2.45562e+06	1.96843e-06	1.12103	0.164829	0.599469	0.956975	6482	ST3GAL1	ns
P49023	0	6	3.13361e+07	2.5119e-05	1.12099	0.164774	0.14264	0.948192	5829	PXN	ns
O75167	0.166667	6	237247	1.90177e-07	1.12096	0.164732	0.455368	0.948192	9749	PHACTR2	ns
Q8N344	0	6	2.15327e+06	1.72607e-06	1.12093	0.164692	0.344296	0.948192	54531	MIER2	ns
Q96GW9	0	6	2.38722e+07	1.9136e-05	1.12089	0.164645	0.268641	0.948192	92935	MARS2	ns
Q92791	0	6	8.28595e+07	6.64203e-05	1.12067	0.164363	0.544891	0.956505	10609	P3H4	ns
Q96CM3	0	6	5.85794e+06	4.69573e-06	1.12059	0.164257	0.775625	0.957614	84881	RPUSD4	ns
Q9H4L7	0	6	4.05401e+07	3.2497e-05	1.12056	0.164214	0.553573	0.956505	56916	SMARCAD1	ns
Q15276	0	6	8.02637e+07	6.43395e-05	1.1205	0.164147	0.285388	0.948192	9135	RABEP1	ns
A4D1F6	0	6	7.37803e+06	5.91424e-06	1.12047	0.164109	0.193157	0.948192	401387	LRRD1	ns
Q86WJ1	0	6	3.32534e+07	2.6656e-05	1.12041	0.16403	0.356462	0.948192		CHD1L	ns
Q96AE7	0	6	5.30605e+06	4.25333e-06	1.11993	0.163414	0.759113	0.956975	55761	TTC17	ns
Q96BI1	0	6	2.85821e+06	2.29115e-06	1.1197	0.163106	0.870747	0.974476	5002	SLC22A18	ns
Q96CN9	0	6	1.93455e+07	1.55074e-05	1.11969	0.163097	0.314911	0.948192	79571	GCC1	ns
Q8IXQ3	0	6	1.22908e+07	9.85234e-06	1.11964	0.16304	0.489708	0.948192	55071	C9orf40	ns
Q9H0H3	0	6	2.68855e+06	2.15514e-06	1.11957	0.16295	0.394507	0.948192	64410	KLHL25	ns
P60903	0	6	1.54448e+08	0.000123806	1.1194	0.162729	0.60038	0.956975	6281	S100A10	ns
Q99643	0	6	2.95399e+07	2.36792e-05	1.1192	0.162469	0.726274	0.956975	6391	SDHC	ns
Q9Y2C2	0	6	734194	5.88531e-07	1.11919	0.162452	0.411814	0.948192	10090	UST	ns
Q04726	0	6	3.20074e+08	0.000256571	1.11919	0.162451	0.130322	0.948192	7090	TLE3	ns
Q14160	0	6	1.40863e+08	0.000112916	1.11917	0.162424	0.332457	0.948192	23513	SCRIB	ns
Q9NVC6	0	6	3.18354e+07	2.55193e-05	1.11908	0.162311	0.654474	0.956975	9440	MED17	ns
Q9UL46	0	6	2.33528e+08	0.000187196	1.11889	0.162067	0.334653	0.948192	5721	PSME2	ns
O14561	0	6	2.93057e+07	2.34915e-05	1.11887	0.162037	0.385837	0.948192		NDUFAB1	ns
Q2TAA2	0	6	5.33022e+06	4.27271e-06	1.1187	0.161819	0.36296	0.948192	285148	IAH1	ns
O14972	0	6	1.94909e+06	1.5624e-06	1.11843	0.16147	0.417892	0.948192	10311	VPS26C	ns
Q96N21	0	6	9.26826e+06	7.42945e-06	1.11816	0.161125	0.347785	0.948192	146705	TEPSIN	ns
Q9NVK5	0	6	1.60962e+06	1.29028e-06	1.11811	0.161062	0.84538	0.96999	26127	FGFR1OP2	ns
P61599	0	6	8.29535e+07	6.64956e-05	1.11804	0.16097	0.210792	0.948192	51126	NAA20	ns
P27361	0	6	1.49434e+07	1.19786e-05	1.11799	0.160912	0.323096	0.948192	5595	MAPK3	ns
P05120	0	6	7.48299e+06	5.99837e-06	1.11779	0.160652	0.967214	0.991711	5055	SERPINB2	ns
Q9H8X2	0	6	2.74569e+06	2.20095e-06	1.11778	0.160632	0.499941	0.951082	64768	IPPK	ns
Q96GA3	0	6	5.11721e+07	4.10196e-05	1.11774	0.160579	0.372648	0.948192	84946	LTV1	ns
Q9NZJ4	0	6	1.84525e+07	1.47915e-05	1.11772	0.160559	0.659378	0.956975	26278	SACS	ns
Q9BUE0	0	6	1.12067e+06	8.98331e-07	1.11761	0.160423	0.788291	0.960729	54797	MED18	ns
P57105	0	6	1.57681e+07	1.26397e-05	1.11742	0.160177	0.419986	0.948192	55333	SYNJ2BP	ns
Q14240	0	6	3.76329e+07	3.01666e-05	1.11723	0.159926	0.115783	0.948192	1974	EIF4A2	ns
Q9BXS6	0	6	3.74856e+07	3.00485e-05	1.11705	0.159694	0.339428	0.948192	51203	NUSAP1	ns
Q9H8T0	0	6	1.29233e+06	1.03593e-06	1.11701	0.159642	0.553166	0.956505	64400	AKTIP	ns
Q96TC7	0	6	3.38855e+07	2.71626e-05	1.11701	0.159637	0.48053	0.948192	55177	RMDN3	ns
P55957	0	6	1.88238e+07	1.50892e-05	1.11697	0.159596	0.227551	0.948192	637	BID	ns
Q9UGU5	0	6	182056	1.45937e-07	1.11692	0.159528	0.890062	0.976315	10042	HMGXB4	ns
Q9HAJ7	0	6	6.5758e+06	5.27117e-06	1.11688	0.159472	0.601079	0.956975	79685	SAP30L	ns
Q12805	0	6	4.05505e+07	3.25054e-05	1.11686	0.159451	0.394475	0.948192	2202	EFEMP1	ns
Q92995	0	6	2.44546e+07	1.96028e-05	1.1168	0.159372	0.425871	0.948192	8975	USP13	ns
Q8NB37	0	6	7.22695e+06	5.79313e-06	1.11677	0.159334	0.809314	0.965769	347862	GATD1	ns
Q9H5N1	0	6	9.45622e+06	7.58012e-06	1.11654	0.159037	0.157792	0.948192	79874	RABEP2	ns
P83111	0	6	1.54096e+07	1.23523e-05	1.1165	0.158984	0.131131	0.948192	114294	LACTB	ns
Q14114	0	6	2.65423e+07	2.12763e-05	1.11626	0.158673	0.763202	0.956975	7804	LRP8	ns
Q71SY5	0	6	1.86368e+06	1.49393e-06	1.11626	0.158669	0.41102	0.948192	81857	MED25	ns
Q86VX2	0	6	1.92039e+07	1.53939e-05	1.11611	0.158483	0.826451	0.969841	149951	COMMD7	ns
P61964	0	6	7.96641e+07	6.38588e-05	1.11593	0.158251	0.0373066	0.948192	11091	WDR5	sig
P61619	0	6	1.97395e+08	0.000158232	1.11583	0.158113	0.933189	0.98661		SEC61A1	ns
P30038	0	6	1.55383e+06	1.24555e-06	1.11576	0.158032	0.711085	0.956975	8659	ALDH4A1	ns
Q9NR56	0	6	5.27859e+07	4.23132e-05	1.11563	0.157854	0.194904	0.948192	4154	MBNL1	ns
P17301	0	6	1.11335e+08	8.92464e-05	1.11559	0.157809	0.125885	0.948192	3673	ITGA2	ns
Q9BXI6	0	6	3.18871e+06	2.55608e-06	1.11543	0.157597	0.999287	0.99964	83874	TBC1D10A	ns
Q9ULL5	0	6	4.05683e+06	3.25196e-06	1.1154	0.157561	0.608972	0.956975	57479	PRR12	ns
O60256	0	6	2.79424e+08	0.000223987	1.11533	0.157469	0.366203	0.948192	5636	PRPSAP2	ns
P35573	0	6	3.07349e+08	0.000246371	1.11515	0.15724	0.285656	0.948192	178	AGL	ns
Q7Z4T9	0	6	2.66488e+06	2.13617e-06	1.11483	0.156818	0.705452	0.956975	89876	CFAP91	ns
A0AV96	0	6	3.18425e+07	2.55249e-05	1.11458	0.156498	0.309415	0.948192	54502	RBM47	ns
P23258	0	6	9.20325e+07	7.37734e-05	1.11437	0.156223	0.670388	0.956975	7283	TUBG1	ns
Q9Y4B5	0	6	1.24962e+08	0.00010017	1.11426	0.156087	0.278275	0.948192	23255	MTCL1	ns
Q86SQ0	0	6	1.46563e+07	1.17485e-05	1.114	0.155744	0.427814	0.948192	90102	PHLDB2	ns
Q8NC54	0	6	5.04183e+06	4.04153e-06	1.11376	0.155444	0.881167	0.976315	56951	KCT2	ns
O15294	0	6	1.65837e+08	0.000132935	1.11375	0.15542	0.0031551	0.948192	8473	OGT	sig
Q01628	0	6	4.28631e+08	0.000343591	1.11352	0.155128	0.217307	0.948192	10410	IFITM3	ns
Q9H0F7	0	6	2.47009e+06	1.98003e-06	1.11334	0.1549	0.619349	0.956975	84100	ARL6	ns
P07711	0	6	1.27736e+07	1.02393e-05	1.11334	0.154895	0.404566	0.948192	1514	CTSL	ns
Q7Z7F7	0	6	1.47632e+07	1.18342e-05	1.11297	0.154416	0.530919	0.952381	128308	MRPL55	ns
Q9HCD5	0	6	8.95158e+07	7.1756e-05	1.11292	0.154356	0.43387	0.948192		NCOA5	ns
Q9H0R8	0	6	2.58498e+06	2.07212e-06	1.11265	0.153994	0.181033	0.948192	23710	GABARAPL1	ns
Q7Z4H3	0	6	1.87704e+07	1.50464e-05	1.11264	0.153983	0.406966	0.948192	51020	HDDC2	ns
Q9H1K0	0	6	1.81951e+06	1.45852e-06	1.11263	0.153979	0.412745	0.948192	64145	RBSN	ns
Q9Y2X0	0	6	8.94808e+06	7.17279e-06	1.11252	0.153838	0.488083	0.948192	10025	MED16	ns
Q6ZVD8	0	6	1.20318e+06	9.64468e-07	1.11243	0.153714	0.801371	0.964243	23035	PHLPP2	ns
Q8IXK0	0	6	9.0051e+06	7.2185e-06	1.11233	0.153583	0.300538	0.948192	1912	PHC2	ns
P08708	0	6	4.61612e+08	0.000370029	1.11232	0.153568	0.122938	0.948192	6218	RPS17	ns
O60739	0	6	1.25022e+08	0.000100218	1.11227	0.153506	0.377267	0.948192	10289	EIF1B	ns
P53609	0	6	1.87323e+07	1.50159e-05	1.11206	0.153232	0.355071	0.948192	5229	PGGT1B	ns
Q9H3K6	0	6	1.01596e+08	8.14398e-05	1.11197	0.153123	0.33335	0.948192	552900; 654483	BOLA2; BOLA2B	ns
Q8N201	0	6	2.69769e+07	2.16247e-05	1.11174	0.152819	0.175003	0.948192	26173	INTS1	ns
Q6RW13	0	6	4.70825e+06	3.77414e-06	1.11154	0.152558	0.244388	0.948192	57085	AGTRAP	ns
Q9H3P7	0	6	8.65804e+07	6.9403e-05	1.11133	0.152288	0.468423	0.948192	64746	ACBD3	ns
Q9BVM2	0	6	1.74334e+07	1.39746e-05	1.11126	0.152198	0.135817	0.948192	25911	DPCD	ns
Q7Z2W9	0	6	2.28427e+07	1.83108e-05	1.11116	0.152068	0.402426	0.948192	219927	MRPL21	ns
Q9ULI0	0	6	5.30099e+06	4.24928e-06	1.11112	0.152013	0.519723	0.952381	54454	ATAD2B	ns
P13716	0	6	8.71313e+06	6.98446e-06	1.11098	0.151828	0.242717	0.948192	210	ALAD	ns
Q9NWV8	0	6	2.20077e+07	1.76414e-05	1.11084	0.151651	0.11738	0.948192	29086	BABAM1	ns
Q9H098	0	6	3.82614e+07	3.06704e-05	1.11075	0.151536	0.822773	0.969664	83641	FAM107B	ns
Q9C0B1	0	6	6.57239e+07	5.26844e-05	1.11073	0.151507	0.318713	0.948192	79068	FTO	ns
Q7Z4H8	0	6	1.22199e+07	9.79548e-06	1.11068	0.151448	0.39953	0.948192	143888	POGLUT3	ns
Q9GZY4	0	6	2.3167e+06	1.85707e-06	1.11013	0.150723	0.133172	0.948192	55744	COA1	ns
Q96T76	0	6	6.15626e+07	4.93486e-05	1.10985	0.150359	0.257246	0.948192	64210	MMS19	ns
Q96JY6	0	6	1.1066e+07	8.87054e-06	1.10942	0.149811	0.482298	0.948192	64236	PDLIM2	ns
O60888	0	6	7.3926e+07	5.92592e-05	1.10939	0.149767	0.201953	0.948192	51596	CUTA	ns
Q92747	0	6	1.0233e+08	8.20281e-05	1.10937	0.149742	0.136716	0.948192	10552	ARPC1A	ns
Q969G6	0	6	1.79712e+07	1.44057e-05	1.10935	0.149712	0.68058	0.956975	55312	RFK	ns
Q9NQC1	0	6	7.9899e+06	6.40471e-06	1.10927	0.149609	0.525422	0.952381	23338	JADE2	ns
O95372	0	6	3.21297e+07	2.57552e-05	1.10919	0.149503	0.210836	0.948192	11313	LYPLA2	ns
Q8NCE2	0	6	1.11323e+07	8.9237e-06	1.10908	0.149368	0.439754	0.948192	64419	MTMR14	ns
O95777	0	6	6.81266e+07	5.46103e-05	1.10897	0.149225	0.21137	0.948192	51691	LSM8	ns
Q9Y3E0	0	6	5.69296e+06	4.56348e-06	1.10892	0.149157	0.539067	0.954586	51026	GOLT1B	ns
Q8WV41	0	6	1.07389e+07	8.60834e-06	1.10891	0.149148	0.893665	0.977012	257364	SNX33	ns
Q9P2T1	0	6	4.66389e+07	3.73858e-05	1.10857	0.148703	0.376563	0.948192	51292	GMPR2	ns
Q16401	0	6	1.78949e+08	0.000143446	1.10852	0.148635	0.282898	0.948192	5711	PSMD5	ns
O94864	0	6	5.72332e+06	4.58782e-06	1.10827	0.148309	0.672016	0.956975	9913	SUPT7L	ns
Q4AC94	0	6	6.77195e+07	5.4284e-05	1.10813	0.148127	0.40953	0.948192	26005	C2CD3	ns
P10301	0	6	1.428e+07	1.14468e-05	1.10808	0.148067	0.584306	0.956975	6237	RRAS	ns
P62330	0	6	3.64554e+07	2.92227e-05	1.10802	0.147985	0.0640004	0.948192	382	ARF6	ns
Q5ZPR3	0	6	2.24866e+07	1.80253e-05	1.10799	0.147943	0.57461	0.956975	80381	CD276	ns
Q9Y672	0	6	1.46635e+07	1.17543e-05	1.10792	0.147855	0.403676	0.948192	29929	ALG6	ns
Q96AA8	0.166667	6	1.93032e+06	1.54735e-06	1.10791	0.147847	0.604063	0.956975	9832	JAKMIP2	ns
Q9H4L5	0	6	2.21255e+07	1.77358e-05	1.10789	0.147815	0.376114	0.948192	26031	OSBPL3	ns
O00116	0	6	1.5036e+08	0.000120529	1.10785	0.147767	0.0838996	0.948192	8540	AGPS	ns
Q8WYQ5	0	6	5.09657e+06	4.08542e-06	1.10772	0.147595	0.343795	0.948192	54487	DGCR8	ns
Q14814	0	6	1.66335e+07	1.33334e-05	1.10772	0.147593	0.334458	0.948192	4209	MEF2D	ns
Q5TC82	0	6	3.25527e+06	2.60943e-06	1.10738	0.147154	0.725933	0.956975	149041	RC3H1	ns
Q8N531	0	6	907618	7.27547e-07	1.10727	0.147014	0.192207	0.948192	26233	FBXL6	ns
Q96BZ8	0	6	8.03622e+06	6.44184e-06	1.10707	0.146747	0.800957	0.964243	79165	LENG1	ns
O15344	0	6	6.38319e+07	5.11677e-05	1.10697	0.146611	0.182592	0.948192	4281	MID1	ns
Q6P4F2	0	6	1.76859e+06	1.4177e-06	1.10688	0.146503	0.34136	0.948192	112812	FDX2	ns
Q9Y2Y0	0	6	1.97291e+07	1.58149e-05	1.10676	0.14634	0.324043	0.948192	23568	ARL2BP	ns
Q8NE01	0	6	3.51444e+07	2.81718e-05	1.10675	0.14633	0.382146	0.948192	26505	CNNM3	ns
Q8WXI9	0	6	8.802e+07	7.05569e-05	1.10671	0.146282	0.48594	0.948192	57459	GATAD2B	ns
O60427	0	6	3.16363e+07	2.53597e-05	1.1067	0.146261	0.3902	0.948192	3992	FADS1	ns
Q69YQ0	0	6	2.35659e+07	1.88904e-05	1.10669	0.146249	0.0235669	0.948192	23384	SPECC1L	sig
Q6NXT4	0	6	3.01993e+06	2.42078e-06	1.10663	0.146167	0.48193	0.948192	55676	SLC30A6	ns
Q96T58	0	6	3.2082e+07	2.57169e-05	1.10658	0.146106	0.350154	0.948192	23013	SPEN	ns
Q9HC36	0	6	4.11328e+07	3.29721e-05	1.10655	0.146072	0.36214	0.948192	55178	MRM3	ns
Q9H4F8	0	6	6.87243e+06	5.50895e-06	1.10647	0.145965	0.514718	0.952381	64093	SMOC1	ns
Q8N4Q0	0	6	2.49987e+06	2.0039e-06	1.10628	0.145711	0.516908	0.952381	284273	PTGR3	ns
Q92538	0	6	1.32415e+08	0.000106144	1.10589	0.145204	0.213426	0.948192	8729	GBF1	ns
P56277	0	6	6.52337e+06	5.22914e-06	1.10588	0.14519	0.43178	0.948192	100272147	CMC4	ns
Q02153	0	6	1.02425e+07	8.21039e-06	1.10586	0.145171	0.719722	0.956975	2983	GUCY1B1	ns
Q93063	0	6	2.10518e+06	1.68752e-06	1.10578	0.145068	0.832481	0.969841	2132	EXT2	ns
Q53EP0	0	6	2.45983e+07	1.9718e-05	1.1055	0.144704	0.272798	0.948192	64778	FNDC3B	ns
Q9Y6X4	0	6	4.98888e+06	3.99909e-06	1.1055	0.144693	0.74785	0.956975	26049	FAM169A	ns
Q6PIW4	0	6	6.84692e+06	5.4885e-06	1.10548	0.144669	0.494152	0.948431	63979	FIGNL1	ns
Q7L2J0	0	6	9.24138e+07	7.4079e-05	1.10546	0.144649	0.722341	0.956975	56257	MEPCE	ns
O60318	0	6	3.29503e+07	2.6413e-05	1.10546	0.144649	0.454738	0.948192	8888	MCM3AP	ns
P13674	0	6	1.15173e+08	9.23228e-05	1.10508	0.144145	0.207012	0.948192	5033	P4HA1	ns
Q9BTE7	0	6	7.34086e+07	5.88444e-05	1.10506	0.144124	0.41971	0.948192	84259	DCUN1D5	ns
Q6PI48	0	6	4.82859e+07	3.8706e-05	1.10505	0.14411	0.296961	0.948192	55157	DARS2	ns
Q96IZ0	0	6	6.85102e+07	5.49178e-05	1.10497	0.144009	0.329787	0.948192	5074	PAWR	ns
Q8TDI0	0	6	1.57753e+06	1.26455e-06	1.10496	0.143997	0.204213	0.948192	26038	CHD5	ns
P23025	0.166667	6	1.91382e+06	1.53412e-06	1.10493	0.143959	0.858388	0.972722	7507	XPA	ns
P52630	0	6	5.1522e+06	4.13001e-06	1.10467	0.143611	0.215294	0.948192	6773	STAT2	ns
Q9NWX5	0	6	1.40956e+07	1.12991e-05	1.10448	0.143373	0.160016	0.948192	140459	ASB6	ns
Q86TX2	0	6	1.85618e+07	1.48792e-05	1.10443	0.143306	0.821046	0.969506	641371	ACOT1	ns
Q9UPP1	0	6	2.90112e+07	2.32554e-05	1.1044	0.143265	0.317192	0.948192	23133	PHF8	ns
Q92783	0	6	4.28213e+07	3.43256e-05	1.10437	0.143229	0.331282	0.948192	8027	STAM	ns
P12532	0	6	3.47014e+08	0.000278166	1.10437	0.143225	0.156205	0.948192	1159; 548596	CKMT1A; CKMT1B	ns
Q9Y6Y0	0	6	4.07899e+07	3.26972e-05	1.1043	0.143138	0.171081	0.948192	10625	IVNS1ABP	ns
Q9UGU0	0	6	1.31315e+07	1.05262e-05	1.10429	0.143122	0.986841	0.996007	6942	TCF20	ns
O95163	0	6	2.70608e+08	0.00021692	1.10429	0.143116	0.143594	0.948192	8518	ELP1	ns
Q6PCB5	0	6	2.1248e+07	1.70325e-05	1.10429	0.143114	0.705351	0.956975	222194	RSBN1L	ns
Q86V21	0	6	1.96988e+07	1.57906e-05	1.10423	0.143044	0.272027	0.948192	65985	AACS	ns
Q9BXI9	0	6	3.87125e+06	3.10319e-06	1.10401	0.142752	0.23767	0.948192	114904	C1QTNF6	ns
Q96DM3	0	6	1.01733e+07	8.15494e-06	1.10358	0.142197	0.454544	0.948192		RMC1	ns
Q9BZQ6	0	6	2.0516e+07	1.64457e-05	1.10348	0.142064	0.999026	0.99964	80267	EDEM3	ns
Q8N6T7	0	6	6.44406e+06	5.16557e-06	1.10339	0.141947	0.369909	0.948192	51548	SIRT6	ns
Q96J42	0	6	9.50676e+06	7.62063e-06	1.10331	0.14184	0.208542	0.948192	79770	TXNDC15	ns
O00244	0	6	5.5181e+07	4.42331e-05	1.10315	0.141627	0.362301	0.948192	475	ATOX1	ns
Q9H061	0	6	6.52962e+07	5.23415e-05	1.10312	0.141587	0.177742	0.948192	84233	TMEM126A	ns
Q9H840	0	6	4.56099e+06	3.65609e-06	1.10291	0.141319	0.560224	0.956505	79760	GEMIN7	ns
Q9UIU6	0	6	345483	2.76939e-07	1.10289	0.141295	0.387646	0.948192	51804	SIX4	ns
Q9H089	0	6	7.09801e+07	5.68977e-05	1.10233	0.140554	0.424448	0.948192	55341	LSG1	ns
Q9UHG3	0	6	1.46953e+08	0.000117798	1.1023	0.140518	0.201847	0.948192	51449	PCYOX1	ns
Q01085	0	6	1.65963e+08	0.000133036	1.10215	0.140326	0.713767	0.956975	7073	TIAL1	ns
Q96EU7	0	6	4.48126e+06	3.59218e-06	1.10209	0.140241	0.521459	0.952381	29071	C1GALT1C1	ns
Q99442	0	6	4.17006e+07	3.34273e-05	1.10197	0.14009	0.667812	0.956975	7095	SEC62	ns
O14503	0	6	6.43325e+06	5.1569e-06	1.10185	0.13993	0.926025	0.984144	8553	BHLHE40	ns
Q13105	0	6	4.25055e+06	3.40724e-06	1.10177	0.139826	0.577908	0.956975	7709	ZBTB17	ns
O15085	0	6	1.41481e+07	1.13412e-05	1.1015	0.139465	0.858984	0.972722	9826	ARHGEF11	ns
P17028	0	6	5.56292e+06	4.45924e-06	1.10149	0.139452	0.78762	0.960314	7572	ZNF24	ns
Q8TAP9	0	6	3.18013e+06	2.5492e-06	1.10146	0.139422	0.088003	0.948192	136647	MPLKIP	ns
Q9BZV1	0	6	7.55599e+06	6.05689e-06	1.10144	0.139391	0.0791012	0.948192	80700	UBXN6	ns
Q9Y221	0	6	9.68134e+07	7.76057e-05	1.10137	0.139293	0.674711	0.956975	51388	NIP7	ns
Q6P582	0	6	9.67556e+06	7.75594e-06	1.10135	0.139272	0.431809	0.948192	653784	MZT2A	ns
P11216	0	6	1.90892e+08	0.000153019	1.10132	0.139237	0.278088	0.948192	5834	PYGB	ns
O60313	0	6	2.48255e+08	0.000199001	1.10116	0.139025	0.373812	0.948192	4976	OPA1	ns
Q8N5I2	0	6	1.08687e+07	8.71238e-06	1.10094	0.138731	0.544041	0.956491	92714	ARRDC1	ns
Q9UNS2	0	6	9.42228e+07	7.55291e-05	1.1009	0.13868	0.452439	0.948192	8533	COPS3	ns
Q9NUU6	0	6	7.98636e+06	6.40187e-06	1.10086	0.138633	0.332051	0.948192	54491	OTULINL	ns
Q9UHV9	0	6	1.88006e+08	0.000150706	1.10079	0.138546	0.0183585	0.948192	5202	PFDN2	sig
Q9BUT9	0	6	1.15334e+07	9.24515e-06	1.10075	0.13849	0.0700328	0.948192	84331	MCRIP2	ns
P61163	0	6	2.27472e+08	0.000182342	1.10072	0.138441	0.357169	0.948192	10121	ACTR1A	ns
Q9UP83	0	6	2.26279e+07	1.81386e-05	1.10072	0.138441	0.325712	0.948192	10466	COG5	ns
O43286	0	6	593686	4.75899e-07	1.10059	0.138281	0.996785	0.998867	9334	B4GALT5	ns
Q9UI14	0	6	6.61302e+06	5.30101e-06	1.10056	0.138239	0.543195	0.956468	10567	RABAC1	ns
Q96G23	0	6	6.12943e+07	4.91335e-05	1.10039	0.138019	0.520681	0.952381	29956	CERS2	ns
Q8IWF6	0	6	827332	6.6319e-07	1.10037	0.13799	0.700717	0.956975	201627	DENND6A	ns
Q9HAP2	0.166667	6	1.24303e+06	9.96415e-07	1.10007	0.13759	0.642152	0.956975	22877	MLXIP	ns
Q9BTX7	0	6	1.96824e+06	1.57774e-06	1.09985	0.137305	0.836255	0.969841	79183	TTPAL	ns
Q15653	0	6	1.69799e+07	1.36111e-05	1.09973	0.137145	0.269292	0.948192	4793	NFKBIB	ns
Q9UER7	0	6	1.04621e+07	8.3864e-06	1.09952	0.136873	0.238289	0.948192	1616	DAXX	ns
P50995	0	6	3.43193e+08	0.000275104	1.09926	0.136533	0.240833	0.948192	311	ANXA11	ns
O60645	0	6	3.26336e+07	2.61592e-05	1.09914	0.136376	0.300508	0.948192	11336	EXOC3	ns
Q12770	0.333333	6	902835	7.23713e-07	1.09893	0.136094	0.881549	0.976315	22937	SCAP	ns
P11413	0	6	6.86524e+08	0.000550318	1.0989	0.136065	0.0798647	0.948192	2539	G6PD	ns
P34896	0	6	1.08423e+08	8.69119e-05	1.09875	0.135858	0.17492	0.948192	6470	SHMT1	ns
Q3V6T2	0	6	2.87169e+07	2.30195e-05	1.09872	0.135822	0.576546	0.956975	55704	CCDC88A	ns
P40123	0	6	3.11556e+07	2.49743e-05	1.09841	0.135412	0.0447232	0.948192	10486	CAP2	sig
P51948	0	6	1.3716e+07	1.09948e-05	1.09834	0.135319	0.290011	0.948192	4331	MNAT1	ns
Q9HBH1	0	6	2.88105e+06	2.30946e-06	1.09806	0.134957	0.461207	0.948192	64146	PDF	ns
Q86VV8	0	6	152963	1.22615e-07	1.09805	0.134938	0.377381	0.948192	25914	RTTN	ns
Q9H0K6	0	6	2.12295e+06	1.70176e-06	1.09797	0.134841	0.706202	0.956975	83448	PUS7L	ns
Q29980	0	6	1.00943e+07	8.09164e-06	1.09784	0.134668	0.629391	0.956975	4277	MICB	ns
Q9P0M9	0	6	1.51496e+07	1.2144e-05	1.09782	0.134646	0.122057	0.948192	51264	MRPL27	ns
Q14493	0	6	4.38662e+06	3.51632e-06	1.09773	0.134522	0.388252	0.948192	7884	SLBP	ns
Q8N283	0	6	3.08015e+06	2.46905e-06	1.09765	0.134423	0.982739	0.995305	148741	ANKRD35	ns
Q07021	0	6	8.0493e+08	0.000645232	1.09757	0.134309	0.13547	0.948192	708	C1QBP	ns
Q8TDX7	0	6	2.9866e+07	2.39406e-05	1.09752	0.134242	0.575505	0.956975	140609	NEK7	ns
P46439	0	6	1.43784e+07	1.15257e-05	1.0974	0.134092	0.643676	0.956975	2949	GSTM5	ns
Q9NWS0	0	6	6.27553e+07	5.03047e-05	1.09685	0.133362	0.17225	0.948192	55011	PIH1D1	ns
P09669	0	6	1.17675e+08	9.43287e-05	1.09675	0.133236	0.24288	0.948192	1345	COX6C	ns
P04080	0	6	4.14609e+08	0.000332351	1.09674	0.133228	0.419735	0.948192	1476	CSTB	ns
O14579	0	6	9.54006e+07	7.64732e-05	1.09667	0.133129	0.0329018	0.948192	11316	COPE	sig
Q96K17	0	6	1.12118e+08	8.98737e-05	1.09665	0.133104	0.385518	0.948192	91408	BTF3L4	ns
Q9H8Y5	0	6	5.85864e+07	4.69629e-05	1.0965	0.132912	0.115038	0.948192	55139	ANKZF1	ns
Q9UFC0	0	6	2.26889e+07	1.81874e-05	1.09647	0.132862	0.171247	0.948192	222229	LRWD1	ns
Q9H6T0	0	6	4.90733e+07	3.93372e-05	1.09643	0.13281	0.521553	0.952381	80004	ESRP2	ns
P63104	0	6	2.04225e+09	0.00163707	1.09627	0.132609	0.382692	0.948192	7534	YWHAZ	ns
Q8N6S5	0	6	1.66379e+06	1.3337e-06	1.09627	0.132607	0.261518	0.948192	151188	ARL6IP6	ns
O00423	0	6	5.40742e+06	4.33459e-06	1.09627	0.132599	0.967214	0.991711	2009	EML1	ns
Q92636	0	6	3.8084e+06	3.05282e-06	1.09618	0.132479	0.350925	0.948192	8439	NSMAF	ns
Q9Y3D8	0	6	6.84436e+07	5.48645e-05	1.09609	0.132363	0.0612127	0.948192	102157402	AK6	ns
Q03518	0	6	2.3314e+07	1.86885e-05	1.09567	0.131809	0.34774	0.948192	6890	TAP1	ns
P98175	0	6	1.54675e+08	0.000123988	1.09548	0.131565	0.779014	0.958769	8241	RBM10	ns
Q96EK9	0	6	2.08746e+07	1.67331e-05	1.09548	0.131562	0.315983	0.948192	112970	KTI12	ns
Q8IZ21	0	6	1.8939e+07	1.51815e-05	1.09544	0.131507	0.609375	0.956975	65979	PHACTR4	ns
Q8N0S6	0	6	5.20663e+06	4.17364e-06	1.09542	0.13148	0.740537	0.956975	91687	CENPL	ns
Q9Y6I4	0	6	3.06822e+07	2.45949e-05	1.09532	0.131355	0.217987	0.948192	9960	USP3	ns
Q04656	0	6	2.0119e+06	1.61274e-06	1.09494	0.130854	0.621993	0.956975	538	ATP7A	ns
O95487	0	6	5.19112e+07	4.16121e-05	1.09478	0.130641	0.127387	0.948192	10427	SEC24B	ns
P55061	0	6	7.25266e+06	5.81374e-06	1.09475	0.130608	0.465923	0.948192	7009	TMBIM6	ns
Q9BZX2	0	6	1.09895e+08	8.80921e-05	1.09473	0.130573	0.279864	0.948192	7371	UCK2	ns
Q9Y5X2	0	6	1.23371e+07	9.88946e-06	1.09469	0.130528	0.564476	0.956975	29886	SNX8	ns
Q92520	0	6	1.44356e+08	0.000115716	1.09441	0.130149	0.437895	0.948192	10447	FAM3C	ns
P16333	0	6	6.50429e+07	5.21385e-05	1.09438	0.130118	0.212144	0.948192	4690	NCK1	ns
P09914	0	6	1.9144e+07	1.53458e-05	1.09437	0.1301	0.473534	0.948192	3434	IFIT1	ns
Q96GS4	0	6	6.78987e+06	5.44277e-06	1.09434	0.130067	0.361616	0.948192	54785	BORCS6	ns
Q92614	0	6	5.27998e+08	0.000423244	1.09424	0.129933	0.52266	0.952381	399687	MYO18A	ns
Q14680	0	6	4.65636e+06	3.73254e-06	1.0941	0.129748	0.92892	0.984658	9833	MELK	ns
P61962	0	6	4.59539e+07	3.68367e-05	1.09381	0.129367	0.649244	0.956975	10238	DCAF7	ns
O15013	0	6	2.26383e+07	1.81469e-05	1.09376	0.129299	0.218993	0.948192	9639	ARHGEF10	ns
O43681	0	6	1.11675e+08	8.95185e-05	1.0935	0.128958	0.549598	0.956505	439	GET3	ns
Q14974	0	6	1.35408e+09	0.00108543	1.0934	0.128816	0.0982543	0.948192	3837	KPNB1	ns
Q04695	0	6	1.01176e+08	8.11025e-05	1.09332	0.128718	0.256086	0.948192	3872	KRT17	ns
Q9ULW3	0	6	3.61251e+07	2.89579e-05	1.0933	0.12869	0.496368	0.950116	29777	ABT1	ns
Q9BZL6	0	6	1.2322e+07	9.87729e-06	1.09309	0.128407	0.789581	0.960946	25865	PRKD2	ns
Q13627	0	6	9.65557e+06	7.73992e-06	1.09305	0.12836	0.63876	0.956975	1859	DYRK1A	ns
O76083	0	6	3.76555e+06	3.01847e-06	1.09305	0.128357	0.770441	0.956975	5152	PDE9A	ns
P14174	0	6	5.15126e+08	0.000412926	1.09297	0.128251	0.611212	0.956975	4282	MIF	ns
Q9H857	0	6	3.02962e+07	2.42855e-05	1.09293	0.128202	0.39697	0.948192	64943	NT5DC2	ns
Q9Y520	0	6	4.99858e+08	0.000400687	1.09286	0.128107	0.500773	0.951082	23215	PRRC2C	ns
Q8TAD8	0	6	6.11435e+06	4.90127e-06	1.09261	0.127774	0.811277	0.96665	79753	SNIP1	ns
Q9NZJ7	0	6	5.27786e+07	4.23074e-05	1.0926	0.127763	0.0291653	0.948192	23787	MTCH1	sig
P49748	0	6	4.32477e+08	0.000346674	1.09232	0.1274	0.255578	0.948192	37	ACADVL	ns
Q8IWU2	0	6	1.63058e+06	1.30707e-06	1.09231	0.127379	0.66711	0.956975	22853	LMTK2	ns
P09104	0	6	2.9662e+06	2.37771e-06	1.09213	0.127143	0.70638	0.956975	2026	ENO2	ns
P47895	0	6	1.79403e+07	1.43809e-05	1.09208	0.127079	0.41207	0.948192	220	ALDH1A3	ns
Q9Y2I7	0	6	2.51516e+06	2.01616e-06	1.09199	0.126964	0.391608	0.948192	200576	PIKFYVE	ns
Q96QD9	0	6	1.61771e+06	1.29676e-06	1.09185	0.126779	0.429402	0.948192	84248	FYTTD1	ns
Q8IY37	0	6	1.2283e+08	9.84604e-05	1.09172	0.126602	0.171289	0.948192	57647	DHX37	ns
O75683	0	6	1.05788e+08	8.47995e-05	1.09161	0.12646	0.605493	0.956975	6838	SURF6	ns
P49810	0	6	1.12922e+07	9.05184e-06	1.09155	0.126382	0.600628	0.956975	5664	PSEN2	ns
Q5TAQ9	0	6	2.50643e+08	0.000200915	1.09152	0.126334	0.627824	0.956975	50717	DCAF8	ns
Q9BRX9	0	6	1.02036e+06	8.1792e-07	1.09131	0.126058	0.717322	0.956975	84292	WDR83	ns
P52907	0	6	1.7994e+08	0.00014424	1.09126	0.125992	0.03843	0.948192	829	CAPZA1	sig
Q86X55	0	6	8.87762e+07	7.11631e-05	1.09109	0.125771	0.683237	0.956975	10498	CARM1	ns
Q9UKK6	0	6	1.74068e+07	1.39533e-05	1.09095	0.125583	0.733448	0.956975	29107	NXT1	ns
Q27J81	0	6	2.13966e+08	0.000171516	1.09085	0.125446	0.329753	0.948192	64423	INF2	ns
Q32NB8	0	6	5.27552e+06	4.22887e-06	1.0907	0.12525	0.694772	0.956975	9489	PGS1	ns
O75380	0	6	6.53155e+07	5.2357e-05	1.09061	0.125137	0.642323	0.956975	4726	NDUFS6	ns
Q9GZS3	0	6	1.27372e+08	0.000102102	1.0906	0.125126	0.441823	0.948192	80349	SKIC8	ns
Q9H6R7	0	6	4.60859e+06	3.69425e-06	1.09059	0.125113	0.532271	0.953029	80304	WDCP	ns
Q9NQS7	0	6	3.74758e+07	3.00406e-05	1.09038	0.124835	0.354091	0.948192	3619	INCENP	ns
P01034	0	6	1.32485e+06	1.062e-06	1.09027	0.124683	0.673281	0.956975	1471	CST3	ns
Q9BRL6	0.166667	6	1.40138e+06	1.12334e-06	1.09024	0.124649	0.704325	0.956975	10929	SRSF8	ns
O14976	0	6	1.14355e+08	9.16673e-05	1.09023	0.124632	0.533856	0.953309	2580	GAK	ns
Q86YS7	0	6	1.16116e+07	9.30789e-06	1.09008	0.124438	0.728324	0.956975	9847	C2CD5	ns
Q8WVM0	0	6	1.86887e+07	1.49809e-05	1.09004	0.124379	0.425402	0.948192	51106	TFB1M	ns
O15498	0	6	8.65686e+07	6.93935e-05	1.08981	0.124075	0.441148	0.948192	10652	YKT6	ns
P78537	0	6	7.6178e+06	6.10644e-06	1.08975	0.123993	0.439883	0.948192	2647	BLOC1S1	ns
Q96JG6	0	6	2.72268e+07	2.18251e-05	1.08965	0.123866	0.189054	0.948192	55610	VPS50	ns
Q7Z569	0	6	1.98645e+07	1.59234e-05	1.08958	0.123778	0.326348	0.948192	8315	BRAP	ns
Q9Y4E8	0	6	1.52229e+08	0.000122027	1.0895	0.12367	0.389438	0.948192	9958	USP15	ns
P05141	0	6	4.97799e+08	0.000399036	1.0895	0.12366	0.276016	0.948192	292	SLC25A5	ns
Q9UPZ6	0	6	3.53617e+07	2.8346e-05	1.08942	0.123559	0.51974	0.952381	221981	THSD7A	ns
Q9NP61	0	6	1.94007e+07	1.55516e-05	1.08935	0.123467	0.480023	0.948192	26286	ARFGAP3	ns
Q6ZNJ1	0	6	3.82091e+06	3.06284e-06	1.0893	0.123403	0.65684	0.956975	23218	NBEAL2	ns
Q9UBQ6	0	6	1.86285e+07	1.49326e-05	1.08919	0.12325	0.79686	0.96364	2135	EXTL2	ns
P41252	0	6	9.02873e+08	0.000723744	1.089	0.122999	0.0969868	0.948192	3376	IARS1	ns
O75306	0	6	8.90689e+07	7.13977e-05	1.08886	0.122824	0.384454	0.948192	4720	NDUFS2	ns
Q86WX3	0	6	2.9207e+07	2.34123e-05	1.08882	0.122772	0.527526	0.952381	91582	RPS19BP1	ns
P00491	0	6	3.76722e+08	0.00030198	1.08878	0.122713	0.435284	0.948192	4860	PNP	ns
P20339	0	6	3.59128e+07	2.87877e-05	1.08877	0.122694	0.358857	0.948192	5868	RAB5A	ns
Q13595	0	6	6.08566e+07	4.87827e-05	1.08858	0.122451	0.358617	0.948192	29896	TRA2A	ns
Q9P031	0	6	2.91706e+07	2.33832e-05	1.08857	0.122432	0.303097	0.948192	29080	CCDC59	ns
Q96RS0	0	6	1.08168e+07	8.67074e-06	1.08813	0.12185	0.495234	0.9491	96764	TGS1	ns
Q9H3F6	0	6	1.49135e+07	1.19547e-05	1.08809	0.121795	0.36105	0.948192	83892	KCTD10	ns
P48960	0	6	1.29218e+08	0.000103582	1.08805	0.121749	0.243197	0.948192	976	ADGRE5	ns
O43164	0	6	9.63226e+06	7.72123e-06	1.08797	0.121635	0.457733	0.948192		PJA2	ns
Q9Y6V7	0	6	5.12484e+07	4.10807e-05	1.08787	0.121504	0.0777702	0.948192	54555	DDX49	ns
Q9BQA9	0	6	2.44178e+07	1.95733e-05	1.08782	0.121436	0.574103	0.956975	79415	CYBC1	ns
P22307	0	6	2.5148e+08	0.000201587	1.08759	0.121135	0.23944	0.948192	6342	SCP2	ns
Q9H974	0	6	2.10926e+07	1.69079e-05	1.08741	0.120889	0.681943	0.956975	79691	QTRT2	ns
Q30201	0	6	4.09277e+06	3.28077e-06	1.08731	0.120767	0.382983	0.948192	3077	HFE	ns
Q9Y2U8	0	6	4.08828e+07	3.27717e-05	1.0873	0.120746	0.416875	0.948192	23592	LEMD3	ns
Q9NSE4	0	6	3.09877e+08	0.000248397	1.08728	0.120728	0.206511	0.948192	55699	IARS2	ns
Q12802	0	6	1.05553e+08	8.46117e-05	1.08728	0.12072	0.343097	0.948192	11214	AKAP13	ns
Q15031	0	6	1.0001e+08	8.01679e-05	1.08725	0.120685	0.0391283	0.948192	23395	LARS2	sig
O15230	0	6	4.70199e+07	3.76912e-05	1.08695	0.120289	0.509032	0.952381	3911	LAMA5	ns
O60704	0.166667	6	549283	4.40306e-07	1.0868	0.120083	0.767074	0.956975	8459	TPST2	ns
Q9P0J7	0	6	1.16278e+07	9.32087e-06	1.08663	0.119862	0.433958	0.948192		KCMF1	ns
Q9NYG5	0	6	868946	6.96548e-07	1.08657	0.119782	0.664345	0.956975	51529	ANAPC11	ns
Q12824	0	6	4.59501e+07	3.68336e-05	1.08655	0.119758	0.694349	0.956975	6598	SMARCB1	ns
Q8TEA7	0	6	8.66283e+07	6.94414e-05	1.08639	0.119541	0.700631	0.956975	93627	TBCK	ns
Q8N5L8	0.166667	6	722422	5.79094e-07	1.08634	0.119477	0.656482	0.956975	138716	RPP25L	ns
P28715	0	6	1.13888e+07	9.12924e-06	1.08633	0.119464	0.448987	0.948192	2073	ERCC5	ns
Q7Z392	0	6	5.27743e+06	4.23039e-06	1.0863	0.119419	0.25597	0.948192	60684	TRAPPC11	ns
P42345	0	6	1.24208e+08	9.9565e-05	1.08626	0.119367	0.489837	0.948192	2475	MTOR	ns
Q2M1K9	0	6	2.68059e+06	2.14876e-06	1.08622	0.119321	0.914584	0.982096	23090	ZNF423	ns
O60563	0	6	7.72906e+07	6.19562e-05	1.08618	0.119264	0.450711	0.948192	904	CCNT1	ns
Q14CX7	0	6	1.48467e+08	0.000119011	1.08607	0.119112	0.238729	0.948192	80018	NAA25	ns
P62166	0	6	1.43629e+07	1.15133e-05	1.08603	0.119059	0.565975	0.956975	23413	NCS1	ns
O96013	0	6	3.90992e+07	3.1342e-05	1.086	0.119022	0.242409	0.948192	10298	PAK4	ns
Q8IZQ5	0	6	7.72927e+06	6.19579e-06	1.08579	0.118746	0.511101	0.952381	280636	SELENOH	ns
P13987	0	6	1.39557e+08	0.000111869	1.08574	0.118684	0.763781	0.956975	966	CD59	ns
Q9Y3Q8	0	6	1.42401e+07	1.14149e-05	1.08568	0.118605	0.684026	0.956975	81628	TSC22D4	ns
P56537	0	6	1.50205e+08	0.000120405	1.08566	0.118569	0.529646	0.952381	3692	EIF6	ns
Q9H7E9	0	6	5.4167e+07	4.34203e-05	1.08556	0.118434	0.363616	0.948192	65265	C8orf33	ns
Q15833	0	6	4.92119e+07	3.94483e-05	1.08534	0.118153	0.286142	0.948192	6813	STXBP2	ns
O00268	0	6	1.13702e+07	9.11433e-06	1.0853	0.118099	0.606162	0.956975	6874	TAF4	ns
Q9H6E5	0	6	6.4268e+06	5.15173e-06	1.08524	0.118013	0.53616	0.954189	64852	TUT1	ns
P01023	0	6	2.56233e+06	2.05397e-06	1.08513	0.11787	0.575981	0.956975	2	A2M	ns
Q9NZQ3	0	6	5.48129e+06	4.39381e-06	1.08512	0.117856	0.587045	0.956975	51517	NCKIPSD	ns
Q13098	0	6	2.13823e+08	0.000171401	1.08509	0.117808	0.252142	0.948192	2873	GPS1	ns
O60287	0	6	1.0426e+08	8.35751e-05	1.08501	0.117706	0.578051	0.956975	9875	URB1	ns
Q9UKS6	0	6	1.14053e+08	9.14252e-05	1.08482	0.11746	0.0272062	0.948192	29763	PACSIN3	sig
P50542	0	6	1.45148e+08	0.000116351	1.08481	0.117441	0.490819	0.948192	5830	PEX5	ns
P25325	0	6	1.10825e+08	8.88376e-05	1.08465	0.117225	0.560817	0.956505	4357	MPST	ns
Q92871	0	6	4.46559e+06	3.57962e-06	1.08462	0.117193	0.787184	0.960314	5372	PMM1	ns
Q9HC21	0	6	5.72349e+07	4.58795e-05	1.08462	0.117187	0.309198	0.948192	60386	SLC25A19	ns
A8MXV4	0	6	8.21041e+06	6.58147e-06	1.0846	0.117168	0.434633	0.948192	390916	NUDT19	ns
Q6PID6	0	6	1.47799e+07	1.18476e-05	1.08451	0.117049	0.526186	0.952381	23548	TTC33	ns
Q9UNK0	0	6	2.57669e+07	2.06548e-05	1.08432	0.116793	0.294214	0.948192	9482	STX8	ns
Q96GG9	0	6	5.68692e+07	4.55864e-05	1.08429	0.116746	0.791287	0.961453	54165	DCUN1D1	ns
Q9NWY4	0	6	4.6373e+07	3.71726e-05	1.0842	0.116629	0.736181	0.956975	54969	HPF1	ns
P06576	0	6	1.9577e+09	0.0015693	1.08401	0.116381	0.118396	0.948192	506	ATP5F1B	ns
Q96HY7	0	6	1.64159e+07	1.3159e-05	1.084	0.116362	0.565351	0.956975	55526	DHTKD1	ns
Q9NYL9	0	6	1.42717e+08	0.000114402	1.08382	0.11613	0.560038	0.956505	29766	TMOD3	ns
Q6UX65	0	6	7.18213e+06	5.7572e-06	1.08378	0.116065	0.481722	0.948192	128338	DRAM2	ns
P24941	0	6	1.02409e+08	8.20911e-05	1.08368	0.115944	0.405185	0.948192	1017	CDK2	ns
Q9NVH2	0	6	1.68098e+08	0.000134748	1.08359	0.115819	0.0273594	0.948192	25896	INTS7	sig
P51991	0	6	6.2297e+08	0.000499373	1.08356	0.115779	0.174724	0.948192	220988	HNRNPA3	ns
P63165	0	6	8.26971e+07	6.62901e-05	1.08351	0.115716	0.162866	0.948192	7341	SUMO1	ns
Q2M2I8	0	6	3.06011e+07	2.45299e-05	1.08331	0.115447	0.223451	0.948192	22848	AAK1	ns
Q96B97	0	6	4.13409e+06	3.31389e-06	1.0833	0.115431	0.401894	0.948192	30011	SH3KBP1	ns
P22607	0	6	1.07836e+06	8.64416e-07	1.08322	0.115328	0.961154	0.991271	2261	FGFR3	ns
Q8TF05	0	6	4.37727e+07	3.50882e-05	1.08322	0.115326	0.725673	0.956975	9989	PPP4R1	ns
Q9NVA4	0	6	6.015e+06	4.82163e-06	1.08311	0.115184	0.943217	0.989463	55751	TMEM184C	ns
Q13356	0	6	4.13913e+07	3.31793e-05	1.08293	0.114942	0.236445	0.948192	23759	PPIL2	ns
P32320	0	6	9.17341e+06	7.35342e-06	1.08287	0.114866	0.129283	0.948192	978	CDA	ns
Q969Q5	0	6	1.07562e+07	8.6222e-06	1.08282	0.114789	0.214835	0.948192	53917	RAB24	ns
Q9NXX6	0	6	2.44519e+07	1.96007e-05	1.08266	0.114585	0.429609	0.948192	54780	NSMCE4A	ns
Q96BI3	0	6	3.86765e+06	3.10031e-06	1.0826	0.114497	0.551952	0.956505	51107	APH1A	ns
Q8IWV7	0	6	9.21873e+06	7.38975e-06	1.08246	0.114317	0.579739	0.956975		UBR1	ns
O14925	0	6	5.64711e+07	4.52673e-05	1.08238	0.114214	0.376276	0.948192	100287932	TIMM23	ns
P61204	0	6	7.03763e+08	0.000564137	1.0823	0.114102	0.291453	0.948192	377	ARF3	ns
Q96EU6	0	6	2.77496e+07	2.22441e-05	1.08224	0.114018	0.237695	0.948192	88745	RRP36	ns
Q9H078	0	6	9.12787e+07	7.31691e-05	1.08222	0.113997	0.364451	0.948192	81570	CLPB	ns
O77932	0	6	2.77844e+07	2.2272e-05	1.08219	0.113951	0.86358	0.973593	1797	DXO	ns
Q96HV5	0	6	1.03949e+07	8.33256e-06	1.08218	0.113947	0.724003	0.956975	90407	TMEM41A	ns
O14523	0.166667	6	484201	3.88136e-07	1.08186	0.11352	0.77706	0.957829	9854	C2CD2L	ns
Q9H7E2	0	6	6.18481e+07	4.95775e-05	1.08185	0.113497	0.436321	0.948192	81550	TDRD3	ns
Q9GZP9	0	6	6.53746e+06	5.24043e-06	1.08179	0.113426	0.362253	0.948192	51009	DERL2	ns
Q9UBE0	0	6	2.04407e+08	0.000163852	1.08176	0.113379	0.53677	0.954189	10055	SAE1	ns
Q01968	0	6	4.58108e+07	3.6722e-05	1.0817	0.1133	0.164578	0.948192	4952	OCRL	ns
O60870	0	6	2.23699e+07	1.79317e-05	1.08159	0.113158	0.526713	0.952381	22944	KIN	ns
Q8IZ52	0	6	1.83484e+06	1.47081e-06	1.08155	0.113107	0.553998	0.956505	79586	CHPF	ns
Q96QU8	0	6	2.81436e+07	2.25599e-05	1.08154	0.113091	0.630839	0.956975	23214	XPO6	ns
Q15800	0	6	8.29183e+06	6.64674e-06	1.08154	0.113089	0.42868	0.948192	6307	MSMO1	ns
Q9UHY7	0	6	4.31845e+07	3.46168e-05	1.08133	0.112802	0.296004	0.948192	58478	ENOPH1	ns
Q86WR0	0	6	3.46693e+07	2.77909e-05	1.08131	0.112776	0.622817	0.956975	55246	CCDC25	ns
Q9UNP9	0	6	1.11521e+08	8.93955e-05	1.0813	0.112773	0.952269	0.991151	10450	PPIE	ns
P12004	0	6	8.47775e+08	0.000679578	1.08126	0.11271	0.398338	0.948192	5111	PCNA	ns
Q9UHA3	0	6	1.29895e+07	1.04124e-05	1.08118	0.11261	0.465503	0.948192	51187	RSL24D1	ns
Q6XZF7	0	6	3.44145e+07	2.75867e-05	1.08113	0.112534	0.319121	0.948192	23268	DNMBP	ns
Q9BW19	0	6	5.8177e+07	4.66347e-05	1.0811	0.112501	0.831447	0.969841	3833	KIFC1	ns
Q00796	0	6	1.7605e+08	0.000141122	1.08106	0.112448	0.349973	0.948192	6652	SORD	ns
Q99958	0	6	1.27178e+06	1.01946e-06	1.08103	0.112413	0.647521	0.956975	2303	FOXC2	ns
Q9NX20	0	6	1.94368e+07	1.55806e-05	1.08062	0.111861	0.520889	0.952381	54948	MRPL16	ns
Q9NRG9	0	6	7.75005e+07	6.21245e-05	1.08043	0.111609	0.335523	0.948192	8086	AAAS	ns
Q8WUA7	0	6	7.24274e+06	5.80579e-06	1.08035	0.111495	0.487663	0.948192	25771	TBC1D22A	ns
Q9BTV4	0	6	1.11671e+08	8.95158e-05	1.08032	0.11146	0.512527	0.952381	79188	TMEM43	ns
Q6JQN1	0	6	1.21513e+06	9.74049e-07	1.08025	0.111365	0.636804	0.956975	80724	ACAD10	ns
Q96GK7	0	6	1.89848e+07	1.52183e-05	1.0802	0.111302	0.43064	0.948192	51011	FAHD2A	ns
Q9UJA5	0	6	7.13034e+07	5.71568e-05	1.08006	0.11111	0.139314	0.948192	51605	TRMT6	ns
Q3LXA3	0	6	4.68159e+07	3.75277e-05	1.07986	0.110845	0.676586	0.956975	26007	TKFC	ns
Q6ZMI0	0	6	1.86599e+06	1.49578e-06	1.07979	0.110757	0.616805	0.956975	129285	PPP1R21	ns
Q14739	0	6	1.57825e+08	0.000126512	1.07971	0.110646	0.264553	0.948192	3930	LBR	ns
Q9NRF8	0	6	7.89981e+07	6.3325e-05	1.0797	0.110625	0.1828	0.948192	56474	CTPS2	ns
Q75QN2	0	6	3.61091e+06	2.89451e-06	1.07965	0.110564	0.717852	0.956975	55656	INTS8	ns
O95602	0	6	1.86541e+08	0.000149531	1.07964	0.110552	0.262798	0.948192	25885	POLR1A	ns
Q6UUV9	0	6	6.07654e+06	4.87096e-06	1.0796	0.110499	0.336842	0.948192	23373	CRTC1	ns
Q9GZM5	0	6	2.02718e+07	1.62499e-05	1.0794	0.110226	0.930131	0.985275	25844	YIPF3	ns
O14595	0	6	5.51821e+06	4.4234e-06	1.0793	0.110093	0.34289	0.948192	10106	CTDSP2	ns
Q16222	0	6	1.54995e+08	0.000124245	1.07913	0.109871	0.339818	0.948192	6675	UAP1	ns
O75943	0	6	2.65262e+06	2.12634e-06	1.0791	0.109825	0.445775	0.948192	5884	RAD17	ns
O43264	0	6	5.29248e+07	4.24246e-05	1.07905	0.109763	0.297942	0.948192	9183	ZW10	ns
O14802	0	6	5.85453e+07	4.693e-05	1.07893	0.109607	0.731608	0.956975	11128	POLR3A	ns
Q9H0B6	0	6	9.19116e+07	7.36764e-05	1.0787	0.10929	0.300811	0.948192	64837	KLC2	ns
Q04206	0	6	1.40972e+08	0.000113004	1.07869	0.109282	0.761883	0.956975	5970	RELA	ns
Q13217	0	6	7.05719e+07	5.65705e-05	1.07863	0.1092	0.448971	0.948192	5611	DNAJC3	ns
Q8N4C8	0	6	1.44538e+07	1.15862e-05	1.07838	0.108863	0.424607	0.948192	50488	MINK1	ns
Q6ZYL4	0	6	1.25235e+06	1.00388e-06	1.07837	0.108856	0.444254	0.948192	404672	GTF2H5	ns
Q8NFW8	0	6	4.73698e+07	3.79717e-05	1.07835	0.108825	0.515607	0.952381	55907	CMAS	ns
A6NDG6	0	6	1.59385e+08	0.000127763	1.0783	0.108754	0.250613	0.948192	283871	PGP	ns
O96019	0	6	2.39864e+08	0.000192275	1.07816	0.108574	0.014572	0.948192	86	ACTL6A	sig
A5D8V6	0	6	1.26381e+07	1.01308e-05	1.07793	0.108267	0.723479	0.956975	55048	VPS37C	ns
P61764	0	6	1.05507e+08	8.45745e-05	1.07783	0.108125	0.339896	0.948192	6812	STXBP1	ns
Q5T1N1	0	6	4.66633e+06	3.74054e-06	1.07763	0.107869	0.777035	0.957829	254268	AKNAD1	ns
O00410	0	6	1.04068e+09	0.000834209	1.07752	0.10772	0.300558	0.948192	3843	IPO5	ns
Q8NG11	0	6	4.93262e+06	3.95399e-06	1.07749	0.107671	0.532189	0.953029	81619	TSPAN14	ns
Q5TEU4	0	6	1.94337e+06	1.55781e-06	1.07742	0.107581	0.222121	0.948192	79133	NDUFAF5	ns
Q96S15	0	6	2.87746e+06	2.30657e-06	1.0774	0.107556	0.248221	0.948192	84219	WDR24	ns
Q8WUU5	0	6	1.26305e+06	1.01246e-06	1.07738	0.107533	0.820918	0.969506	57798	GATAD1	ns
Q9Y6D9	0	6	6.68555e+07	5.35914e-05	1.07734	0.107469	0.331552	0.948192	8379	MAD1L1	ns
Q9BQ04	0	6	4.99132e+06	4.00105e-06	1.07733	0.107465	0.366508	0.948192	83759	RBM4B	ns
P99999	0	6	3.10956e+08	0.000249263	1.0773	0.107419	0.723017	0.956975	54205	CYCS	ns
Q14674	0	6	7.61842e+07	6.10693e-05	1.07727	0.107379	0.56078	0.956505	9700	ESPL1	ns
Q969T9	0	6	4.70851e+07	3.77434e-05	1.07716	0.107234	0.697656	0.956975		WBP2	ns
Q8TEY7	0	6	9.18198e+06	7.36028e-06	1.0771	0.107151	0.963057	0.991271	23032	USP33	ns
P46934	0	6	1.86991e+07	1.49892e-05	1.077	0.107021	0.469124	0.948192	4734	NEDD4	ns
Q13112	0	6	4.60744e+07	3.69333e-05	1.07699	0.107007	0.687638	0.956975	8208	CHAF1B	ns
Q9BTA9	0	6	2.09353e+07	1.67818e-05	1.07683	0.106795	0.934656	0.987193	51322	WAC	ns
O14966	0	6	2.12912e+07	1.70671e-05	1.07666	0.106562	0.654747	0.956975	8934	RAB29	ns
Q96CM8	0	6	1.30896e+07	1.04927e-05	1.07643	0.106254	0.781638	0.959648	80221	ACSF2	ns
Q13888	0	6	1.61221e+07	1.29235e-05	1.0764	0.106215	0.687116	0.956975	2966	GTF2H2	ns
O75970	0	6	1.85797e+07	1.48935e-05	1.07635	0.106148	0.829598	0.969841	8777	MPDZ	ns
P04899	0	6	1.7136e+08	0.000137362	1.07632	0.106102	0.479254	0.948192	2771	GNAI2	ns
Q99575	0	6	3.43582e+08	0.000275416	1.07623	0.105989	0.334149	0.948192	10940	POP1	ns
Q71RC2	0	6	1.84498e+08	0.000147894	1.07623	0.105981	0.201982	0.948192	113251	LARP4	ns
P17707	0	6	3.59906e+06	2.88501e-06	1.07621	0.105959	0.586268	0.956975	262	AMD1	ns
O43502	0	6	1.55178e+06	1.24391e-06	1.07617	0.1059	0.658687	0.956975	5889	RAD51C	ns
Q6YN16	0	6	1.37372e+08	0.000110118	1.07612	0.10584	0.0916254	0.948192	84263	HSDL2	ns
Q2UY09	0	6	2.87597e+07	2.30538e-05	1.07605	0.105743	0.503126	0.951534	340267	COL28A1	ns
Q96PY5	0	6	1.42607e+07	1.14314e-05	1.07605	0.105738	0.870175	0.974476	114793	FMNL2	ns
Q9HB58	0	6	1.35419e+06	1.08552e-06	1.07603	0.105712	0.748943	0.956975	3431	SP110	ns
Q66PJ3	0	6	1.44216e+07	1.15604e-05	1.07598	0.105647	0.122871	0.948192	51329	ARL6IP4	ns
Q8NCA5	0	6	2.78443e+08	0.000223201	1.07593	0.105587	0.618411	0.956975	25940	FAM98A	ns
Q16134	0	6	1.13461e+07	9.09505e-06	1.07584	0.105459	0.890639	0.976315	2110	ETFDH	ns
Q8TAD4	0	6	2.00711e+07	1.6089e-05	1.07583	0.105456	0.61753	0.956975	64924	SLC30A5	ns
Q00535	0	6	3.54766e+07	2.84381e-05	1.07582	0.105438	0.580968	0.956975	1020	CDK5	ns
P04035	0	6	1.77315e+06	1.42136e-06	1.07574	0.105331	0.774846	0.957614	3156	HMGCR	ns
Q9H2K8	0	6	2.36652e+07	1.89701e-05	1.07571	0.105294	0.835311	0.969841	51347	TAOK3	ns
O95926	0	6	4.84623e+06	3.88474e-06	1.07565	0.105212	0.959212	0.991271	25949	SYF2	ns
Q13283	0	6	5.55158e+08	0.000445015	1.0756	0.105139	0.417582	0.948192	10146	G3BP1	ns
O43293	0	6	1.31332e+07	1.05275e-05	1.07545	0.104937	0.484872	0.948192	1613	DAPK3	ns
P00441	0	6	6.55483e+08	0.000525436	1.07529	0.104726	0.545948	0.956505		SOD1	ns
O75832	0	6	1.10883e+08	8.88842e-05	1.07525	0.104678	0.295932	0.948192	5716	PSMD10	ns
Q14137	0	6	2.14745e+08	0.00017214	1.07523	0.10465	0.230545	0.948192	23246	BOP1	ns
Q15170	0	6	5.4094e+06	4.33618e-06	1.07517	0.104566	0.832879	0.969841	9338	TCEAL1	ns
Q5T653	0	6	2.73445e+07	2.19194e-05	1.07512	0.104496	0.528809	0.952381	51069	MRPL2	ns
Q96EY7	0	6	8.00904e+07	6.42006e-05	1.07509	0.104452	0.285223	0.948192	55037	PTCD3	ns
P10253	0	6	2.01462e+07	1.61492e-05	1.07506	0.104411	0.112161	0.948192	2548	GAA	ns
Q96S52	0	6	2.70752e+07	2.17035e-05	1.07496	0.104285	0.139574	0.948192	94005	PIGS	ns
P25787	0	6	2.25977e+08	0.000181144	1.07489	0.104195	0.350745	0.948192	5683	PSMA2	ns
Q6UWE0	0	6	2.40431e+07	1.9273e-05	1.07489	0.104188	0.282755	0.948192		LRSAM1	ns
O60547	0	6	7.09808e+07	5.68983e-05	1.07485	0.104129	0.948714	0.991151	2762	GMDS	ns
Q6P2C8	0	6	1.09651e+07	8.78964e-06	1.07476	0.104008	0.833641	0.969841	9442	MED27	ns
Q8IV08	0	6	7.37593e+07	5.91256e-05	1.07461	0.103816	0.503324	0.951534	23646	PLD3	ns
Q7L2H7	0	6	2.70887e+08	0.000217143	1.07458	0.103768	0.659389	0.956975	10480	EIF3M	ns
P35080	0	6	3.87776e+07	3.10841e-05	1.07457	0.103758	0.271687	0.948192	5217	PFN2	ns
O75362	0	6	8.69302e+06	6.96833e-06	1.07456	0.103748	0.955655	0.991151	7764	ZNF217	ns
Q7L266	0	6	1.77023e+06	1.41902e-06	1.07445	0.103592	0.638485	0.956975	80150	ASRGL1	ns
Q6ZSJ8	0	6	3.88691e+07	3.11575e-05	1.07406	0.103077	0.979996	0.994362	127687	C1orf122	ns
P45954	0	6	2.865e+07	2.29659e-05	1.07406	0.103074	0.417984	0.948192	36	ACADSB	ns
Q9Y546	0	6	1.10869e+07	8.88724e-06	1.07394	0.102917	0.368949	0.948192	115353	LRRC42	ns
Q8NHQ9	0	6	4.62523e+07	3.70759e-05	1.07393	0.102904	0.81762	0.968961	57696	DDX55	ns
O14965	0	6	1.16665e+08	9.35191e-05	1.07373	0.102632	0.461207	0.948192	6790	AURKA	ns
O75044	0	6	7.59966e+07	6.0919e-05	1.07362	0.102488	0.517543	0.952381	23380	SRGAP2	ns
Q9BUB5	0	6	3.95452e+07	3.16995e-05	1.0736	0.102458	0.102625	0.948192	8569	MKNK1	ns
Q13444	0	6	4.41894e+07	3.54222e-05	1.07359	0.102445	0.325976	0.948192	8751	ADAM15	ns
Q8IXI2	0	6	1.26909e+07	1.0173e-05	1.07357	0.10241	0.269531	0.948192	55288	RHOT1	ns
O43760	0	6	4.72697e+07	3.78914e-05	1.07354	0.102378	0.102833	0.948192	9144	SYNGR2	ns
Q99757	0	6	1.70526e+07	1.36694e-05	1.07353	0.102356	0.563735	0.956975	25828	TXN2	ns
Q9H3C7	0	6	1.58647e+07	1.27172e-05	1.07347	0.102284	0.646581	0.956975	79893	GGNBP2	ns
P10644	0	6	1.56867e+08	0.000125745	1.07346	0.102264	0.656925	0.956975	5573	PRKAR1A	ns
O43159	0	6	5.45513e+07	4.37284e-05	1.07341	0.102196	0.241878	0.948192	23378	RRP8	ns
Q12980	0	6	4.87362e+06	3.9067e-06	1.07328	0.102024	0.490094	0.948192	8131	NPRL3	ns
P14923	0	6	1.82546e+08	0.000146329	1.07317	0.101879	0.437591	0.948192	3728	JUP	ns
P42892	0	6	2.86592e+07	2.29732e-05	1.07311	0.101804	0.251236	0.948192	1889	ECE1	ns
Q9H2U1	0	6	1.85379e+08	0.0001486	1.0731	0.101786	0.344302	0.948192	170506	DHX36	ns
Q08623	0	6	1.86416e+07	1.49431e-05	1.07306	0.101728	0.285933	0.948192	8226	PUDP	ns
O00506	0	6	3.81523e+06	3.05829e-06	1.07304	0.101706	0.511989	0.952381	10494	STK25	ns
P62072	0	6	1.89643e+07	1.52018e-05	1.07291	0.101524	0.789705	0.960946	26519	TIMM10	ns
Q8N6L1	0	6	5.17495e+06	4.14825e-06	1.07289	0.101503	0.30976	0.948192	200185	KRTCAP2	ns
P48047	0	6	2.51904e+08	0.000201927	1.07286	0.101466	0.294515	0.948192	539	ATP5PO	ns
Q9ULG1	0.166667	6	473441	3.79511e-07	1.07282	0.101412	0.991361	0.997332	54617	INO80	ns
P31947	0	6	2.46692e+08	0.000197749	1.07275	0.101318	0.149928	0.948192	2810	SFN	ns
Q96GM5	0	6	4.19903e+07	3.36595e-05	1.07273	0.101291	0.409815	0.948192	6602	SMARCD1	ns
Q9BVG8	0	6	1.09487e+07	8.77648e-06	1.07272	0.101271	0.283579	0.948192	3801	KIFC3	ns
Q96BH1	0	6	3.39232e+07	2.71929e-05	1.07257	0.101071	0.310862	0.948192	64320	RNF25	ns
Q8WY91	0	6	6.03525e+06	4.83786e-06	1.07249	0.100961	0.156045	0.948192	51078	THAP4	ns
Q643R3	0	6	1.19076e+06	9.54515e-07	1.07231	0.100716	0.740699	0.956975	254531	LPCAT4	ns
Q6ZNA5	0	6	1.39198e+06	1.11581e-06	1.0723	0.100702	0.829728	0.969841	391059	FRRS1	ns
Q9UIQ6	0	6	1.48665e+08	0.00011917	1.07219	0.100557	0.798103	0.96364	4012	LNPEP	ns
Q6GMV2	0	6	2.08389e+07	1.67045e-05	1.07218	0.100551	0.320439	0.948192	10322	SMYD5	ns
Q9BTE1	0	6	3.71017e+07	2.97408e-05	1.07195	0.100243	0.474078	0.948192	84516	DCTN5	ns
O43237	0	6	7.29399e+07	5.84687e-05	1.0719	0.100169	0.453371	0.948192	1783	DYNC1LI2	ns
Q96K12	0	6	1.12199e+07	8.99385e-06	1.07186	0.10011	0.616526	0.956975	55711	FAR2	ns
O60443	0	6	1.04966e+07	8.41406e-06	1.07181	0.100054	0.694053	0.956975	1687	GSDME	ns
P13929	0	6	1.27851e+07	1.02486e-05	1.07139	0.0994893	0.98898	0.996217	2027	ENO3	ns
P05549	0	6	5.0001e+07	4.00808e-05	1.07122	0.0992564	0.695578	0.956975	7020	TFAP2A	ns
Q14558	0	6	5.03434e+07	4.03553e-05	1.07121	0.099248	0.436466	0.948192	5635	PRPSAP1	ns
P84077	0	6	8.04862e+06	6.45178e-06	1.07113	0.0991379	0.685174	0.956975	375	ARF1	ns
P22695	0	6	2.63797e+08	0.00021146	1.07113	0.0991281	0.768716	0.956975	7385	UQCRC2	ns
P41743	0	6	4.10447e+07	3.29014e-05	1.07102	0.0989807	0.445498	0.948192	5584	PRKCI	ns
O60293	0	6	1.29629e+07	1.0391e-05	1.07074	0.0986148	0.946026	0.990099	196441	ZFC3H1	ns
O15228	0	6	5.02676e+07	4.02946e-05	1.07069	0.0985467	0.0687664	0.948192	8443	GNPAT	ns
P16066	0	6	1.4523e+07	1.16417e-05	1.07059	0.0984058	0.807216	0.965672	4881	NPR1	ns
P23526	0	6	8.55747e+08	0.000685968	1.07056	0.0983716	0.279624	0.948192	191	AHCY	ns
Q9HBH5	0	6	1.61765e+07	1.29671e-05	1.07048	0.0982512	0.345452	0.948192	57665	RDH14	ns
Q15532	0	6	1.06626e+07	8.54718e-06	1.07047	0.0982434	0.761596	0.956975	6760	SS18	ns
Q9UNW1	0	6	3.12722e+07	2.50678e-05	1.07038	0.0981222	0.908608	0.981375	9562	MINPP1	ns
Q9BV10	0	6	3.37931e+06	2.70886e-06	1.07035	0.0980868	0.67274	0.956975	79087	ALG12	ns
Q13126	0	6	1.60067e+08	0.00012831	1.07034	0.0980626	0.175449	0.948192	4507	MTAP	ns
Q9BQP7	0	6	2.63011e+07	2.1083e-05	1.07023	0.0979162	0.338114	0.948192	92667	MGME1	ns
Q9UQR0	0	6	3.28014e+07	2.62936e-05	1.07021	0.0978909	0.540395	0.954893	10389	SCML2	ns
O94822	0	6	7.00021e+07	5.61137e-05	1.07018	0.0978587	0.607443	0.956975		LTN1	ns
P28288	0	6	1.36607e+08	0.000109504	1.07011	0.0977573	0.593167	0.956975	5825	ABCD3	ns
Q96HR9	0	6	2.27928e+08	0.000182707	1.06998	0.0975825	0.618144	0.956975		REEP6	ns
P61160	0	6	2.88147e+08	0.000230979	1.06992	0.097508	0.146125	0.948192	10097	ACTR2	ns
Q86UE4	0	6	2.0037e+08	0.000160617	1.06986	0.0974231	0.831823	0.969841	92140	MTDH	ns
Q9BWT3	0	6	1.84342e+08	0.000147769	1.06977	0.0973015	0.342718	0.948192	64895	PAPOLG	ns
Q8WVJ2	0	6	2.67613e+07	2.14519e-05	1.06976	0.0972925	0.629208	0.956975	134492	NUDCD2	ns
Q99956	0	6	7.67692e+06	6.15383e-06	1.06966	0.0971485	0.600674	0.956975	1852	DUSP9	ns
Q96CV9	0	6	1.72708e+07	1.38443e-05	1.06963	0.0971181	0.0977786	0.948192	10133	OPTN	ns
Q9UNT1	0	6	1.2315e+06	9.8717e-07	1.06963	0.0971087	0.936876	0.987953	11158	RABL2B	ns
O15182	0	6	1.37758e+06	1.10427e-06	1.06961	0.0970882	0.884149	0.976315	1070	CETN3	ns
Q9HCD6	0	6	9.47752e+06	7.59719e-06	1.06957	0.0970243	0.70007	0.956975	26115	TANC2	ns
P62873	0	6	4.60235e+07	3.68925e-05	1.06953	0.0969809	0.351326	0.948192	2782	GNB1	ns
Q8IV38	0	6	1.53069e+07	1.227e-05	1.06946	0.0968871	0.734174	0.956975	57037	ANKMY2	ns
Q9NRA8	0	6	5.3169e+06	4.26203e-06	1.06915	0.0964578	0.635483	0.956975	56478	EIF4ENIF1	ns
Q96G46	0	6	3.55296e+07	2.84806e-05	1.0689	0.0961268	0.276373	0.948192	56931	DUS3L	ns
Q9NSY1	0	6	1.29584e+06	1.03874e-06	1.06887	0.0960919	0.389236	0.948192	55589	BMP2K	ns
O14773	0	6	1.54315e+07	1.23699e-05	1.06887	0.09609	0.510504	0.952381	1200	TPP1	ns
P13196	0	6	7.97223e+06	6.39055e-06	1.06885	0.0960624	0.387477	0.948192	211	ALAS1	ns
Q96LJ7	0	6	4.89539e+06	3.92415e-06	1.06884	0.0960475	0.340481	0.948192	115817	DHRS1	ns
Q96S59	0	6	2.9682e+07	2.37931e-05	1.06882	0.0960197	0.436978	0.948192	10048	RANBP9	ns
Q16555	0	6	4.036e+08	0.000323526	1.06882	0.0960125	0.334758	0.948192	1808	DPYSL2	ns
Q96CG3	0	6	1.68007e+06	1.34675e-06	1.06867	0.0958227	0.571582	0.956975	92610	TIFA	ns
Q9BQ67	0	6	1.19753e+08	9.59945e-05	1.06848	0.0955648	0.578556	0.956975	83743	GRWD1	ns
P29372	0	6	3.21997e+07	2.58113e-05	1.06847	0.0955506	0.0905061	0.948192	4350	MPG	ns
Q8WY22	0	6	2.13425e+07	1.71082e-05	1.06831	0.0953324	0.672936	0.956975	140707	BRI3BP	ns
P17858	0	6	1.4265e+08	0.000114348	1.06823	0.0952252	0.548612	0.956505	5211	PFKL	ns
Q9UBU9	0	6	2.34705e+08	0.00018814	1.0682	0.0951775	0.864654	0.973672	10482	NXF1	ns
Q96IY1	0	6	2.54987e+07	2.04398e-05	1.06811	0.0950601	0.929808	0.985069	25936	NSL1	ns
Q14746	0	6	1.37025e+07	1.09839e-05	1.06805	0.094979	0.271747	0.948192	22796	COG2	ns
Q9UPN3	0	6	3.51895e+08	0.000282079	1.06804	0.0949633	0.0510324	0.948192	23499	MACF1	ns
Q9NWK9	0	6	1.49232e+07	1.19624e-05	1.06797	0.0948695	0.86946	0.974476	54680	ZNHIT6	ns
O75581	0	6	1.04226e+07	8.35474e-06	1.06778	0.0946111	0.614837	0.956975	4040	LRP6	ns
Q8IY67	0	6	6.75714e+07	5.41653e-05	1.06769	0.0944983	0.206708	0.948192	125950	RAVER1	ns
Q12959	0	6	5.92792e+07	4.75183e-05	1.06755	0.0942985	0.10731	0.948192	1739	DLG1	ns
Q03164	0	6	9.08133e+06	7.2796e-06	1.06739	0.0940816	0.238124	0.948192	4297	KMT2A	ns
Q8IWB7	0	6	4.48568e+07	3.59573e-05	1.06736	0.0940502	0.32628	0.948192	57590	WDFY1	ns
Q9NRP0	0	6	1.75427e+07	1.40622e-05	1.0673	0.0939689	0.560717	0.956505	58505	OSTC	ns
Q9Y5M8	0	6	2.06618e+08	0.000165626	1.0673	0.0939656	0.438387	0.948192	58477	SRPRB	ns
Q02086	0	6	615917	4.93719e-07	1.0672	0.093824	0.72392	0.956975	6668	SP2	ns
Q9Y4C2	0	6	5.87863e+07	4.71231e-05	1.06699	0.0935409	0.155333	0.948192	9747	TCAF1	ns
Q9HBU6	0	6	2.44196e+07	1.95748e-05	1.06694	0.093475	0.451932	0.948192	55500	ETNK1	ns
P62273	0	6	9.95363e+07	7.97884e-05	1.0669	0.0934214	0.461471	0.948192	6235	RPS29	ns
P30046	0	6	1.6542e+08	0.000132601	1.0668	0.0932898	0.801077	0.964243	1652	DDT	ns
P60866	0	6	1.00849e+09	0.000808409	1.06672	0.0931809	0.797788	0.96364	6224	RPS20	ns
Q8IXI1	0	6	5.08817e+07	4.07868e-05	1.06665	0.0930931	0.279175	0.948192	89941	RHOT2	ns
Q8NCF5	0	6	7.85267e+06	6.29471e-06	1.0666	0.093013	0.7574	0.956975	84901	NFATC2IP	ns
Q92754	0	6	3.8316e+06	3.07142e-06	1.06654	0.0929394	0.554568	0.956505	7022	TFAP2C	ns
P10606	0	6	2.65287e+08	0.000212655	1.06651	0.0928933	0.439872	0.948192	1329	COX5B	ns
Q5TGY1	0	6	843722	6.76328e-07	1.06648	0.0928559	0.708425	0.956975	255104	TMCO4	ns
Q9H000	0	6	2.04287e+07	1.63756e-05	1.06641	0.0927654	0.410692	0.948192		MKRN2	ns
O75381	0	6	3.60763e+07	2.89188e-05	1.06639	0.0927355	0.342263	0.948192	5195	PEX14	ns
Q86UT8	0	6	1.32091e+06	1.05884e-06	1.06636	0.0926943	0.753372	0.956975	338657	CENATAC	ns
O14618	0	6	2.31302e+07	1.85412e-05	1.06631	0.0926319	0.241805	0.948192	9973	CCS	ns
O00308	0	6	1.63812e+07	1.31312e-05	1.06626	0.0925577	0.804137	0.965018	11060	WWP2	ns
P11177	0	6	2.19708e+08	0.000176118	1.06624	0.0925304	0.687514	0.956975	5162	PDHB	ns
P32970	0	6	2.89673e+07	2.32202e-05	1.06613	0.0923879	0.450762	0.948192	970	CD70	ns
P56134	0	6	5.9854e+07	4.7979e-05	1.06607	0.0923029	0.664724	0.956975	9551	ATP5MF	ns
P27105	0	6	2.82783e+08	0.000226679	1.06597	0.0921648	0.283601	0.948192	2040	STOM	ns
Q15054	0	6	2.80662e+07	2.24979e-05	1.06592	0.0921038	0.52174	0.952381	10714	POLD3	ns
O75376	0	6	6.20722e+07	4.97572e-05	1.06591	0.0920903	0.649012	0.956975	9611	NCOR1	ns
P54819	0	6	3.99022e+08	0.000319856	1.06591	0.0920897	0.241104	0.948192	204	AK2	ns
Q8IXQ6	0	6	5.3601e+06	4.29666e-06	1.0659	0.0920749	0.911534	0.981375	83666	PARP9	ns
P23919	0	6	1.51266e+08	0.000121255	1.06588	0.0920383	0.017072	0.948192	1841	DTYMK	sig
Q9H6S3	0	6	2.38614e+08	0.000191273	1.06587	0.0920254	0.199852	0.948192	64787	EPS8L2	ns
P08754	0	6	1.13875e+08	9.12827e-05	1.06583	0.0919797	0.63376	0.956975	2773	GNAI3	ns
Q6P4R8	0	6	3.57206e+06	2.86337e-06	1.06583	0.0919794	0.923115	0.984084	4798	NFRKB	ns
Q6IPR3	0	6	2.8161e+06	2.25739e-06	1.06572	0.0918309	0.408205	0.948192	127253	TYW3	ns
O60508	0	6	6.52648e+07	5.23163e-05	1.0657	0.0918014	0.487306	0.948192	51362	CDC40	ns
O75179	0	6	1.69258e+08	0.000135677	1.06565	0.0917278	0.396554	0.948192	26057	ANKRD17	ns
O95628	0	6	1.12727e+07	9.03622e-06	1.06564	0.0917156	0.355329	0.948192		CNOT4	ns
O60925	0	6	9.2764e+07	7.43597e-05	1.06561	0.0916792	0.209384	0.948192	5201	PFDN1	ns
Q9Y5B6	0	6	6.69548e+07	5.3671e-05	1.0656	0.0916605	0.779365	0.958769	94104	PAXBP1	ns
Q7L3B6	0	6	1.09177e+07	8.75161e-06	1.06548	0.091503	0.989086	0.996217	55664	CDC37L1	ns
O60488	0	6	2.56813e+08	0.000205862	1.0653	0.091264	0.567805	0.956975	2182	ACSL4	ns
Q9UGJ1	0	6	3.49666e+07	2.80293e-05	1.06525	0.0911954	0.26604	0.948192	27229	TUBGCP4	ns
Q9HD67	0	6	3.01907e+07	2.42009e-05	1.0652	0.0911177	0.140445	0.948192	4651	MYO10	ns
Q15208	0	6	2.2278e+07	1.7858e-05	1.06515	0.0910551	0.283883	0.948192	11329	STK38	ns
Q9BQ52	0	6	2.26495e+08	0.000181559	1.06514	0.0910492	0.226659	0.948192	60528	ELAC2	ns
P55036	0	6	2.32653e+08	0.000186495	1.0651	0.0909851	0.716738	0.956975	5710	PSMD4	ns
P49005	0	6	4.74125e+07	3.80059e-05	1.06486	0.0906575	0.283371	0.948192	5425	POLD2	ns
Q9NRG7	0	6	3.59476e+06	2.88156e-06	1.06483	0.0906172	0.480515	0.948192	56948	SDR39U1	ns
O95373	0	6	6.26623e+08	0.000502301	1.06479	0.0905656	0.43626	0.948192	10527	IPO7	ns
Q9BYB4	0	6	1.78505e+07	1.43089e-05	1.06461	0.0903211	0.821711	0.969506	54584	GNB1L	ns
Q155Q3	0	6	4.22933e+06	3.39024e-06	1.06458	0.0902787	0.728849	0.956975	85458	DIXDC1	ns
P12277	0	6	8.63321e+08	0.000692039	1.06456	0.090261	0.493727	0.948326	1152	CKB	ns
Q7Z7L7	0.166667	6	399785	3.20468e-07	1.06453	0.0902136	0.805937	0.965239	10444	ZER1	ns
P53602	0	6	6.34355e+07	5.085e-05	1.0644	0.0900396	0.637693	0.956975		MVD	ns
P30048	0	6	6.48399e+08	0.000519758	1.06433	0.0899434	0.404007	0.948192	10935	PRDX3	ns
Q9UMR2	0	6	1.19075e+06	9.54503e-07	1.06433	0.089942	0.752871	0.956975	11269	DDX19B	ns
P32929	0	6	1.10791e+08	8.88102e-05	1.06407	0.0895903	0.136568	0.948192	1491	CTH	ns
O75113	0	6	1.31211e+07	1.05179e-05	1.06402	0.0895255	0.561255	0.956505	9683	N4BP1	ns
O95219	0	6	8.83994e+06	7.08611e-06	1.06398	0.0894733	0.245355	0.948192	8723	SNX4	ns
O15427	0	6	1.75663e+08	0.000140811	1.06395	0.0894355	0.610019	0.956975	9123	SLC16A3	ns
P07737	0	6	1.97188e+09	0.00158066	1.06392	0.0893899	0.27338	0.948192	5216	PFN1	ns
Q9UJ83	0	6	1.57574e+08	0.000126311	1.06376	0.0891748	0.756632	0.956975	26061	HACL1	ns
O75886	0	6	1.53762e+08	0.000123255	1.06371	0.0891046	0.926295	0.984144	10254	STAM2	ns
O94927	0	6	4.56082e+07	3.65595e-05	1.06367	0.0890444	0.644802	0.956975	23354	HAUS5	ns
Q9Y2Z9	0	6	4.89035e+06	3.92011e-06	1.06364	0.0890139	0.519963	0.952381	51004	COQ6	ns
Q9UI26	0	6	1.1185e+08	8.96591e-05	1.06355	0.0888852	0.412824	0.948192	51194	IPO11	ns
Q9BU89	0	6	2.58634e+07	2.07321e-05	1.06345	0.0887469	0.714225	0.956975		DOHH	ns
Q9Y5X1	0	6	3.04937e+07	2.44438e-05	1.06343	0.0887205	0.266713	0.948192	51429	SNX9	ns
O15118	0	6	3.01825e+07	2.41944e-05	1.06339	0.0886733	0.707685	0.956975		NPC1	ns
P26572	0	6	8.00941e+06	6.42035e-06	1.06327	0.0885013	0.709015	0.956975	4245	MGAT1	ns
Q5TF39	0	6	1.51514e+06	1.21453e-06	1.06312	0.0883093	0.873531	0.975086		MFSD4B	ns
Q9BRS2	0	6	5.63036e+07	4.51331e-05	1.06294	0.0880603	0.360187	0.948192		RIOK1	ns
P56589	0	6	9.6498e+06	7.73529e-06	1.06293	0.0880416	0.639159	0.956975	8504	PEX3	ns
Q8WWI5	0	6	9.0263e+06	7.23549e-06	1.06291	0.0880222	0.944075	0.98954	23446	SLC44A1	ns
Q7Z3C6	0	6	4.24916e+07	3.40613e-05	1.06285	0.0879323	0.279892	0.948192	79065	ATG9A	ns
Q9NZJ9	0	6	2.46078e+07	1.97256e-05	1.0627	0.0877401	0.393311	0.948192	11163	NUDT4	ns
Q6ZRS4	0	6	1.34331e+07	1.0768e-05	1.06249	0.0874508	0.815202	0.968883	223075	ITPRID1	ns
P07858	0	6	2.37822e+07	1.90638e-05	1.06249	0.0874434	0.545072	0.956505	1508	CTSB	ns
Q9Y3I1	0	6	1.48152e+07	1.18759e-05	1.06246	0.0874076	0.377056	0.948192	25793	FBXO7	ns
P27348	0	6	6.78868e+08	0.000544181	1.06245	0.0874016	0.236289	0.948192	10971	YWHAQ	ns
P17275	0	6	2.4626e+07	1.97402e-05	1.06238	0.0872959	0.450555	0.948192	3726	JUNB	ns
Q9H871	0	6	8.91108e+06	7.14313e-06	1.06236	0.0872691	0.943328	0.989463	64795	RMND5A	ns
Q6RFH5	0	6	1.14452e+08	9.17447e-05	1.06231	0.0871998	0.523224	0.952381	54663	WDR74	ns
P31943	0	6	1.66788e+09	0.00133697	1.06221	0.0870742	0.561819	0.956505		HNRNPH1	ns
P52594	0	6	6.08397e+07	4.87692e-05	1.06214	0.0869796	0.520468	0.952381	3267	AGFG1	ns
Q96EY4	0	6	1.82422e+07	1.4623e-05	1.06205	0.0868487	0.470234	0.948192	55319	TMA16	ns
Q92993	0	6	1.07674e+06	8.63114e-07	1.0619	0.0866429	0.571655	0.956975	10524	KAT5	ns
O75600	0	6	1.70729e+07	1.36856e-05	1.06184	0.0865625	0.815284	0.968883	23464	GCAT	ns
Q01970	0	6	5.81713e+07	4.66301e-05	1.06179	0.0864983	0.488706	0.948192	5331	PLCB3	ns
Q96HY6	0	6	2.00106e+07	1.60405e-05	1.06175	0.0864437	0.423741	0.948192	65992	DDRGK1	ns
Q9BVT8	0	6	8.33091e+06	6.67807e-06	1.06171	0.0863855	0.51653	0.952381	83590	TMUB1	ns
Q15003	0	6	1.60073e+08	0.000128315	1.06165	0.0863107	0.551248	0.956505	23397	NCAPH	ns
Q15036	0	6	3.61696e+07	2.89936e-05	1.06162	0.0862608	0.726585	0.956975	9784	SNX17	ns
Q53FT3	0	6	4.66583e+07	3.74013e-05	1.06156	0.0861881	0.523078	0.952381	51501	HIKESHI	ns
Q5ST30	0	6	1.5306e+06	1.22693e-06	1.06129	0.0858172	0.960043	0.991271	57176	VARS2	ns
Q15649	0	6	7.40964e+06	5.93957e-06	1.06111	0.0855765	0.321804	0.948192	9326	ZNHIT3	ns
P0DPB5	0	6	6.59225e+06	5.28436e-06	1.06098	0.0854019	0.745419	0.956975	51082	POLR1D	ns
P18847	0	6	1.04573e+06	8.38259e-07	1.06095	0.0853578	0.635774	0.956975	467	ATF3	ns
O75027	0	6	5.45899e+07	4.37593e-05	1.06094	0.0853457	0.83949	0.969841	22	ABCB7	ns
Q96FW1	0	6	1.57603e+08	0.000126334	1.06073	0.0850628	0.110706	0.948192	55611	OTUB1	ns
Q5JUR7	0	6	3.44718e+06	2.76327e-06	1.06073	0.0850566	0.973251	0.993871	93081	TEX30	ns
Q96GY0	0	6	4.72041e+06	3.78388e-06	1.06068	0.0849873	0.796201	0.96364	51101	ZC2HC1A	ns
P18074	0	6	2.31605e+07	1.85655e-05	1.06065	0.0849519	0.558026	0.956505	2068	ERCC2	ns
Q9Y584	0	6	6.99293e+06	5.60554e-06	1.06064	0.0849394	0.654569	0.956975	29928	TIMM22	ns
P78330	0	6	6.04483e+07	4.84554e-05	1.06059	0.0848709	0.472079	0.948192	5723	PSPH	ns
P00403	0	6	1.74831e+08	0.000140144	1.06055	0.0848107	0.252678	0.948192	4513	MT-CO2	ns
P52789	0	6	2.87568e+08	0.000230515	1.06053	0.0847819	0.810159	0.966342	3099	HK2	ns
Q6KC79	0	6	1.81952e+08	0.000145853	1.06053	0.0847797	0.106357	0.948192	25836	NIPBL	ns
Q9NUQ8	0	6	1.16035e+08	9.30139e-05	1.06046	0.0846863	0.229097	0.948192	55324	ABCF3	ns
P41250	0	6	4.8253e+08	0.000386797	1.06039	0.0845888	0.285132	0.948192	2617	GARS1	ns
Q15007	0	6	3.47136e+07	2.78265e-05	1.06032	0.0844992	0.91014	0.981375	9589	WTAP	ns
P21796	0	6	1.38464e+09	0.00110993	1.06026	0.0844155	0.196705	0.948192		VDAC1	ns
Q9Y289	0	6	1.76918e+07	1.41818e-05	1.06018	0.0843033	0.623182	0.956975	8884	SLC5A6	ns
Q8IWT0	0	6	1.5066e+07	1.20769e-05	1.06009	0.0841934	0.822086	0.969506	339487	ZBTB8OS	ns
Q9NZ42	0	6	4.14538e+06	3.32294e-06	1.06	0.0840664	0.884421	0.976315	55851	PSENEN	ns
Q9BY43	0	6	6.33108e+07	5.075e-05	1.05999	0.0840508	0.446733	0.948192	29082	CHMP4A	ns
P50570	0	6	2.8768e+08	0.000230604	1.05998	0.0840417	0.272483	0.948192	1785	DNM2	ns
Q9UJV9	0	6	3.60515e+07	2.88989e-05	1.05997	0.0840301	0.654321	0.956975		DDX41	ns
Q9BVV7	0	6	3.11906e+07	2.50025e-05	1.05997	0.0840246	0.479655	0.948192	29090	TIMM21	ns
Q9NRX2	0	6	5.87387e+07	4.7085e-05	1.05994	0.0839804	0.220476	0.948192	63875	MRPL17	ns
Q8WWW0	0	6	3.19029e+06	2.55734e-06	1.05989	0.083918	0.559395	0.956505	83593	RASSF5	ns
Q9Y2U5	0	6	6.32973e+06	5.07392e-06	1.05987	0.0838825	0.637897	0.956975	10746	MAP3K2	ns
O15400	0	6	1.57153e+07	1.25974e-05	1.05972	0.0836869	0.531458	0.952903	8417	STX7	ns
Q5VVQ6	0	6	3.21958e+07	2.58082e-05	1.05964	0.0835701	0.537693	0.954471	55432	YOD1	ns
Q8WVQ1	0	6	1.63606e+07	1.31146e-05	1.05961	0.0835316	0.380069	0.948192	124583	CANT1	ns
Q15631	0	6	2.51085e+08	0.00020127	1.05943	0.083291	0.102577	0.948192	7247	TSN	ns
Q9BY32	0	6	5.38347e+07	4.3154e-05	1.05935	0.083173	0.561753	0.956505	3704	ITPA	ns
Q15691	0	6	2.12319e+08	0.000170195	1.05928	0.0830838	0.544942	0.956505	22919	MAPRE1	ns
Q9BQQ3	0	6	6.60587e+06	5.29527e-06	1.05924	0.0830315	0.301178	0.948192	64689	GORASP1	ns
Q9UBR2	0	6	1.13778e+08	9.12043e-05	1.05924	0.0830253	0.459515	0.948192	1522	CTSZ	ns
Q15005	0	6	9.20694e+07	7.38029e-05	1.0592	0.0829729	0.619416	0.956975	9789	SPCS2	ns
O15164	0	6	7.31099e+07	5.8605e-05	1.0591	0.0828338	0.151925	0.948192	8805	TRIM24	ns
Q9HB19	0	6	1.84177e+07	1.47636e-05	1.05908	0.0828067	0.605865	0.956975	59339	PLEKHA2	ns
Q10567	0	6	1.10369e+08	8.8472e-05	1.059	0.0827093	0.684152	0.956975	162	AP1B1	ns
Q9NZN4	0	6	1.00084e+08	8.02276e-05	1.059	0.0826968	0.350232	0.948192	30846	EHD2	ns
Q9H9J2	0	6	4.21499e+07	3.37874e-05	1.05897	0.0826633	0.542349	0.956384	65080	MRPL44	ns
O60762	0	6	9.75314e+07	7.81813e-05	1.05894	0.0826143	0.235173	0.948192	8813	DPM1	ns
Q9Y2T2	0	6	8.4708e+07	6.7902e-05	1.05884	0.0824873	0.465774	0.948192	26985	AP3M1	ns
P35610	0	6	4.52216e+07	3.62497e-05	1.05882	0.0824571	0.343843	0.948192	6646	SOAT1	ns
Q9P260	0	6	4.27281e+07	3.42509e-05	1.05863	0.0821948	0.672453	0.956975	57614	RELCH	ns
Q6PJI9	0	6	1.91619e+06	1.53602e-06	1.05858	0.0821258	0.7318	0.956975	79726	WDR59	ns
P29218	0	6	9.10859e+07	7.30145e-05	1.05849	0.0820135	0.885456	0.976315		IMPA1	ns
Q15053	0	6	3.33815e+06	2.67586e-06	1.05844	0.081937	0.822881	0.969664	9674	KIAA0040	ns
Q96A49	0	6	5.54505e+08	0.000444492	1.05835	0.0818162	0.0104573	0.948192	94056	SYAP1	sig
Q9NP58	0	6	5.14699e+07	4.12583e-05	1.05821	0.0816217	0.333649	0.948192	10058	ABCB6	ns
Q3KQZ1	0	6	4.14404e+06	3.32187e-06	1.05813	0.0815132	0.642813	0.956975	399512	SLC25A35	ns
P16930	0	6	2.03662e+07	1.63256e-05	1.05812	0.0815035	0.741752	0.956975	2184	FAH	ns
Q9UMX2	0	6	3.6092e+06	2.89314e-06	1.05812	0.0815007	0.918183	0.982434	51686	OAZ3	ns
O75688	0	6	1.37296e+07	1.10057e-05	1.05805	0.0814117	0.374099	0.948192	5495	PPM1B	ns
Q8NI60	0	6	2.78051e+07	2.22886e-05	1.05802	0.0813698	0.165924	0.948192	56997	COQ8A	ns
Q15468	0	6	804494	6.44883e-07	1.05802	0.0813688	0.670848	0.956975	6491	STIL	ns
Q13443	0	6	3.70005e+07	2.96597e-05	1.05797	0.0812977	0.479293	0.948192	8754	ADAM9	ns
Q16706	0	6	1.67107e+08	0.000133953	1.05789	0.0811951	0.510587	0.952381	4124	MAN2A1	ns
P19438	0	6	7.50708e+06	6.01768e-06	1.05788	0.0811814	0.953105	0.991151	7132	TNFRSF1A	ns
P0CG30	0	6	1.76704e+07	1.41646e-05	1.05787	0.0811598	0.607716	0.956975	653689	GSTT2B	ns
P09601	0	6	3.25809e+07	2.61169e-05	1.05777	0.0810245	0.949415	0.991151	3162	HMOX1	ns
P82675	0	6	7.55497e+07	6.05607e-05	1.05777	0.081023	0.25037	0.948192	64969	MRPS5	ns
Q96LZ7	0	6	316748	2.53905e-07	1.05757	0.0807465	0.708031	0.956975	151393	RMDN2	ns
Q9UBS8	0	6	1.55662e+07	1.24778e-05	1.05746	0.0806069	0.817208	0.968961	9604	RNF14	ns
Q15022	0	6	3.64999e+07	2.92584e-05	1.05735	0.0804508	0.477128	0.948192	23512	SUZ12	ns
Q5VTR2	0	6	1.80275e+08	0.000144509	1.05733	0.080429	0.346739	0.948192	56254	RNF20	ns
P49419	0	6	4.39103e+08	0.000351986	1.05707	0.0800659	0.72093	0.956975	501	ALDH7A1	ns
[truncated: 5,684 more rows]

## Sheet: MTK458(20 μM)overDMSO
protein	imputed	n	average_expression	proportional_expression	foldchange	log2_foldchange	p_value	adj_p_value	gene_id_entrez	gene_name	sig
Q9Y5H5	0.5	6	3.58178e+08	0.000179814	10145.9	13.3086	0.072693	0.697194	9752	PCDHA9	ns
Q96AP0	0.666667	6	1.49586e+07	7.50957e-06	756.971	9.56409	0.183923	0.781487	65057	ACD	ns
Q8TDW7	0.666667	6	9.85397e+06	4.94693e-06	485.228	8.92252	0.184288	0.781487	120114	FAT3	ns
Q9NYW8	0.666667	6	8.98758e+06	4.51198e-06	454.069	8.82677	0.183724	0.781487	57786	RBAK	ns
Q9H469	0.333333	6	1.47439e+08	7.4018e-05	440.183	8.78196	0.183768	0.781487	79176	FBXL15	ns
P63272	0.666667	6	8.05257e+06	4.04259e-06	407.952	8.67226	0.183788	0.781487	6827	SUPT4H1	ns
A0A2R8Y4L2	0.5	6	6.18027e+06	3.10265e-06	306.978	8.26199	0.154619	0.781487			ns
Q86WI1	0.666667	6	6.01264e+06	3.01849e-06	267.096	8.06122	0.198813	0.781487	93035	PKHD1L1	ns
P51965	0.333333	6	5.68806e+06	2.85555e-06	210.297	7.71628	0.00111704	0.323466	7324	UBE2E1	sig_up
P62341	0.5	6	5.87271e+06	2.94825e-06	208.29	7.70245	0.00467861	0.405117	51714	SELENOT	sig_up
Q8TEW8	0.333333	6	9.0386e+06	4.5376e-06	202.92	7.66477	0.40905	0.781487	117583	PARD3B	ns
O95479	0.666667	6	5.00329e+06	2.51178e-06	198.935	7.63615	0.214162	0.781487	9563	H6PD	ns
P25208	0.666667	6	3.67406e+06	1.84447e-06	185.973	7.53895	0.186333	0.781487	4801	NFYB	ns
P10696	0.666667	6	3.47248e+06	1.74327e-06	173.653	7.44006	0.18603	0.781487	251	ALPG	ns
Q68DH5	0	6	1.42078e+08	7.13267e-05	157.015	7.29476	0.000380047	0.215234	92255	LMBRD2	sig_up
O95166	0.333333	6	5.46994e+06	2.74604e-06	152.847	7.25594	0.155139	0.781487	11337	GABARAP	ns
Q6P1L6	0.666667	6	2.88691e+06	1.4493e-06	141.442	7.14407	0.18698	0.781487	79175	ZNF343	ns
Q9NYZ1	0.666667	6	2.82794e+06	1.4197e-06	139.295	7.12199	0.191035	0.781487	51030	TVP23B	ns
O94885	0.666667	6	2.86734e+06	1.43947e-06	138.378	7.11247	0.188846	0.781487	23328	SASH1	ns
P16219	0.333333	6	4.84491e+06	2.43227e-06	137.999	7.10852	0.0158386	0.532974	35	ACADS	sig_up
Q9Y2L9	0.666667	6	2.63619e+06	1.32343e-06	129.76	7.01971	0.186346	0.781487	23143	LRCH1	ns
Q99435	0.666667	6	2.59256e+06	1.30153e-06	128.079	7.00089	0.186017	0.781487	4753	NELL2	ns
Q9Y255	0.5	6	3.74648e+06	1.88083e-06	125.956	6.97678	0.0184609	0.559058	27166	PRELID1	sig_up
Q12772	0.333333	6	4.60966e+06	2.31416e-06	125.721	6.97409	0.0121238	0.525898	6721	SREBF2	sig_up
P02647	0.5	6	3.67502e+06	1.84495e-06	125.008	6.96588	0.0160033	0.532974	335	APOA1	sig_up
Q86W34	0.666667	6	2.46956e+06	1.23978e-06	124.466	6.9596	0.184481	0.781487	51321	AMZ2	ns
Q96A57	0.5	6	3.18953e+06	1.60122e-06	116.806	6.86797	0.00164328	0.323466	29058	TMEM230	sig_up
Q9BZP6	0.333333	6	5.42611e+06	2.72404e-06	115.594	6.85293	0.213163	0.781487	27159	CHIA	ns
Q9HAF1	0.333333	6	7.56232e+06	3.79647e-06	115.139	6.84723	0.0792327	0.710068	64769	MEAF6	ns
Q9NWC5	0.666667	6	2.22563e+06	1.11732e-06	108.978	6.7679	0.18161	0.781487	55076	TMEM45A	ns
P61218	0.666667	6	2.17789e+06	1.09335e-06	105.153	6.71635	0.181351	0.781487	5435	POLR2F	ns
Q86WA9	0.666667	6	1.88831e+06	9.4798e-07	92.0177	6.52384	0.18735	0.781487	284129	SLC26A11	ns
Q8ND82	0.333333	6	3.20755e+06	1.61027e-06	90.3539	6.49752	0.0059482	0.419741	55609	ZNF280C	sig_up
Q96GF1	0.5	6	2.75154e+06	1.38134e-06	90.2755	6.49626	0.0366275	0.628902	91445	RNF185	sig_up
O15431	0.666667	6	1.77155e+06	8.89363e-07	89.7164	6.4873	0.183011	0.781487	1317	SLC31A1	ns
O75445	0.666667	6	1.8098e+06	9.08566e-07	88.995	6.47565	0.192183	0.781487	7399	USH2A	ns
Q9Y426	0.333333	6	3.84587e+06	1.93072e-06	84.8699	6.40718	0.0282362	0.592114	25966	C2CD2	sig_up
Q9H4I9	0.666667	6	2.03953e+06	1.0239e-06	80.7667	6.33569	0.218156	0.781487	91689	SMDT1	ns
P29350	0.333333	6	3.20045e+06	1.6067e-06	79.4282	6.31158	0.0494193	0.660317	5777	PTPN6	sig_up
Q8N635	0.666667	6	1.6396e+06	8.23122e-07	79.1619	6.30673	0.187864	0.781487	254528	MEIOB	ns
Q9UL26	0.5	6	2.77893e+06	1.39509e-06	78.2336	6.28972	0.0755409	0.704546	57403	RAB22A	ns
Q8N6M3	0.666667	6	1.53787e+06	7.72048e-07	76.0869	6.24958	0.181191	0.781487	128486	FITM2	ns
Q15528	0.333333	6	6.45642e+06	3.24128e-06	72.8501	6.18686	0.771431	0.947788	6837	MED22	ns
Q96IK1	0.5	6	1.98582e+06	9.96931e-07	72.4148	6.17821	0.00279573	0.366161	91272	BOD1	sig_up
A4D2H0	0.666667	6	1.46376e+06	7.34843e-07	72.155	6.17303	0.181991	0.781487	441294	CTAGE15	ns
Q7Z3J2	0.666667	6	1.46549e+06	7.35711e-07	71.9466	6.16885	0.181854	0.781487	57020	VPS35L	ns
Q2M3R5	0.5	6	2.45557e+06	1.23276e-06	70.0335	6.12997	0.0670295	0.696358	159371	SLC35G1	ns
Q14728	0.5	6	1.93643e+06	9.72134e-07	69.1883	6.11246	0.00734221	0.457664	10227	MFSD10	sig_up
O14957	0.333333	6	2.42852e+06	1.21918e-06	67.4015	6.07471	0.0104974	0.502151	10975	UQCR11	sig_up
Q9Y3Q8	0.5	6	1.91949e+06	9.63631e-07	67.4012	6.0747	0.0273258	0.592114	81628	TSC22D4	sig_up
Q9UBT6	0.666667	6	1.34417e+06	6.74808e-07	66.5956	6.05735	0.192646	0.781487	51426	POLK	ns
Q8WWB7	0.666667	6	1.31026e+06	6.57781e-07	65.0175	6.02276	0.182127	0.781487	112770	GLMP	ns
Q8N6S5	0.5	6	1.73346e+06	8.70239e-07	64.893	6.01999	0.00146828	0.323466	151188	ARL6IP6	sig_up
Q9NX76	0.666667	6	2.57043e+06	1.29042e-06	64.7463	6.01673	0.281869	0.781487	54918	CMTM6	ns
Q7Z406	0.666667	6	1.30224e+06	6.53756e-07	63.6255	5.99153	0.185121	0.781487	79784	MYH14	ns
Q8TBE9	0.666667	6	1.50674e+06	7.56422e-07	63.2689	5.98343	0.201338	0.781487	140838	NANP	ns
Q9H0F7	0.333333	6	2.16692e+06	1.08785e-06	62.9665	5.97651	0.0522042	0.665324	84100	ARL6	ns
Q13158	0.333333	6	3.87958e+06	1.94764e-06	62.1599	5.95791	0.113633	0.765056	8772	FADD	ns
O15085	0.166667	6	2.28254e+07	1.14589e-05	60.9493	5.92954	0.399104	0.781487	9826	ARHGEF11	ns
Q9UNL4	0.333333	6	2.74381e+06	1.37746e-06	60.1087	5.9095	0.141283	0.781487	51147	ING4	ns
Q99453	0.333333	6	3.37549e+06	1.69458e-06	59.5768	5.89668	0.203632	0.781487	8929	PHOX2B	ns
Q9BUB5	0.166667	6	4.04669e+07	2.03154e-05	59.1746	5.88691	0.168812	0.781487	8569	MKNK1	ns
Q92828	0.666667	6	1.20423e+06	6.04555e-07	58.4556	5.86927	0.181198	0.781487	7464	CORO2A	ns
Q70IA6	0.5	6	1.58874e+06	7.97587e-07	58.3146	5.86579	0.00880552	0.491532	81532	MOB2	sig_up
O00423	0.333333	6	2.53591e+06	1.27309e-06	57.8664	5.85465	0.0996886	0.747062	2009	EML1	ns
P17050	0.333333	6	3.16392e+06	1.58837e-06	57.4342	5.84384	0.117598	0.769726	4668	NAGA	ns
Q9H8U3	0.666667	6	1.24816e+06	6.26604e-07	57.2151	5.83833	0.190688	0.781487	60685	ZFAND3	ns
Q96EY9	0.333333	6	2.59475e+06	1.30263e-06	55.9147	5.80515	0.379479	0.781487	113179	ADAT3	ns
Q9NRG7	0.333333	6	2.26995e+06	1.13957e-06	55.5742	5.79634	0.0766697	0.709764	56948	SDR39U1	ns
Q13795	0.333333	6	2.75818e+06	1.38467e-06	55.3698	5.79103	0.164682	0.781487	10139	ARFRP1	ns
Q6PI98	0.333333	6	2.29335e+06	1.15132e-06	54.1147	5.75795	0.275105	0.781487	125476	INO80C	ns
O14647	0.333333	6	3.49798e+06	1.75607e-06	53.6608	5.7458	0.298244	0.781487	1106	CHD2	ns
Q53S58	0.333333	6	2.69421e+06	1.35256e-06	53.5285	5.74223	0.271233	0.781487	80775	TMEM177	ns
Q9NY35	0	6	2.24657e+08	0.000112783	52.7223	5.72034	0.0409173	0.640691	56650	CLDND1	sig_up
Q96Q06	0.666667	6	1.107e+06	5.55742e-07	52.4148	5.7119	0.18517	0.781487		PLIN4	ns
Q8IZV5	0.333333	6	6.33384e+06	3.17974e-06	51.0455	5.67371	0.389436	0.781487	157506	RDH10	ns
O15056	0.666667	6	1.08034e+06	5.42359e-07	50.7993	5.66674	0.187262	0.781487	8871	SYNJ2	ns
Q9P2K2	0.5	6	1.37578e+06	6.90673e-07	49.8929	5.64076	0.00277576	0.366161	57544	TXNDC16	sig_up
A1A519	0.666667	6	1.00166e+06	5.02856e-07	49.8575	5.63974	0.193778	0.781487	340069	FAM170A	ns
Q96F24	0.5	6	1.31644e+06	6.60885e-07	49.6193	5.63283	0.0144757	0.532974	29982	NRBF2	sig_up
O75907	0.333333	6	1.92521e+06	9.66504e-07	49.5645	5.63124	0.0711156	0.697194	8694	DGAT1	ns
O14727	0.333333	6	6.55293e+07	3.28973e-05	47.4532	5.56843	0.589638	0.8543	317	APAF1	ns
Q9Y2H1	0.333333	6	3.60484e+06	1.80972e-06	47.1376	5.55881	0.747839	0.935894	23012	STK38L	ns
Q6P1Q0	0.666667	6	1.05534e+06	5.29809e-07	46.957	5.55327	0.192888	0.781487	25875	LETMD1	ns
Q9NUT2	0.666667	6	988747	4.96375e-07	46.6141	5.54269	0.184598	0.781487	11194	ABCB8	ns
O43293	0.333333	6	2.27876e+06	1.14399e-06	46.5599	5.54102	0.572064	0.84605	1613	DAPK3	ns
Q5SWA1	0.666667	6	1.30645e+06	6.55868e-07	46.4315	5.53703	0.226968	0.781487	84919	PPP1R15B	ns
Q9BSY4	0.666667	6	939943	4.71875e-07	45.6483	5.51249	0.179054	0.781487	84269	CHCHD5	ns
Q96DC8	0.666667	6	935692	4.69741e-07	45.5212	5.50847	0.181625	0.781487	79746	ECHDC3	ns
Q9NSB8	0.666667	6	1.04478e+06	5.24506e-07	44.9521	5.49032	0.195148	0.781487	9455	HOMER2	ns
Q9BZM5	0.333333	6	3.23319e+06	1.62314e-06	44.4823	5.47516	0.196167	0.781487	80328	ULBP2	ns
P43353	0.333333	6	1.81333e+06	9.10335e-07	44.0479	5.461	0.034066	0.627713	221	ALDH3B1	sig_up
O95210	0.5	6	1.22971e+06	6.17345e-07	43.9612	5.45816	0.00475712	0.405117	8987	STBD1	sig_up
Q9BX46	0.333333	6	4.42695e+06	2.22244e-06	43.7217	5.45028	0.728208	0.926077	221662	RBM24	ns
P0CF97	0.666667	6	885910	4.44749e-07	42.4364	5.40723	0.178337	0.781487	285550	FAM200B	ns
O75298	0.666667	6	1.17368e+06	5.89218e-07	42.2677	5.40148	0.234276	0.781487	6253	RTN2	ns
O75191	0.5	6	3.23635e+06	1.62473e-06	41.8803	5.3882	0.27965	0.781487	9942	XYLB	ns
O95147	0.666667	6	915276	4.59491e-07	41.5454	5.37662	0.189545	0.781487	11072	DUSP14	ns
O43474	0.666667	6	842079	4.22744e-07	41.3872	5.37111	0.179244	0.781487	9314	KLF4	ns
Q9H1Z4	0	6	1.61567e+08	8.11108e-05	41.3261	5.36898	0.110137	0.759152	64743	WDR13	ns
Q9BV10	0.666667	6	885349	4.44467e-07	41.1361	5.36233	0.177865	0.781487	79087	ALG12	ns
O95342	0.666667	6	838812	4.21104e-07	40.6192	5.34409	0.180931	0.781487	8647	ABCB11	ns
P04035	0.166667	6	4.10156e+07	2.05908e-05	39.9796	5.32119	0.00213739	0.352189	3156	HMGCR	sig_up
Q9P1T7	0.666667	6	816215	4.0976e-07	39.8722	5.31731	0.178802	0.781487	29969	MDFIC	ns
P0DP91	0.666667	6	1.12636e+06	5.65458e-07	39.8622	5.31695	0.237199	0.781487	2074	ERCC6	ns
Q86YR5	0.5	6	1.57975e+06	7.93071e-07	39.7022	5.31115	0.140214	0.781487	26086	GPSM1	ns
Q5JTW2	0	6	9.96907e+06	5.00472e-06	39.5821	5.30677	0.224341	0.781487	84131	CEP78	ns
P61018	0.666667	6	842261	4.22835e-07	39.124	5.28998	0.179525	0.781487	53916	RAB4B	ns
Q8TCT7	0.333333	6	2.45346e+06	1.2317e-06	38.9819	5.28473	0.0845952	0.720947	56928	SPPL2B	ns
Q6PK18	0.333333	6	1.33632e+06	6.70865e-07	38.771	5.27691	0.0854124	0.722216	79701	OGFOD3	ns
Q5SYB0	0.666667	6	770085	3.86602e-07	38.2406	5.25703	0.194534	0.781487	22844	FRMPD1	ns
Q8IW45	0.333333	6	2.93388e+06	1.47288e-06	37.7724	5.23926	0.377781	0.781487	55739	NAXD	ns
Q9NRS6	0.666667	6	922121	4.62927e-07	36.8515	5.20365	0.204008	0.781487	29907	SNX15	ns
Q6UWZ7	0.666667	6	778127	3.90639e-07	36.7633	5.2002	0.181994	0.781487	84142	ABRAXAS1	ns
Q15572	0.666667	6	1.18287e+06	5.93829e-07	36.0801	5.17313	0.249407	0.781487	9013	TAF1C	ns
Q9H1Z9	0.666667	6	925437	4.64592e-07	35.3972	5.14556	0.212701	0.781487	83882	TSPAN10	ns
Q8N5U6	0.333333	6	1.8166e+06	9.11978e-07	34.4799	5.10768	0.281964	0.781487	9921	RNF10	ns
Q9UKT5	0.333333	6	2.27291e+06	1.14106e-06	34.4547	5.10663	0.189294	0.781487	26272	FBXO4	ns
Q9P2B7	0.333333	6	1.3716e+06	6.88579e-07	34.0141	5.08806	0.0205446	0.573603	57587	CFAP97	sig_up
Q8IUC4	0.5	6	1.43544e+06	7.20625e-07	33.9455	5.08515	0.141862	0.781487	85415	RHPN2	ns
O43482	0.666667	6	793295	3.98254e-07	33.8221	5.0799	0.210913	0.781487	11339	OIP5	ns
Q5VV52	0.5	6	1.26435e+06	6.34736e-07	33.6054	5.07062	0.17564	0.781487	51058	ZNF691	ns
Q969R2	0.666667	6	669332	3.36021e-07	33.1634	5.05152	0.1963	0.781487	23762	OSBP2	ns
Q8NCX0	0.166667	6	7.9437e+07	3.98793e-05	33.0702	5.04746	0.421068	0.781487	284992	CCDC150	ns
Q9UBZ4	0.166667	6	5.28834e+07	2.65488e-05	32.7522	5.03352	0.353476	0.781487	27301	APEX2	ns
Q9BU02	0.333333	6	1.58108e+06	7.93742e-07	32.1602	5.0072	0.140406	0.781487	79178	THTPA	ns
Q14999	0.666667	6	688858	3.45823e-07	32.0155	5.0007	0.181884	0.781487	9820	CUL7	ns
Q9H9A7	0.333333	6	1.43296e+06	7.19383e-07	31.9994	4.99997	0.0758287	0.705471	80010	RMI1	ns
Q96H55	0.166667	6	1.86805e+07	9.37809e-06	31.8774	4.99446	0.422705	0.781487	80179	MYO19	ns
P51688	0.333333	6	1.8825e+06	9.45063e-07	31.5825	4.98105	0.231039	0.781487	6448	SGSH	ns
P83369	0.666667	6	735758	3.69369e-07	31.4065	4.97299	0.192036	0.781487	134353	LSM11	ns
Q5M7Z0	0.666667	6	783538	3.93355e-07	31.0013	4.95426	0.221509	0.781487	51136	RNFT1	ns
O94808	0.333333	6	2.70507e+06	1.35801e-06	30.993	4.95387	0.388781	0.781487	9945	GFPT2	ns
Q9HDC5	0.166667	6	2.02163e+07	1.01491e-05	30.8573	4.94754	0.00251965	0.363843	56704	JPH1	sig_up
Q92564	0.333333	6	1.29858e+06	6.51917e-07	30.718	4.94101	0.14416	0.781487	23142	DCUN1D4	ns
Q8NDZ6	0.333333	6	1.64215e+06	8.244e-07	30.6804	4.93925	0.569447	0.845483	153396	TMEM161B	ns
Q9NRG1	0.5	6	4.6984e+07	2.35871e-05	30.6466	4.93766	0.421909	0.781487	56952	PRTFDC1	ns
Q86UD5	0.666667	6	3.62098e+06	1.81782e-06	30.1821	4.91562	0.380649	0.781487	133308	SLC9B2	ns
O15014	0	6	1.52718e+07	7.66682e-06	30.0087	4.90731	0.00102465	0.323466	23060	ZNF609	sig_up
P85299	0.666667	6	701609	3.52225e-07	29.98	4.90593	0.191215	0.781487	55615	PRR5	ns
Q8NBZ0	0.333333	6	1.341e+06	6.73212e-07	29.9513	4.90455	0.1489	0.781487	283899	INO80E	ns
Q96B67	0.666667	6	642941	3.22772e-07	29.7651	4.89555	0.181269	0.781487	57561	ARRDC3	ns
Q9NZI6	0.666667	6	677036	3.39889e-07	29.4295	4.87919	0.188584	0.781487	29842	TFCP2L1	ns
Q9UGP5	0.666667	6	891360	4.47484e-07	28.7703	4.84651	0.237604	0.781487	27343	POLL	ns
O95685	0.333333	6	6.4713e+06	3.24875e-06	27.8902	4.80169	0.704207	0.915269	5509	PPP1R3D	ns
Q8IY63	0.333333	6	1.19126e+06	5.98042e-07	26.9579	4.75264	0.0261262	0.590405	154810	AMOTL1	sig_up
Q12968	0.333333	6	1.17791e+06	5.9134e-07	26.7972	4.74401	0.43566	0.781487	4775	NFATC3	ns
O14713	0.666667	6	2.84055e+06	1.42602e-06	26.3828	4.72152	0.372599	0.781487	9270	ITGB1BP1	ns
Q86TW2	0.666667	6	735615	3.69297e-07	26.1742	4.71007	0.219148	0.781487	57143	ADCK1	ns
Q96NB2	0.333333	6	951132	4.77492e-07	26.1715	4.70992	0.120057	0.771797	118980	SFXN2	ns
Q16270	0.333333	6	1.68748e+06	8.47154e-07	25.5275	4.67398	0.261171	0.781487	3490	IGFBP7	ns
Q7L8J4	0.333333	6	1.62634e+06	8.16464e-07	24.8417	4.63469	0.207185	0.781487	80851	SH3BP5L	ns
Q5XUX1	0.333333	6	929791	4.66778e-07	23.8948	4.57863	0.0836936	0.720947	84261	FBXW9	ns
Q63HK3	0.5	6	650224	3.26428e-07	23.6748	4.56528	0.000680969	0.268087	342357	ZKSCAN2	sig_up
Q9Y2Y9	0.333333	6	1.66957e+06	8.38165e-07	22.8829	4.5162	0.491263	0.80549	51621	KLF13	ns
Q9Y4K4	0.666667	6	561296	2.81785e-07	22.8285	4.51276	0.193917	0.781487			ns
Q9H1B5	0.666667	6	502915	2.52476e-07	22.5183	4.49302	0.180176	0.781487	64132	XYLT2	ns
Q9BQD7	0.5	6	623312	3.12918e-07	21.9132	4.45373	0.00474135	0.405117	65990	ANTKMT	sig_up
Q9NX05	0.666667	6	528391	2.65265e-07	20.2814	4.34209	0.201134	0.781487	54954	FAM120C	ns
Q9HAP2	0.666667	6	445731	2.23768e-07	20.1765	4.3346	0.209098	0.781487	22877	MLXIP	ns
Q96GQ5	0.333333	6	1.89353e+06	9.50599e-07	20.1415	4.3321	0.35437	0.781487	64755	RUSF1	ns
Q96Q83	0.666667	6	499478	2.5075e-07	19.5693	4.29052	0.196783	0.781487	221120	ALKBH3	ns
Q5T4F4	0.666667	6	396027	1.98815e-07	19.1509	4.25934	0.205732	0.781487	118813	ZFYVE27	ns
Q8N653	0.666667	6	423932	2.12824e-07	19.0763	4.25371	0.175215	0.781487	8216	LZTR1	ns
Q0VG06	0.333333	6	882446	4.4301e-07	18.7838	4.23142	0.497863	0.809585	80233	FAAP100	ns
P0DPF3	0.666667	6	440155	2.20969e-07	18.5964	4.21695	0.183502	0.781487	400818	NBPF9	ns
Q8IYN6	0.333333	6	690558	3.46677e-07	18.4539	4.20585	0.217675	0.781487	283991	UBALD2	ns
Q13153	0.333333	6	766544	3.84824e-07	18.3374	4.19672	0.159138	0.781487	5058	PAK1	ns
Q12999	0.666667	6	384824	1.93191e-07	17.4738	4.12713	0.178043	0.781487	6302	TSPAN31	ns
Q9UIM3	0.666667	6	451855	2.26842e-07	17.2845	4.1114	0.231064	0.781487	63943	FKBPL	ns
A0AVF1	0.333333	6	732882	3.67925e-07	16.1477	4.01326	0.183464	0.781487	79989	IFT56	ns
Q6ZU65	0	6	3.24514e+07	1.62914e-05	15.9036	3.99128	0.13786	0.781487	254048	UBN2	ns
Q8TF72	0.666667	6	358106	1.79778e-07	15.7695	3.97907	0.173502	0.781487	57619	SHROOM3	ns
Q9Y4C1	0.333333	6	695643	3.4923e-07	15.5523	3.95906	0.174387	0.781487	55818	KDM3A	ns
Q96FS4	0.166667	6	2.94452e+07	1.47822e-05	14.6431	3.87215	0.613141	0.865565	6494	SIPA1	ns
P01112	0	6	9.94773e+08	0.000499401	14.3961	3.8476	0.143253	0.781487	3265	HRAS	ns
Q13751	0	6	8.23823e+06	4.13579e-06	11.8044	3.56125	0.00254155	0.363843	3914	LAMB3	sig_up
O76024	0	6	8.98896e+07	4.51268e-05	11.6242	3.53906	0.189179	0.781487	7466	WFS1	ns
O60941	0.666667	6	284271	1.42711e-07	11.3805	3.50849	0.175375	0.781487	1838	DTNB	ns
P25963	0.166667	6	6.55121e+06	3.28887e-06	11.1013	3.47266	0.0581145	0.685641	4792	NFKBIA	ns
P52747	0.333333	6	1.48426e+07	7.45135e-06	10.3984	3.37829	0.3962	0.781487	7702	ZNF143	ns
Q3MHD2	0	6	3.05792e+08	0.000153515	9.95234	3.31504	0.166829	0.781487	124801	LSM12	ns
Q96LL9	0.666667	6	475421	2.38673e-07	9.58653	3.26101	0.30378	0.781487	84277	DNAJC30	ns
Q15072	0.333333	6	1.16367e+06	5.84192e-07	9.33602	3.22281	0.467166	0.794484	7705	ZNF146	ns
P14384	0.5	6	1.84756e+06	9.2752e-07	9.17467	3.19766	0.337417	0.781487	1368	CPM	ns
O14681	0	6	5.4189e+07	2.72042e-05	9.07031	3.18115	0.192319	0.781487	9538	EI24	ns
B1AK53	0.666667	6	448057	2.24936e-07	8.77155	3.13283	0.306993	0.781487	83715	ESPN	ns
Q9Y5Y5	0.166667	6	1.08807e+07	5.46237e-06	8.25628	3.04549	0.43044	0.781487	9409	PEX16	ns
Q9H410	0.166667	6	8.46792e+06	4.2511e-06	7.86284	2.97505	0.154066	0.781487	79980	DSN1	ns
Q8N5K1	0	6	5.54915e+08	0.000278581	7.82583	2.96824	0.00259985	0.363843	493856	CISD2	sig_up
P37173	0.5	6	3.86882e+06	1.94224e-06	7.75799	2.95568	0.454657	0.786865	7048	TGFBR2	ns
O95274	0.333333	6	418130	2.09912e-07	7.67793	2.94072	0.179128	0.781487	27076	LYPD3	ns
Q6ZW49	0	6	1.63995e+07	8.23295e-06	7.60185	2.92635	0.291793	0.781487	22976	PAXIP1	ns
Q2TBE0	0.5	6	1.78223e+06	8.94726e-07	7.52825	2.91231	0.329048	0.781487	143884	CWF19L2	ns
Q8TCX1	0.166667	6	824066	4.13701e-07	7.44834	2.89692	0.0832898	0.720898	51626	DYNC2LI1	ns
Q9H9C1	0	6	3.3071e+07	1.66025e-05	7.40244	2.888	0.169875	0.781487	63894	VIPAS39	ns
Q13488	0.166667	6	9.38147e+06	4.70973e-06	7.15113	2.83817	0.416092	0.781487	10312	TCIRG1	ns
Q9BUL5	0	6	6.18986e+07	3.10746e-05	7.03036	2.8136	0.134385	0.778213	79142	PHF23	ns
Q9HD23	0	6	4.92363e+07	2.47178e-05	6.81368	2.76843	0.190114	0.781487	57380	MRS2	ns
Q86T24	0	6	1.2785e+07	6.41839e-06	6.35111	2.66701	0.198162	0.781487	10009	ZBTB33	ns
Q9NNW5	0	6	1.97365e+08	9.90823e-05	6.20014	2.6323	0.147572	0.781487	11180	WDR6	ns
Q9UHK6	0.5	6	2.89189e+06	1.4518e-06	6.07343	2.60251	0.386483	0.781487	23600	AMACR	ns
Q9Y4G6	0	6	1.10632e+08	5.55398e-05	5.92173	2.56602	0.453683	0.786303	83660	TLN2	ns
Q99574	0	6	1.72009e+07	8.63528e-06	5.71757	2.5154	0.00135785	0.323466	5274	SERPINI1	sig_up
O75306	0	6	3.22716e+08	0.000162011	5.65032	2.49833	0.137567	0.781487	4720	NDUFS2	ns
Q5T0F9	0	6	6.22958e+07	3.1274e-05	5.49287	2.45756	0.191623	0.781487	200014	CC2D1B	ns
O95983	0	6	1.85138e+08	9.29438e-05	5.49218	2.45738	0.149258	0.781487	53615	MBD3	ns
A5PLL7	0.166667	6	988443	4.96223e-07	5.43226	2.44155	0.306638	0.781487	387521; 387522	PEDS1	ns
Q5SW96	0.166667	6	7.44823e+06	3.73919e-06	5.41461	2.43686	0.17721	0.781487	26119	LDLRAP1	ns
Q96G25	0.166667	6	4.67079e+06	2.34485e-06	5.38604	2.42923	0.160529	0.781487	112950	MED8	ns
Q8N5I2	0	6	1.93013e+07	9.68971e-06	5.35446	2.42074	0.308982	0.781487	92714	ARRDC1	ns
P08236	0	6	1.22909e+07	6.17035e-06	5.18679	2.37484	0.0146747	0.532974	2990	GUSB	sig_up
Q9UI30	0	6	9.28183e+08	0.000465971	4.99642	2.3209	0.164409	0.781487	51504	TRMT112	ns
P15104	0	6	3.60398e+07	1.80929e-05	4.97698	2.31527	0.0622318	0.688742	2752	GLUL	ns
O94955	0.5	6	3.77948e+06	1.89739e-06	4.95573	2.3091	0.408812	0.781487	22836	RHOBTB3	ns
Q3SY69	0	6	1.35808e+07	6.8179e-06	4.83914	2.27475	0.190851	0.781487	160428	ALDH1L2	ns
Q03405	0	6	3.62851e+07	1.8216e-05	4.79019	2.26008	0.000153476	0.215234	5329	PLAUR	sig_up
Q9H788	0	6	2.61507e+08	0.000131283	4.7818	2.25755	0.196275	0.781487	63898	SH2D4A	ns
Q99741	0.166667	6	5.05805e+06	2.53927e-06	4.77649	2.25595	0.26536	0.781487	990	CDC6	ns
Q96HD1	0	6	6.25802e+06	3.14168e-06	4.7111	2.23607	0.034893	0.628612	78987	CRELD1	sig_up
P98171	0.166667	6	3.93028e+06	1.9731e-06	4.70915	2.23547	0.0768255	0.710068	393	ARHGAP4	ns
Q9UK97	0.166667	6	1.09504e+07	5.49737e-06	4.67572	2.22519	0.371667	0.781487	26268	FBXO9	ns
Q8N129	0	6	6.14551e+06	3.0852e-06	4.56998	2.19219	0.0682719	0.696358	245812	CNPY4	ns
Q14686	0.5	6	1.06847e+06	5.36396e-07	4.43931	2.15033	0.250353	0.781487	23054	NCOA6	ns
Q8NBK3	0	6	4.77004e+07	2.39467e-05	4.41359	2.14195	0.409624	0.781487	285362	SUMF1	ns
Q93063	0.166667	6	5.49487e+06	2.75856e-06	4.40516	2.1392	0.184904	0.781487	2132	EXT2	ns
Q8IXQ4	0.166667	6	6.01672e+06	3.02054e-06	4.39699	2.13651	0.247681	0.781487	55425	GPALPP1	ns
Q5T5X7	0.166667	6	2.21174e+06	1.11035e-06	4.38748	2.13339	0.728455	0.926077	57673	BEND3	ns
Q15911	0.166667	6	2.07109e+06	1.03974e-06	4.30125	2.10476	0.198534	0.781487	463	ZFHX3	ns
Q9UHP3	0.166667	6	1.03528e+07	5.19736e-06	4.29496	2.10265	0.564842	0.842475	29761	USP25	ns
Q96CN9	0	6	1.04501e+07	5.24621e-06	4.26153	2.09137	0.226052	0.781487	79571	GCC1	ns
P10124	0	6	5.27054e+06	2.64594e-06	4.23233	2.08145	0.124455	0.771797	5552	SRGN	ns
Q9H5Z1	0.166667	6	6.81435e+06	3.42097e-06	4.14448	2.05119	0.267845	0.781487	60625	DHX35	ns
O15066	0	6	2.23399e+07	1.12152e-05	4.13851	2.04911	0.022053	0.577697	9371	KIF3B	sig_up
Q9NRC6	0.5	6	5.67179e+06	2.84738e-06	4.10933	2.0389	0.331006	0.781487	51332	SPTBN5	ns
P17029	0.5	6	1.24743e+06	6.26239e-07	4.10048	2.03579	0.210637	0.781487	7586	ZKSCAN1	ns
Q9BQS8	0	6	6.76839e+07	3.3979e-05	4.09397	2.0335	0.0101681	0.502151	79443	FYCO1	sig_up
Q96HN2	0	6	1.3489e+07	6.77181e-06	4.09082	2.03239	0.365093	0.781487	23382	AHCYL2	ns
Q9BS16	0.5	6	710189	3.56532e-07	4.00423	2.00152	0.490091	0.805063	64105	CENPK	ns
P34949	0	6	2.53987e+07	1.27508e-05	3.98098	1.99312	0.024995	0.587208	4351	MPI	sig_up
P30038	0.166667	6	3.55479e+06	1.78459e-06	3.9346	1.97622	0.311911	0.781487	8659	ALDH4A1	ns
Q9HBD1	0.166667	6	2.25171e+06	1.13041e-06	3.9203	1.97097	0.430911	0.781487	54542	RC3H2	ns
O94766	0	6	7.19415e+06	3.61164e-06	3.91102	1.96754	0.00029127	0.215234	26229	B3GAT3	sig_up
Q5ST30	0.166667	6	4.00219e+06	2.0092e-06	3.86516	1.95053	0.0229193	0.577697	57176	VARS2	sig_up
O95674	0	6	8.21804e+06	4.12566e-06	3.8017	1.92664	0.205344	0.781487	8760	CDS2	ns
Q86XA9	0.166667	6	4.21308e+06	2.11507e-06	3.7688	1.9141	0.00561198	0.417068	25938	HEATR5A	sig_up
O75410	0	6	1.54507e+07	7.75661e-06	3.74806	1.90615	0.282386	0.781487	6867	TACC1	ns
Q15646	0	6	1.78367e+07	8.95447e-06	3.74178	1.90373	0.00492485	0.405117	8638	OASL	sig_up
Q8N697	0.5	6	935087	4.69436e-07	3.73574	1.90139	0.320966	0.781487	121260	SLC15A4	ns
Q9H0X4	0	6	7.86753e+06	3.94969e-06	3.71141	1.89197	0.0271315	0.592114	83986	FAM234A	sig_up
Q96EZ8	0.166667	6	9.55608e+06	4.79739e-06	3.70628	1.88997	0.245212	0.781487	10445	MCRS1	ns
Q8NBM8	0.166667	6	3.14884e+06	1.58079e-06	3.63205	1.86078	0.171632	0.781487	78991	PCYOX1L	ns
O95067	0	6	2.4325e+07	1.22118e-05	3.53441	1.82147	0.148972	0.781487	9133	CCNB2	ns
Q96BJ3	0	6	1.80665e+07	9.06983e-06	3.53163	1.82034	0.00828575	0.47311	64853	AIDA	sig_up
P31749	0	6	1.17912e+07	5.91946e-06	3.38953	1.76108	0.279073	0.781487	207	AKT1	ns
Q96AY4	0	6	4.37262e+06	2.19516e-06	3.38412	1.75878	0.142383	0.781487	23331	TTC28	ns
Q8IYL3	0.166667	6	2.42518e+06	1.2175e-06	3.3818	1.75779	0.827443	0.964679	339448	C1orf174	ns
Q8IZ07	0.333333	6	897933	4.50785e-07	3.36548	1.75081	0.247291	0.781487	88455	ANKRD13A	ns
Q92536	0	6	1.08804e+07	5.46221e-06	3.35899	1.74803	0.110989	0.760829	9057	SLC7A6	ns
Q9H300	0.166667	6	9.581e+06	4.80989e-06	3.33146	1.73615	0.336603	0.781487	55486	PARL	ns
O43933	0	6	8.17468e+07	4.10389e-05	3.30871	1.72627	0.473463	0.79656	5189	PEX1	ns
Q6ICB4	0.5	6	2.16876e+06	1.08877e-06	3.2937	1.71971	0.224013	0.781487	150368	PHETA2	ns
Q9H0U6	0	6	7.25613e+07	3.64275e-05	3.28351	1.71524	0.352337	0.781487	29074	MRPL18	ns
Q9NW61	0.5	6	1.65558e+06	8.31143e-07	3.26967	1.70915	0.327247	0.781487	55111	PLEKHJ1	ns
Q96EK7	0	6	1.68605e+07	8.46441e-06	3.26894	1.70882	0.0139107	0.532974	84498	FAM120B	sig_up
Q8NCN4	0.333333	6	2.18663e+06	1.09774e-06	3.26329	1.70633	0.265675	0.781487	254225	RNF169	ns
Q9UHN6	0	6	1.03775e+07	5.20977e-06	3.1828	1.6703	0.372289	0.781487	23670	CEMIP2	ns
Q9Y4D7	0.333333	6	2.41391e+06	1.21184e-06	3.1758	1.66712	0.299824	0.781487	23129	PLXND1	ns
Q9H204	0.166667	6	3.08522e+06	1.54886e-06	3.16583	1.66258	0.259334	0.781487	80306	MED28	ns
P31321	0.166667	6	2.74678e+06	1.37895e-06	3.16042	1.66011	0.482352	0.800916	5575	PRKAR1B	ns
Q9BZV1	0	6	1.89033e+07	9.48992e-06	3.15675	1.65844	0.212057	0.781487	80700	UBXN6	ns
Q96FX8	0	6	6.10027e+06	3.06249e-06	3.14556	1.65332	0.736691	0.930191	64065	PERP	ns
Q8NEU8	0.166667	6	4.40173e+06	2.20978e-06	3.1361	1.64897	0.5377	0.82979	55198	APPL2	ns
Q9NYU1	0	6	5.15865e+06	2.58977e-06	3.12631	1.64446	0.120188	0.771797	55757	UGGT2	ns
Q6UWY5	0.5	6	971328	4.87631e-07	3.11074	1.63726	0.327108	0.781487	283298	OLFML1	ns
Q9UID3	0	6	5.91057e+07	2.96725e-05	3.10601	1.63506	0.211489	0.781487	738	VPS51	ns
P55268	0	6	1.13695e+07	5.70775e-06	3.10212	1.63325	0.0526283	0.666091	3913	LAMB2	ns
P17302	0.166667	6	2.61259e+06	1.31159e-06	3.09579	1.63031	0.108268	0.756702	2697	GJA1	ns
O94762	0	6	2.68922e+06	1.35005e-06	3.06341	1.61514	0.0145726	0.532974	9400	RECQL5	sig_up
Q8N4Z0	0	6	5.75308e+06	2.88819e-06	3.06107	1.61404	0.0623367	0.688742	115273	RAB42	ns
Q96HR3	0.166667	6	3.23938e+06	1.62625e-06	3.05	1.60881	0.198412	0.781487	90390	MED30	ns
P63218	0.166667	6	9.19093e+07	4.61407e-05	2.98654	1.57848	0.231428	0.781487	2787	GNG5	ns
Q9BSE5	0.166667	6	2.25546e+06	1.1323e-06	2.95484	1.56308	0.0368345	0.628902	79814	AGMAT	sig_up
P05204	0.166667	6	3.26942e+06	1.64133e-06	2.93948	1.55556	0.0165659	0.535065	3151	HMGN2	sig_up
Q8NG31	0	6	2.5332e+06	1.27173e-06	2.93303	1.55239	0.298026	0.781487	57082	KNL1	ns
Q9ULI0	0.5	6	1.72598e+06	8.66485e-07	2.91776	1.54486	0.230505	0.781487	54454	ATAD2B	ns
Q6VY07	0	6	2.15018e+08	0.000107944	2.89083	1.53148	0.266897	0.781487	55690	PACS1	ns
P10909	0	6	1.85705e+07	9.32285e-06	2.88999	1.53106	0.0270044	0.592114	1191	CLU	sig_up
O95104	0.166667	6	5.01203e+06	2.51616e-06	2.88357	1.52786	0.0929799	0.742251	57466	SCAF4	ns
O95379	0.166667	6	1.15466e+07	5.79668e-06	2.86119	1.51662	0.0361843	0.628902	25816	TNFAIP8	sig_up
Q9NWB6	0.166667	6	1.34147e+07	6.73452e-06	2.82042	1.49591	0.427991	0.781487	55082	ARGLU1	ns
O96028	0	6	3.59242e+07	1.80348e-05	2.80637	1.48871	0.24265	0.781487	7468	NSD2	ns
Q99828	0	6	6.16667e+06	3.09582e-06	2.79203	1.48131	0.263707	0.781487	10519	CIB1	ns
Q15532	0	6	2.02525e+07	1.01672e-05	2.78422	1.47727	0.206861	0.781487	6760	SS18	ns
Q99487	0	6	7.85327e+06	3.94254e-06	2.76782	1.46875	0.440158	0.781574	5051	PAFAH2	ns
P39210	0	6	2.27114e+06	1.14017e-06	2.75385	1.46145	0.499221	0.809898	4358	MPV17	ns
Q14191	0.166667	6	1.27102e+06	6.38081e-07	2.74144	1.45493	0.375696	0.781487	7486	WRN	ns
O00468	0	6	4.57482e+07	2.29667e-05	2.7385	1.45339	0.041162	0.640691	375790	AGRN	sig_up
Q9P2N6	0.166667	6	3.28017e+06	1.64672e-06	2.72205	1.44469	0.246867	0.781487	55683	KANSL3	ns
O60293	0	6	2.17432e+07	1.09156e-05	2.72147	1.44438	0.134845	0.778213	196441	ZFC3H1	ns
P16298	0	6	2.42819e+06	1.21901e-06	2.7032	1.43467	0.0740844	0.698804	5532	PPP3CB	ns
Q9H0E3	0	6	5.90902e+07	2.96647e-05	2.70245	1.43427	0.271922	0.781487	79595	SAP130	ns
P06703	0	6	1.05334e+09	0.000528805	2.68303	1.42386	0.305032	0.781487	6277	S100A6	ns
P13498	0	6	3.93934e+07	1.97764e-05	2.68118	1.42287	0.229642	0.781487	1535	CYBA	ns
Q9HBH0	0	6	5.25895e+07	2.64012e-05	2.67018	1.41694	0.166567	0.781487	54509	RHOF	ns
Q08334	0	6	5.51454e+06	2.76844e-06	2.66235	1.4127	0.156464	0.781487	3588	IL10RB	ns
Q9NYV6	0	6	3.54225e+07	1.7783e-05	2.66143	1.4122	0.107531	0.756702	54700	RRN3	ns
O00154	0	6	4.65067e+08	0.000233475	2.65566	1.40907	0.165638	0.781487	11332	ACOT7	ns
Q9H1C3	0.166667	6	3.04817e+06	1.53026e-06	2.65297	1.40761	0.232587	0.781487	83468	GLT8D2	ns
Q0VDG4	0	6	1.75578e+07	8.81447e-06	2.63399	1.39725	0.401495	0.781487	79634	SCRN3	ns
Q9NPA0	0	6	3.77164e+07	1.89345e-05	2.63243	1.3964	0.017441	0.539085	56851	EMC7	sig_up
Q9Y4I1	0	6	2.29607e+07	1.15269e-05	2.62605	1.3929	0.322827	0.781487	4644	MYO5A	ns
Q96BW5	0	6	1.56939e+07	7.8787e-06	2.62081	1.39001	0.0840291	0.720947	9317	PTER	ns
Q02252	0.166667	6	3.17765e+06	1.59526e-06	2.61888	1.38895	0.56066	0.83997	4329	ALDH6A1	ns
Q8TBA6	0	6	1.67496e+07	8.40869e-06	2.61512	1.38688	0.00332802	0.366161	9950	GOLGA5	sig_up
Q969Q5	0	6	3.77663e+07	1.89596e-05	2.61002	1.38406	0.888119	0.980228	53917	RAB24	ns
Q6UW56	0	6	1.0774e+07	5.40884e-06	2.60081	1.37896	0.225595	0.781487	51374	ATRAID	ns
Q9NSK0	0	6	1.6839e+07	8.45359e-06	2.58815	1.37192	0.044501	0.645689	89953	KLC4	sig_up
Q96Q05	0	6	6.16798e+06	3.09648e-06	2.57972	1.36721	0.363624	0.781487	83696	TRAPPC9	ns
O95219	0.166667	6	2.63536e+06	1.32302e-06	2.56198	1.35726	0.15954	0.781487	8723	SNX4	ns
Q9Y4H2	0	6	8.90501e+07	4.47053e-05	2.5619	1.35721	0.232967	0.781487	8660	IRS2	ns
Q86UN3	0.166667	6	3.1498e+06	1.58128e-06	2.51523	1.33069	0.200239	0.781487	349667	RTN4RL2	ns
Q9HA92	0	6	1.7826e+07	8.94907e-06	2.51304	1.32943	0.0887588	0.729578	55316	RSAD1	ns
Q5VU43	0.166667	6	3.66719e+06	1.84102e-06	2.51107	1.3283	0.2211	0.781487	9659	PDE4DIP	ns
P82932	0	6	4.63965e+07	2.32922e-05	2.51099	1.32825	0.422705	0.781487	64968	MRPS6	ns
Q8WV92	0.333333	6	4.56535e+06	2.29192e-06	2.50999	1.32768	0.414189	0.781487	129531	MITD1	ns
P78337	0	6	6.18248e+06	3.10375e-06	2.5016	1.32285	0.0868663	0.725178	5307	PITX1	ns
O00418	0	6	9.20068e+06	4.61897e-06	2.49248	1.31758	0.158743	0.781487	29904	EEF2K	ns
Q5TCZ1	0	6	2.16372e+06	1.08624e-06	2.48063	1.31071	0.215529	0.781487	9644	SH3PXD2A	ns
Q8WUK0	0	6	1.56185e+07	7.84089e-06	2.47163	1.30547	0.392284	0.781487	114971	PTPMT1	ns
Q6T4R5	0	6	1.20365e+06	6.04262e-07	2.46872	1.30376	0.163171	0.781487	4810	NHS	ns
Q8N370	0	6	3.97581e+06	1.99596e-06	2.46842	1.30359	0.271017	0.781487	124935	SLC43A2	ns
P19838	0	6	5.74589e+07	2.88458e-05	2.44707	1.29105	0.326649	0.781487	4790	NFKB1	ns
Q9UBS8	0	6	3.1535e+07	1.58313e-05	2.44521	1.28996	0.0339948	0.627713	9604	RNF14	sig_up
Q9H0V9	0	6	4.3454e+07	2.18149e-05	2.42384	1.27729	0.376873	0.781487	81562	LMAN2L	ns
Q7L8W6	0	6	6.77752e+06	3.40248e-06	2.42363	1.27717	0.162981	0.781487	89978	DPH6	ns
Q8WVP7	0.5	6	471013	2.3646e-07	2.40897	1.26842	0.22486	0.781487	64327	LMBR1	ns
Q8TB36	0	6	8.07928e+06	4.056e-06	2.40373	1.26528	0.0206359	0.573603	54332	GDAP1	sig_up
P0C2W1	0.166667	6	3.1314e+06	1.57204e-06	2.40225	1.26439	0.178794	0.781487	200933	FBXO45	ns
Q9Y2Y0	0	6	2.69306e+07	1.35198e-05	2.39263	1.25859	0.0407392	0.640691	23568	ARL2BP	sig_up
Q92997	0	6	5.75597e+06	2.88964e-06	2.38772	1.25564	0.190821	0.781487	1857	DVL3	ns
P04626	0	6	5.00682e+06	2.51355e-06	2.38013	1.25104	0.226414	0.781487	2064	ERBB2	ns
P62308	0	6	2.98228e+08	0.000149718	2.36928	1.24445	0.242455	0.781487	6637	SNRPG	ns
O14879	0	6	1.1768e+07	5.90782e-06	2.36233	1.24021	0.0711453	0.697194	3437	IFIT3	ns
O43301	0.5	6	1.07765e+06	5.41007e-07	2.34877	1.2319	0.319594	0.781487	259217	HSPA12A	ns
Q13496	0	6	4.08752e+06	2.05204e-06	2.34422	1.22911	0.363054	0.781487	4534	MTM1	ns
Q14139	0	6	5.09175e+07	2.55618e-05	2.34234	1.22795	0.0692913	0.697194	9354	UBE4A	ns
P45877	0	6	1.75977e+07	8.83448e-06	2.33997	1.22649	0.0691442	0.697194	5480	PPIC	ns
Q8N573	0	6	4.73812e+06	2.37865e-06	2.32672	1.2183	0.271921	0.781487	55074	OXR1	ns
O95825	0	6	4.2474e+07	2.1323e-05	2.32504	1.21725	0.0215883	0.576715	9946	CRYZL1	sig_up
O95365	0.166667	6	1.53229e+06	7.69247e-07	2.32437	1.21684	0.561027	0.83997	51341	ZBTB7A	ns
P50548	0	6	4.09909e+07	2.05784e-05	2.31814	1.21297	0.289493	0.781487	2077	ERF	ns
Q8WV22	0	6	1.10922e+07	5.56853e-06	2.31429	1.21057	0.3023	0.781487	197370	NSMCE1	ns
Q7L273	0.166667	6	2.73945e+06	1.37527e-06	2.31105	1.20855	0.122234	0.771797	54793	KCTD9	ns
P17535	0	6	1.01657e+07	5.10341e-06	2.30908	1.20732	0.08641	0.725178	3727	JUND	ns
Q9P2K3	0	6	1.22016e+07	6.1255e-06	2.30648	1.20569	0.163903	0.781487	55758	RCOR3	ns
Q96SB8	0	6	1.44973e+07	7.27801e-06	2.30127	1.20243	0.134939	0.778213	79677	SMC6	ns
O75674	0	6	1.16642e+07	5.85569e-06	2.28379	1.19143	0.202499	0.781487	10040	TOM1L1	ns
P42336	0.166667	6	2.34432e+06	1.17691e-06	2.2771	1.1872	0.192278	0.781487	5290	PIK3CA	ns
Q92791	0	6	9.57738e+07	4.80808e-05	2.27263	1.18436	0.492415	0.806931	10609	P3H4	ns
Q6PJF5	0.166667	6	3.09646e+06	1.5545e-06	2.26986	1.1826	0.380809	0.781487	79651	RHBDF2	ns
Q99538	0	6	1.64312e+07	8.24888e-06	2.2647	1.17932	0.12861	0.774562	5641	LGMN	ns
Q8N3F8	0	6	1.01826e+07	5.11189e-06	2.25934	1.1759	0.0613939	0.688742	85377	MICALL1	ns
O96033	0	6	2.09207e+07	1.05027e-05	2.25696	1.17438	0.261025	0.781487	4338	MOCS2	ns
Q9NP80	0.166667	6	2.00464e+06	1.00638e-06	2.25501	1.17314	0.211532	0.781487	50640	PNPLA8	ns
Q6P1M3	0	6	7.31759e+06	3.67361e-06	2.24996	1.1699	0.144574	0.781487	3993	LLGL2	ns
O60318	0	6	4.58756e+07	2.30307e-05	2.2344	1.15989	0.810106	0.960396	8888	MCM3AP	ns
P08962	0	6	2.03884e+08	0.000102355	2.23329	1.15917	0.158772	0.781487	967	CD63	ns
Q9P246	0.166667	6	7.19666e+06	3.6129e-06	2.23293	1.15894	0.376673	0.781487	57620	STIM2	ns
Q6ZRQ5	0.5	6	966148	4.8503e-07	2.22562	1.15421	0.292732	0.781487	253714	MMS22L	ns
Q9NR19	0	6	8.2215e+06	4.12739e-06	2.2178	1.14913	0.065126	0.693935	55902	ACSS2	ns
Q6NSJ5	0	6	3.51611e+06	1.76517e-06	2.21397	1.14664	0.263236	0.781487	80131	LRRC8E	ns
Q9Y2H0	0	6	5.92064e+06	2.97231e-06	2.20462	1.14053	0.259045	0.781487	22839	DLGAP4	ns
O95059	0	6	1.59305e+07	7.99749e-06	2.2008	1.13803	0.20985	0.781487	11102	RPP14	ns
Q8IXU6	0	6	1.52371e+07	7.64938e-06	2.19892	1.1368	0.155973	0.781487	54733	SLC35F2	ns
Q8IWB1	0	6	2.0886e+07	1.04853e-05	2.19757	1.13591	0.260564	0.781487	85450	ITPRIP	ns
Q96CP7	0	6	5.74723e+06	2.88525e-06	2.18959	1.13066	0.00216587	0.352189	116238	TLCD1	sig_up
Q14457	0	6	1.6613e+07	8.34015e-06	2.18774	1.12944	0.193273	0.781487	8678	BECN1	ns
Q99715	0	6	9.26493e+07	4.65122e-05	2.17991	1.12427	0.0929714	0.742251	1303	COL12A1	ns
Q15633	0	6	3.37631e+07	1.69499e-05	2.17946	1.12397	0.0642839	0.691633	6895	TARBP2	ns
Q9NWM8	0	6	5.41911e+06	2.72053e-06	2.17792	1.12295	0.187432	0.781487	55033	FKBP14	ns
Q96S82	0	6	3.17657e+07	1.59471e-05	2.17535	1.12124	0.0665515	0.696358	84993	UBL7	ns
O00712	0	6	2.13073e+07	1.06968e-05	2.17224	1.11918	0.53062	0.827399	4781	NFIB	ns
O43422	0	6	3.84519e+06	1.93038e-06	2.15804	1.10972	0.165797	0.781487	5612	THAP12	ns
P15735	0	6	5.33724e+07	2.67942e-05	2.15082	1.10489	0.46543	0.793756	5261	PHKG2	ns
Q12774	0	6	3.62806e+06	1.82137e-06	2.14635	1.10189	0.253013	0.781487	7984	ARHGEF5	ns
Q6NUT3	0.166667	6	6.09991e+06	3.0623e-06	2.14567	1.10143	0.511581	0.816552	126321	MFSD12	ns
Q9UPZ3	0	6	5.95415e+06	2.98913e-06	2.14411	1.10038	0.357286	0.781487	11234	HPS5	ns
P35222	0.166667	6	2.92667e+06	1.46926e-06	2.14398	1.10029	0.274268	0.781487	1499	CTNNB1	ns
P54259	0	6	6.18255e+06	3.10379e-06	2.14389	1.10023	0.147276	0.781487	1822	ATN1	ns
O15155	0	6	1.49522e+07	7.50639e-06	2.14366	1.10007	0.15718	0.781487	10282	BET1	ns
Q7Z412	0.5	6	1.71103e+06	8.58981e-07	2.1428	1.0995	0.555892	0.838559	55670	PEX26	ns
Q15018	0	6	8.34023e+07	4.187e-05	2.13499	1.09423	0.0525983	0.666091	23172	ABRAXAS2	ns
Q7Z3E2	0	6	1.75889e+06	8.83004e-07	2.13343	1.09318	0.0221647	0.577697	55088	CCDC186	sig_up
Q96A46	0.5	6	1.7619e+06	8.84517e-07	2.13186	1.09212	0.278904	0.781487	81894	SLC25A28	ns
Q96FZ7	0.166667	6	4.88119e+06	2.45048e-06	2.13089	1.09146	0.374261	0.781487	79643	CHMP6	ns
P98175	0	6	1.93854e+08	9.73196e-05	2.1286	1.0899	0.278002	0.781487	8241	RBM10	ns
Q16773	0	6	3.59811e+07	1.80634e-05	2.12665	1.08858	0.00675505	0.435584	883	KYAT1	sig_up
O95168	0.166667	6	1.0552e+07	5.29737e-06	2.12364	1.08654	0.0569826	0.679793	4710	NDUFB4	ns
O75030	0	6	8.61248e+06	4.32368e-06	2.11981	1.08394	0.467665	0.794489	4286	MITF	ns
Q6BDS2	0	6	7.2747e+06	3.65208e-06	2.11737	1.08228	0.0673199	0.696358	54887	BLTP3A	ns
Q5XPI4	0	6	1.20962e+07	6.07259e-06	2.11589	1.08126	0.0375145	0.628902	63891	RNF123	sig_up
A9UHW6	0	6	4.41271e+07	2.21529e-05	2.1123	1.07882	0.18635	0.781487	57409	MIF4GD	ns
Q9UIW2	0.166667	6	6.88227e+06	3.45507e-06	2.10452	1.07349	0.266089	0.781487	5361	PLXNA1	ns
Q9NP92	0	6	2.64686e+07	1.32879e-05	2.10421	1.07328	0.42652	0.781487	10884	MRPS30	ns
P10620	0	6	2.71142e+08	0.00013612	2.08733	1.06166	0.221458	0.781487	4257	MGST1	ns
Q71RG4	0	6	1.31765e+07	6.61493e-06	2.08432	1.05958	0.237735	0.781487	79089	TMUB2	ns
Q7Z4F1	0	6	1.20387e+07	6.04373e-06	2.08347	1.05899	0.0941565	0.742502	26020	LRP10	ns
P01034	0.166667	6	2.34296e+06	1.17622e-06	2.08294	1.05862	0.0494355	0.660317	1471	CST3	sig_up
Q5VZE5	0	6	4.11966e+07	2.06817e-05	2.07263	1.05146	0.364945	0.781487	60560	NAA35	ns
Q96HY7	0	6	1.69026e+07	8.48551e-06	2.06877	1.04877	0.0301713	0.613265	55526	DHTKD1	sig_up
P60484	0	6	4.67556e+06	2.34725e-06	2.06587	1.04675	0.448127	0.784458	5728	PTEN	ns
P41208	0	6	1.31491e+07	6.60117e-06	2.0617	1.04383	0.192885	0.781487	1069	CETN2	ns
Q00537	0	6	6.52429e+06	3.27536e-06	2.05754	1.04092	0.428305	0.781487	5128	CDK17	ns
Q5H9R7	0	6	2.17482e+08	0.000109181	2.05297	1.03771	0.259579	0.781487	55291	PPP6R3	ns
Q86X10	0	6	1.94087e+07	9.74366e-06	2.05021	1.03577	0.273865	0.781487	57148	RALGAPB	ns
P52630	0	6	2.13817e+07	1.07342e-05	2.04946	1.03524	0.0143181	0.532974	6773	STAT2	sig_up
Q9H0K6	0.166667	6	3.48415e+06	1.74913e-06	2.04543	1.0324	0.14997	0.781487	83448	PUS7L	ns
Q9HCE5	0.5	6	4.86297e+06	2.44133e-06	2.03627	1.02593	0.361504	0.781487	57721	METTL14	ns
Q02487	0	6	5.74523e+06	2.88425e-06	2.03038	1.02175	0.246949	0.781487	1824	DSC2	ns
O75815	0	6	2.51705e+07	1.26362e-05	2.02812	1.02014	0.166728	0.781487	8412	BCAR3	ns
Q5SNT2	0	6	3.16551e+07	1.58916e-05	2.02337	1.01676	0.0276548	0.592114	199953	TMEM201	sig_up
O60333	0	6	9.56336e+06	4.80104e-06	2.01716	1.01233	0.11683	0.769726	23095	KIF1B	ns
Q8N8A2	0.166667	6	7.47523e+06	3.75275e-06	2.01588	1.01141	0.303052	0.781487	91526	ANKRD44	ns
Q9BYX2	0	6	1.55841e+07	7.82361e-06	2.01335	1.0096	0.06143	0.688742	55357	TBC1D2	ns
Q9P2E3	0	6	6.63688e+06	3.33188e-06	2.00955	1.00687	0.425038	0.781487	57169	ZNFX1	ns
Q16678	0	6	7.23038e+07	3.62983e-05	2.00639	1.0046	0.00189486	0.33857	1545	CYP1B1	sig_up
P14859	0	6	5.01723e+07	2.51877e-05	2.00227	1.00163	0.0043495	0.405117	5451	POU2F1	sig_up
Q9NRL3	0	6	5.12892e+07	2.57485e-05	1.99957	0.999689	0.216015	0.781487	29888	STRN4	ns
Q70Z53	0.166667	6	4.03363e+06	2.02498e-06	1.98994	0.992725	0.435524	0.781487	118924	FRA10AC1	ns
Q9BWT6	0	6	5.97703e+06	3.00062e-06	1.9882	0.991465	0.111911	0.760829	84057	MND1	ns
Q96IJ6	0	6	9.11167e+07	4.57428e-05	1.9857	0.989645	0.0732935	0.697194	29926	GMPPA	ns
Q9H0X9	0	6	3.24859e+06	1.63087e-06	1.9849	0.98907	0.20481	0.781487	114879	OSBPL5	ns
Q6PCE3	0	6	1.83791e+08	9.22677e-05	1.9849	0.989069	0.256687	0.781487	283209	PGM2L1	ns
Q9UGJ1	0	6	2.36416e+07	1.18686e-05	1.98136	0.986491	0.206562	0.781487	27229	TUBGCP4	ns
P35813	0	6	2.42139e+07	1.2156e-05	1.97731	0.983536	0.00172329	0.330518	5494	PPM1A	sig
Q86YT6	0	6	1.48703e+07	7.46526e-06	1.971	0.978924	0.323492	0.781487	57534	MIB1	ns
Q9H9Y4	0.5	6	1.20132e+06	6.03094e-07	1.96449	0.974152	0.421011	0.781487	54707	GPN2	ns
O60942	0	6	5.15809e+07	2.58949e-05	1.96274	0.972866	0.123868	0.771797	8732	RNGTT	ns
O95197	0	6	6.54158e+07	3.28403e-05	1.96264	0.972794	0.332661	0.781487	10313	RTN3	ns
Q96EQ0	0	6	1.67043e+07	8.38596e-06	1.96125	0.971776	0.0149805	0.532974	54557	SGTB	sig
Q9P206	0	6	7.35648e+06	3.69313e-06	1.95943	0.970437	0.0964393	0.742652	57648	NHSL3	ns
Q8TB03	0	6	1.31597e+07	6.6065e-06	1.95758	0.969071	0.160972	0.781487	159013	CXorf38	ns
Q5HYK3	0	6	5.68181e+07	2.85241e-05	1.9574	0.968942	0.0341783	0.627713	84274	COQ5	sig
Q93015	0	6	7.46146e+06	3.74583e-06	1.9546	0.96687	0.153479	0.781487	24142	NAA80	ns
Q9NWV4	0	6	3.16639e+07	1.58961e-05	1.95359	0.966124	0.0492196	0.660317	54987	CZIB	sig
Q9H7X7	0.5	6	1.54421e+06	7.75232e-07	1.94723	0.96142	0.314224	0.781487	64792	IFT22	ns
Q9UHB4	0.166667	6	2.81933e+06	1.41537e-06	1.94613	0.960608	0.0745354	0.701289	27158	NDOR1	ns
Q15542	0	6	3.48454e+06	1.74932e-06	1.94287	0.958186	0.439656	0.781574	6877	TAF5	ns
P24390	0	6	6.86663e+07	3.44722e-05	1.94	0.956058	0.0419246	0.640691	10945	KDELR1	sig
Q96PV6	0	6	2.46319e+07	1.23658e-05	1.93576	0.9529	0.0525073	0.666091	114823	LENG8	ns
Q9H967	0	6	1.12172e+07	5.63131e-06	1.93551	0.952713	0.363415	0.781487	79968	WDR76	ns
Q9Y547	0	6	1.33648e+08	6.70948e-05	1.93548	0.952694	0.243753	0.781487	51668	IFT25	ns
P98095	0	6	2.59175e+06	1.30112e-06	1.93332	0.951082	0.0659105	0.696343	2199	FBLN2	ns
Q6P2P2	0.166667	6	2.20899e+06	1.10897e-06	1.92854	0.947511	0.0622781	0.688742	90826	PRMT9	ns
O75223	0	6	1.4836e+08	7.44804e-05	1.92593	0.945557	0.13885	0.781487	79017	GGCT	ns
P0DSO3	0	6	1.63601e+08	8.21316e-05	1.92249	0.942977	0.0644621	0.691633	2576	GAGE4	ns
A2RU67	0	6	2.32453e+06	1.16697e-06	1.9219	0.942533	0.284687	0.781487	57613	FAM234B	ns
O14880	0	6	1.027e+08	5.15578e-05	1.91707	0.938901	0.0366702	0.628902	4259	MGST3	sig
Q9Y6Y0	0	6	7.02887e+07	3.52867e-05	1.91464	0.937073	0.0286428	0.596791	10625	IVNS1ABP	sig
Q8IVF2	0	6	1.08306e+08	5.43723e-05	1.9135	0.936217	0.114597	0.766128	113146	AHNAK2	ns
Q9NYP9	0.166667	6	3.78523e+07	1.90028e-05	1.91213	0.935177	0.482117	0.800916	54069	MIS18A	ns
A0A0U1RRL7	0	6	6.3097e+06	3.16762e-06	1.90657	0.930983	0.180399	0.781487		MMP24OS	ns
Q9UJC3	0	6	3.63816e+06	1.82644e-06	1.90348	0.928641	0.302742	0.781487	51361	HOOK1	ns
Q13421	0	6	2.19988e+07	1.10439e-05	1.90336	0.928547	0.0309935	0.616573	10232	MSLN	sig
Q9BVL2	0	6	2.16032e+07	1.08453e-05	1.89786	0.924374	0.0434756	0.645689	9818	NUP58	sig
Q8NB78	0	6	6.00282e+06	3.01356e-06	1.89658	0.923399	0.214241	0.781487	221656	KDM1B	ns
Q6Y2X3	0.5	6	749813	3.76425e-07	1.89436	0.921707	0.27111	0.781487	85406	DNAJC14	ns
O60826	0	6	5.62153e+07	2.82214e-05	1.89357	0.921112	0.0778169	0.710068	28952	CCDC22	ns
Q9H4Z3	0	6	1.58558e+07	7.96002e-06	1.89176	0.919728	0.0391548	0.640691	63935	PCIF1	sig
P54277	0	6	1.63169e+07	8.1915e-06	1.89127	0.919354	0.0607624	0.688742	5378	PMS1	ns
O14495	0.166667	6	1.03577e+07	5.1998e-06	1.89049	0.918761	0.404287	0.781487	8613	PLPP3	ns
Q9C0D3	0	6	6.9358e+06	3.48194e-06	1.89043	0.918711	0.44159	0.781782	79699	ZYG11B	ns
Q99943	0	6	4.47209e+06	2.2451e-06	1.88847	0.917216	0.959728	0.988169	10554	AGPAT1	ns
P26006	0	6	4.87188e+07	2.4458e-05	1.88815	0.916971	0.0733683	0.697194	3675	ITGA3	ns
Q8N2H4	0.166667	6	185295	9.30228e-08	1.88441	0.914113	0.631085	0.876116	90196	SYS1	ns
Q9H6E4	0	6	1.49036e+07	7.48199e-06	1.8844	0.914105	0.146251	0.781487	79879	CCDC134	ns
P53801	0	6	5.01371e+07	2.517e-05	1.87769	0.908956	0.207366	0.781487	754	PTTG1IP	ns
Q6UY14	0.5	6	866778	4.35144e-07	1.87681	0.908279	0.552426	0.836854	54507	ADAMTSL4	ns
Q567U6	0	6	1.42472e+07	7.15245e-06	1.87442	0.906447	0.115022	0.766128	54520	CCDC93	ns
Q16611	0	6	1.22369e+07	6.1432e-06	1.87168	0.904336	0.344525	0.781487	578	BAK1	ns
Q96DV4	0	6	1.37747e+08	6.91522e-05	1.87074	0.90361	0.390809	0.781487	64978	MRPL38	ns
Q6P5Z2	0	6	1.14944e+07	5.77048e-06	1.87026	0.903242	0.156026	0.781487	29941	PKN3	ns
Q9NUP7	0.166667	6	3.04466e+06	1.52849e-06	1.86727	0.900931	0.166644	0.781487	54482	TRMT13	ns
Q96II8	0	6	1.97858e+07	9.93297e-06	1.86718	0.900858	0.0993613	0.746207	84859	LRCH3	ns
Q01804	0	6	3.94313e+06	1.97955e-06	1.865	0.899177	0.284396	0.781487	54726	OTUD4	ns
Q8IUX1	0	6	1.10496e+07	5.54718e-06	1.86122	0.896251	0.03424	0.627713	55863	TMEM126B	sig
O75170	0	6	9.60529e+06	4.82209e-06	1.85958	0.894979	0.444407	0.782666	9701	PPP6R2	ns
Q9NX61	0	6	5.98224e+06	3.00323e-06	1.85455	0.89107	0.300696	0.781487	54929	TMEM161A	ns
Q9NZ09	0	6	568654	2.85478e-07	1.85434	0.890902	0.423205	0.781487	51271	UBAP1	ns
Q8N4S0	0.166667	6	1.47984e+06	7.42915e-07	1.85144	0.88865	0.216469	0.781487	79780	CCDC82	ns
P50336	0	6	2.1992e+07	1.10405e-05	1.84689	0.885098	0.0333877	0.627713	5498	PPOX	sig
P04183	0	6	1.30971e+08	6.57505e-05	1.84171	0.881046	0.0052477	0.417068	7083	TK1	sig
P09601	0	6	1.0796e+08	5.41987e-05	1.84153	0.880906	0.0621379	0.688742	3162	HMOX1	ns
Q8N8U2	0	6	1.09669e+07	5.50564e-06	1.84078	0.880315	0.0595462	0.688742	124359	CDYL2	ns
Q92581	0	6	2.02434e+07	1.01627e-05	1.8402	0.879864	0.389522	0.781487	10479	SLC9A6	ns
P56945	0	6	6.13498e+07	3.07991e-05	1.84002	0.879721	0.0457356	0.650385	9564	BCAR1	sig
Q5XKP0	0.166667	6	4.53449e+06	2.27643e-06	1.83978	0.87953	0.187986	0.781487	125988	MICOS13	ns
P13284	0	6	1.6048e+07	8.05651e-06	1.83635	0.876844	0.212116	0.781487	10437	IFI30	ns
Q9P2X3	0.5	6	1.245e+06	6.25018e-07	1.83634	0.876835	0.300673	0.781487	55364	IMPACT	ns
Q9BY42	0	6	3.71097e+07	1.863e-05	1.83351	0.874605	0.104945	0.754067	51507	RTF2	ns
Q92754	0	6	8.49022e+06	4.2623e-06	1.83207	0.873472	0.0779002	0.710068	7022	TFAP2C	ns
Q9Y6W5	0	6	7.29727e+07	3.66341e-05	1.8307	0.872395	0.546577	0.834197	10163	WASF2	ns
Q15526	0	6	2.01878e+07	1.01348e-05	1.82964	0.871564	0.068234	0.696358	6834	SURF1	ns
Q9Y2R5	0	6	5.38224e+07	2.70202e-05	1.82862	0.870757	0.0260266	0.590405	51373	MRPS17	sig
Q9HB21	0	6	1.60448e+07	8.05491e-06	1.82793	0.870211	0.173222	0.781487	59338	PLEKHA1	ns
A6QL64	0.333333	6	3.15426e+07	1.58352e-05	1.82765	0.869988	0.42303	0.781487	375248	ANKRD36	ns
O43524	0.5	6	1.05443e+06	5.29349e-07	1.82765	0.869988	0.661787	0.892421	2309	FOXO3	ns
O75808	0.5	6	1.29887e+06	6.52064e-07	1.82765	0.869988	0.659493	0.891723	6650	CAPN15	ns
O95427	0.5	6	6.38863e+06	3.20725e-06	1.82765	0.869988	0.46745	0.794484	23556	PIGN	ns
P0C7T2	0.5	6	6.44697e+06	3.23654e-06	1.82765	0.869988	0.370777	0.781487		OR2T7	ns
P34059	0.5	6	453132	2.27484e-07	1.82765	0.869988	0.41296	0.781487	2588	GALNS	ns
P36956	0.333333	6	1.62334e+06	8.14956e-07	1.82765	0.869988	0.528496	0.82512	6720	SREBF1	ns
P55211	0.5	6	1.80543e+06	9.06369e-07	1.82765	0.869988	0.519916	0.820458	842	CASP9	ns
P56557	0.5	6	1.48992e+06	7.47974e-07	1.82765	0.869988	0.496309	0.809153	757	TMEM50B	ns
Q12929	0.5	6	993751	4.98888e-07	1.82765	0.869988	0.438071	0.781487	2059	EPS8	ns
Q13884	0.5	6	707474	3.55169e-07	1.82765	0.869988	0.456511	0.787625	6641	SNTB1	ns
Q14641	0.5	6	1.35324e+06	6.79359e-07	1.82765	0.869988	0.83213	0.965936	3641	INSL4	ns
Q14938	0.5	6	694823	3.48818e-07	1.82765	0.869988	0.652139	0.888848	4784	NFIX	ns
Q15544	0.5	6	644964	3.23788e-07	1.82765	0.869988	0.558263	0.839364	6882	TAF11	ns
Q17R31	0.5	6	1.37403e+06	6.89799e-07	1.82765	0.869988	0.578456	0.848402	128387	TATDN3	ns
Q2PPJ7	0.5	6	1.76475e+06	8.85948e-07	1.82765	0.869988	0.596675	0.859121	57186	RALGAPA2	ns
Q5TEU4	0.166667	6	1.77859e+06	8.92894e-07	1.82765	0.869988	0.414229	0.781487	79133	NDUFAF5	ns
Q6ZNW5	0.5	6	1.27603e+06	6.40598e-07	1.82765	0.869988	0.46811	0.794673	390637	GDPGP1	ns
Q7Z3E1	0.5	6	5.93203e+06	2.97803e-06	1.82765	0.869988	0.726684	0.92554	25976	TIPARP	ns
Q8N0W3	0.5	6	982061	4.93019e-07	1.82765	0.869988	0.572214	0.84605	197258	FCSK	ns
Q8N1F8	0.5	6	1.619e+06	8.12777e-07	1.82765	0.869988	0.899873	0.980228	114790	STK11IP	ns
Q8NHG8	0.5	6	8.72113e+06	4.37822e-06	1.82765	0.869988	0.688619	0.907608	223082	ZNRF2	ns
Q96IG2	0.5	6	1.35133e+06	6.78402e-07	1.82765	0.869988	0.633766	0.878697	84961	FBXL20	ns
Q96K58	0.5	6	1.29542e+06	6.50334e-07	1.82765	0.869988	0.427239	0.781487	79759	ZNF668	ns
Q96PM5	0.5	6	910139	4.56912e-07	1.82765	0.869988	0.334581	0.781487	25898	RCHY1	ns
Q96PU5	0.5	6	3.56343e+06	1.78893e-06	1.82765	0.869988	0.742801	0.933771	23327	NEDD4L	ns
Q96SL1	0.5	6	4.29883e+06	2.15812e-06	1.82765	0.869988	0.475973	0.797554	84925	SLC49A4	ns
Q9BQ49	0.5	6	1.0095e+06	5.06793e-07	1.82765	0.869988	0.303601	0.781487	79086	SMIM7	ns
Q9BTM9	0.5	6	5.69187e+06	2.85746e-06	1.82765	0.869988	0.4384	0.781487	81605	URM1	ns
Q9H019	0.5	6	1.10143e+06	5.52943e-07	1.82765	0.869988	0.378124	0.781487	56181	MTFR1L	ns
Q9H8T0	0.333333	6	3.68932e+06	1.85213e-06	1.82765	0.869988	0.494176	0.808036	64400	AKTIP	ns
Q9NRM2	0.5	6	612675	3.07578e-07	1.82765	0.869988	0.305491	0.781487	11179	ZNF277	ns
Q9NUM3	0.5	6	1.45006e+06	7.27967e-07	1.82765	0.869988	0.615112	0.86654	55334	SLC39A9	ns
Q9NW15	0.5	6	1.9016e+06	9.54652e-07	1.82765	0.869988	0.433307	0.781487	55129	ANO10	ns
Q9NYP3	0.5	6	1.0627e+06	5.335e-07	1.82765	0.869988	0.966258	0.988878	29980	DONSON	ns
Q9UIS9	0.333333	6	1.39312e+06	6.99383e-07	1.82765	0.869988	0.585257	0.853143	4152	MBD1	ns
Q9UKR5	0.5	6	4.46494e+07	2.24151e-05	1.82765	0.869988	0.441936	0.781782	11161	ERG28	ns
Q9UL54	0.5	6	652435	3.27539e-07	1.82765	0.869988	0.41712	0.781487	9344	TAOK2	ns
Q9BQ69	0	6	1.54581e+07	7.76033e-06	1.82536	0.868179	0.402583	0.781487	28992	MACROD1	ns
P25098	0	6	2.09975e+07	1.05413e-05	1.8248	0.867738	0.291424	0.781487	156	GRK2	ns
Q8NI60	0	6	5.8944e+07	2.95913e-05	1.82457	0.867556	0.0227449	0.577697	56997	COQ8A	sig
Q00587	0	6	3.33628e+07	1.67489e-05	1.82255	0.865957	0.00633147	0.420273	11135	CDC42EP1	sig
A0PJW6	0.166667	6	5.43443e+06	2.72821e-06	1.82144	0.865076	0.146279	0.781487	79064	TMEM223	ns
Q9NP64	0.166667	6	6.13995e+06	3.0824e-06	1.82013	0.864041	0.303823	0.781487	51538	ZCCHC17	ns
O15318	0	6	8.00128e+06	4.01684e-06	1.81629	0.860996	0.119663	0.771797	10622	POLR3G	ns
Q9BRF8	0	6	5.71184e+06	2.86749e-06	1.81596	0.86073	0.232052	0.781487	55313	CPPED1	ns
Q9NQ32	0.333333	6	8.32241e+06	4.17806e-06	1.81554	0.860398	0.393687	0.781487	56673	C11orf16	ns
O43598	0	6	8.51745e+07	4.27597e-05	1.81382	0.859028	0.000453064	0.215234	10591	DNPH1	sig
Q9UM22	0	6	1.47151e+07	7.38735e-06	1.80778	0.854223	0.157009	0.781487	54749	EPDR1	ns
Q86WJ1	0	6	2.14746e+07	1.07808e-05	1.80344	0.850749	0.0978162	0.744588	9557	CHD1L	ns
P30679	0	6	4.30436e+06	2.1609e-06	1.79995	0.847954	0.0748115	0.701659	2769	GNA15	ns
P55082	0	6	1.20494e+07	6.0491e-06	1.79368	0.842921	0.0545582	0.674249	4238	MFAP3	ns
Q969V5	0.166667	6	1.63467e+07	8.20642e-06	1.78979	0.839789	0.984237	0.994912	79594	MUL1	ns
Q99717	0.333333	6	3.92384e+06	1.96986e-06	1.78809	0.838422	0.47094	0.794673	4090	SMAD5	ns
Q9BTW9	0	6	2.00463e+08	0.000100637	1.78491	0.835847	0.062714	0.6898	6904	TBCD	ns
Q96E22	0	6	1.14406e+07	5.74348e-06	1.78036	0.832168	0.324047	0.781487	116150	NUS1	ns
Q8N4Q0	0	6	7.7796e+06	3.90555e-06	1.77804	0.830286	0.456781	0.787625	284273	PTGR3	ns
Q96MW1	0	6	8.49815e+07	4.26628e-05	1.77759	0.829926	0.0969775	0.742652	124808	CCDC43	ns
Q7L5N7	0	6	1.75635e+07	8.8173e-06	1.7772	0.829607	0.0229101	0.577697	54947	LPCAT2	sig
Q8WVM7	0	6	2.63384e+07	1.32225e-05	1.77419	0.827164	0.0208119	0.573603	10274	STAG1	sig
Q9NVR0	0	6	1.67333e+07	8.40054e-06	1.77248	0.825768	0.124039	0.771797	55175	KLHL11	ns
Q6PL24	0	6	9.28103e+06	4.6593e-06	1.77056	0.824208	0.230758	0.781487	283578	TMED8	ns
Q14534	0	6	4.72148e+07	2.3703e-05	1.76905	0.822975	0.0815828	0.716075	6713	SQLE	ns
O95140	0	6	7.40411e+07	3.71705e-05	1.76864	0.822643	0.0241748	0.587208	9927	MFN2	sig
P16035	0	6	6.63378e+06	3.33032e-06	1.76795	0.822075	0.200651	0.781487	7077	TIMP2	ns
Q96NT5	0.166667	6	1.23286e+06	6.18927e-07	1.76545	0.820035	0.702306	0.914722	113235	SLC46A1	ns
Q8NBP7	0	6	9.24177e+06	4.63959e-06	1.76334	0.818308	0.152762	0.781487	255738	PCSK9	ns
Q7Z4R8	0	6	5.42286e+06	2.72241e-06	1.75923	0.814947	0.020488	0.573603	387263	C6orf120	sig
P98155	0	6	4.55563e+06	2.28704e-06	1.7592	0.814917	0.51305	0.817247	7436	VLDLR	ns
Q676U5	0	6	6.88088e+07	3.45437e-05	1.75535	0.811758	0.23149	0.781487	55054	ATG16L1	ns
Q96HA7	0	6	1.30508e+07	6.5518e-06	1.75471	0.811229	0.367925	0.781487	4796	TONSL	ns
Q9UH92	0.5	6	646816	3.24717e-07	1.75345	0.810193	0.405514	0.781487	6945	MLX	ns
Q9BRX8	0	6	1.42943e+07	7.1761e-06	1.7532	0.809991	0.102683	0.751534	84293	PRXL2A	ns
O95149	0	6	5.34109e+07	2.68136e-05	1.75266	0.809542	0.244411	0.781487	10073	SNUPN	ns
P42345	0	6	2.00276e+08	0.000100543	1.75205	0.809046	0.190189	0.781487	2475	MTOR	ns
Q9NZM3	0	6	1.54001e+07	7.73125e-06	1.75053	0.807795	0.311106	0.781487	50618	ITSN2	ns
Q96E52	0	6	1.10471e+07	5.54589e-06	1.75024	0.807552	0.232812	0.781487	115209	OMA1	ns
O95672	0	6	1.1245e+08	5.64528e-05	1.74826	0.805917	0.0753511	0.704533	9427	ECEL1	ns
P06213	0.166667	6	3.58458e+06	1.79955e-06	1.7479	0.805625	0.735128	0.929351	3643	INSR	ns
Q9H7L9	0	6	1.59554e+07	8.01001e-06	1.74721	0.805053	0.24221	0.781487	64426	SUDS3	ns
Q9UIF9	0	6	3.5712e+07	1.79283e-05	1.73902	0.798279	0.0159158	0.532974	11176	BAZ2A	sig
Q9NU22	0	6	4.47515e+08	0.000224664	1.73894	0.798209	0.124139	0.771797	23195	MDN1	ns
Q9P0W2	0.166667	6	5.45469e+06	2.73839e-06	1.73743	0.796953	0.385516	0.781487	10362	HMG20B	ns
Q6Y1H2	0	6	2.88818e+07	1.44994e-05	1.72366	0.785474	0.203275	0.781487	201562	HACD2	ns
Q9UK22	0	6	1.04372e+08	5.23975e-05	1.722	0.784087	0.102953	0.751906	26232	FBXO2	ns
Q9NZ42	0	6	7.44856e+06	3.73936e-06	1.72095	0.783206	0.0605381	0.688742	55851	PSENEN	ns
Q5BKU9	0	6	6.51636e+06	3.27137e-06	1.7141	0.777449	0.0523009	0.665324	339229	OXLD1	ns
Q9BU79	0.166667	6	3.17985e+06	1.59636e-06	1.71357	0.777005	0.176619	0.781487	79161	TMEM243	ns
Q9UHW5	0	6	3.49916e+07	1.75666e-05	1.70945	0.773535	0.0535859	0.669929	51184	GPN3	ns
P09669	0	6	1.41836e+08	7.12052e-05	1.70891	0.773074	0.150562	0.781487	1345	COX6C	ns
Q9BZQ8	0	6	5.30921e+07	2.66535e-05	1.70544	0.77014	0.0103093	0.502151	116496	NIBAN1	sig
Q8IWZ8	0	6	3.84749e+07	1.93154e-05	1.70224	0.76743	0.124411	0.771797	57794	SUGP1	ns
Q6NUM9	0	6	9.01559e+07	4.52605e-05	1.70028	0.765771	0.128563	0.774562	54884	RETSAT	ns
P61966	0	6	5.98479e+07	3.00451e-05	1.69724	0.763187	0.0507383	0.664993	1174	AP1S1	ns
Q9NQG6	0.5	6	1.27459e+06	6.39876e-07	1.69603	0.762164	0.315158	0.781487	54471	MIEF1	ns
Q14554	0	6	5.56575e+07	2.79414e-05	1.69561	0.761803	0.0753212	0.704533	10954	PDIA5	ns
Q9UIG8	0	6	1.12788e+07	5.66225e-06	1.69254	0.75919	0.346797	0.781487	28232	SLCO3A1	ns
O95793	0	6	1.03492e+08	5.19556e-05	1.69217	0.758876	0.0417797	0.640691	6780	STAU1	sig
Q6P1K2	0	6	3.99674e+07	2.00646e-05	1.69069	0.757615	0.203042	0.781487	100527963; 11243	PMF1	ns
Q96LJ7	0	6	1.04273e+07	5.23475e-06	1.68962	0.756697	0.198891	0.781487	115817	DHRS1	ns
Q96DM3	0	6	6.43576e+06	3.23091e-06	1.68819	0.755475	0.174193	0.781487	29919	RMC1	ns
Q5EBL8	0.166667	6	4.662e+06	2.34044e-06	1.68797	0.755293	0.123134	0.771797	51248	PDZD11	ns
O94887	0	6	7.55821e+06	3.79441e-06	1.68645	0.753992	0.382361	0.781487	9855	FARP2	ns
Q6ULP2	0	6	3.73148e+06	1.87329e-06	1.68438	0.752218	0.384839	0.781487	54812	AFTPH	ns
Q13371	0	6	1.64645e+07	8.26559e-06	1.68202	0.750198	0.0273171	0.592114	5082	PDCL	sig
Q9BRQ0	0	6	4.01326e+06	2.01475e-06	1.6798	0.748287	0.264339	0.781487	90780	PYGO2	ns
P07305	0	6	3.31923e+07	1.66634e-05	1.6791	0.747686	0.0967381	0.742652	3005	H1-0	ns
Q13277	0	6	1.48407e+07	7.45038e-06	1.6787	0.747341	0.493855	0.808036	6809	STX3	ns
P53675	0	6	3.24105e+06	1.62709e-06	1.67833	0.747026	0.323181	0.781487	8218	CLTCL1	ns
P53609	0	6	3.7712e+07	1.89323e-05	1.67725	0.746096	0.0222741	0.577697	5229	PGGT1B	sig
Q86WA8	0	6	6.15869e+07	3.09181e-05	1.67408	0.743368	0.0314406	0.620515	83752	LONP2	sig
Q8NDI1	0	6	6.39372e+06	3.2098e-06	1.67393	0.743243	0.510323	0.816552	23301	EHBP1	ns
O75828	0	6	4.0679e+07	2.04219e-05	1.67317	0.742587	0.446227	0.783332	874	CBR3	ns
O75382	0	6	1.49559e+07	7.50825e-06	1.67301	0.74245	0.443555	0.782053	10612	TRIM3	ns
Q8N6M8	0.333333	6	1.6119e+06	8.09215e-07	1.66983	0.739698	0.437777	0.781487	132141	IQCF1	ns
O15243	0	6	4.11203e+06	2.06434e-06	1.66937	0.739308	0.0154971	0.532974	54741	LEPROT	sig
Q7Z6K3	0	6	1.02144e+07	5.12789e-06	1.66855	0.738592	0.0807214	0.714729	375743	PTAR1	ns
Q9BRT2	0	6	2.34205e+07	1.17577e-05	1.66612	0.736495	0.208777	0.781487	84300	UQCC2	ns
P60520	0	6	8.75214e+07	4.39379e-05	1.6657	0.736125	0.0187758	0.564029	11345	GABARAPL2	sig
Q8IXQ3	0	6	1.30213e+07	6.537e-06	1.66562	0.736055	0.0806613	0.714729	55071	C9orf40	ns
Q8IXM6	0	6	1.03325e+07	5.18717e-06	1.66322	0.733979	0.0902145	0.734282	11270	NRM	ns
Q709F0	0	6	6.89839e+06	3.46316e-06	1.66213	0.733037	0.00105014	0.323466	84129	ACAD11	sig
Q5T9S5	0.5	6	1.22524e+06	6.15101e-07	1.66192	0.732849	0.46322	0.793579	343099	CCDC18	ns
A1A4S6	0.833333	6	489189	2.45585e-07	1.66191	0.732846	0.409723	0.781487	79658	ARHGAP10	ns
A1YPR0	0.833333	6	1.33913e+06	6.72277e-07	1.66191	0.732846	0.423863	0.781487	201501	ZBTB7C	ns
A6NES4	0.833333	6	771831	3.87478e-07	1.66191	0.732846	0.424845	0.781487		MROH2A	ns
A6NHL2	0.833333	6	1.07189e+06	5.38115e-07	1.66191	0.732846	0.424187	0.781487	79861	TUBAL3	ns
A6NIN4	0.833333	6	519692	2.60898e-07	1.66191	0.732846	0.410583	0.781487		RNF227	ns
A6NKG5	0.833333	6	4.53049e+06	2.27442e-06	1.66191	0.732846	0.421413	0.781487	388015	RTL1	ns
H0UI37	0.833333	6	1.34285e+06	6.74142e-07	1.66191	0.732846	0.418336	0.781487	100130890	TSTD3	ns
O00559	0.833333	6	583458	2.9291e-07	1.66191	0.732846	0.42565	0.781487	9166	EBAG9	ns
O14576	0.833333	6	926892	4.65323e-07	1.66191	0.732846	0.416262	0.781487	1780	DYNC1I1	ns
O14668	0.833333	6	404754	2.03196e-07	1.66191	0.732846	0.406542	0.781487	5638	PRRG1	ns
O15417	0.833333	6	215602	1.08237e-07	1.66191	0.732846	0.386777	0.781487	84629	TNRC18	ns
O43248	0.833333	6	174181	8.74433e-08	1.66191	0.732846	0.373618	0.781487	3227	HOXC11	ns
O43734	0.833333	6	283696	1.42422e-07	1.66191	0.732846	0.397766	0.781487	10758	TRAF3IP2	ns
O60242	0.833333	6	510353	2.5621e-07	1.66191	0.732846	0.426148	0.781487	577	ADGRB3	ns
O60331	0.833333	6	431387	2.16567e-07	1.66191	0.732846	0.407702	0.781487	23396	PIP5K1C	ns
O60706	0.833333	6	1.47173e+06	7.38845e-07	1.66191	0.732846	0.423748	0.781487	10060	ABCC9	ns
O75427	0.833333	6	104870	5.26471e-08	1.66191	0.732846	0.296609	0.781487	4034	LRCH4	ns
O75865	0.833333	6	3.85299e+06	1.9343e-06	1.66191	0.732846	0.421192	0.781487	79090	TRAPPC6A	ns
O94923	0.833333	6	800229	4.01734e-07	1.66191	0.732846	0.415166	0.781487	26035	GLCE	ns
O95789	0.833333	6	412089	2.06879e-07	1.66191	0.732846	0.406879	0.781487	9204	ZMYM6	ns
O96015	0.833333	6	150614	7.56119e-08	1.66191	0.732846	0.441222	0.781574	10126	DNAL4	ns
P00519	0.833333	6	2.84316e+06	1.42734e-06	1.66191	0.732846	0.420663	0.781487	25	ABL1	ns
P03923	0.833333	6	651472	3.27055e-07	1.66191	0.732846	0.413279	0.781487	4541	MT-ND6	ns
P08727	0.833333	6	1.13747e+06	5.7104e-07	1.66191	0.732846	0.417512	0.781487	3880	KRT19	ns
P18433	0.833333	6	823445	4.1339e-07	1.66191	0.732846	0.415395	0.781487	5786	PTPRA	ns
P20226	0.333333	6	2.9281e+06	1.46998e-06	1.66191	0.732846	0.478944	0.798541	6908	TBP	ns
P23025	0.5	6	1.68153e+06	8.44168e-07	1.66191	0.732846	0.790002	0.955719	7507	XPA	ns
P26436	0.833333	6	345837	1.73619e-07	1.66191	0.732846	0.428229	0.781487	56	ACRV1	ns
P29597	0.833333	6	527332	2.64734e-07	1.66191	0.732846	0.426018	0.781487	7297	TYK2	ns
P30281	0.833333	6	455242	2.28543e-07	1.66191	0.732846	0.408608	0.781487	896	CCND3	ns
P35670	0.833333	6	248766	1.24887e-07	1.66191	0.732846	0.43123	0.781487	540	ATP7B	ns
P42229	0.833333	6	287957	1.44561e-07	1.66191	0.732846	0.429701	0.781487	6776	STAT5A	ns
P42338	0.5	6	1.14131e+06	5.72963e-07	1.66191	0.732846	0.508931	0.816035	5291	PIK3CB	ns
P49917	0.833333	6	1.17632e+07	5.90541e-06	1.66191	0.732846	0.422177	0.781487	3981	LIG4	ns
P54098	0.833333	6	1.99433e+06	1.0012e-06	1.66191	0.732846	0.42345	0.781487	5428	POLG	ns
P54646	0.833333	6	666089	3.34393e-07	1.66191	0.732846	0.413506	0.781487	5563	PRKAA2	ns
P54802	0.833333	6	436695	2.19232e-07	1.66191	0.732846	0.407914	0.781487	4669	NAGLU	ns
P58004	0.833333	6	2.23549e+06	1.12227e-06	1.66191	0.732846	0.423361	0.781487	83667	SESN2	ns
P60606	0.833333	6	577782	2.90061e-07	1.66191	0.732846	0.411941	0.781487	404217	CTXN1	ns
Q01955	0.833333	6	445350	2.23577e-07	1.66191	0.732846	0.408246	0.781487	1285	COL4A3	ns
Q02338	0.833333	6	323898	1.62604e-07	1.66191	0.732846	0.428709	0.781487	622	BDH1	ns
Q04912	0.833333	6	307598	1.54422e-07	1.66191	0.732846	0.400183	0.781487	4486	MST1R	ns
Q08174	0.833333	6	545613	2.73911e-07	1.66191	0.732846	0.425889	0.781487	5097	PCDH1	ns
Q12912	0.833333	6	2.65819e+06	1.33448e-06	1.66191	0.732846	0.423245	0.781487	4033	IRAG2	ns
Q13061	0.833333	6	2.10292e+06	1.05571e-06	1.66191	0.732846	0.423407	0.781487	10345	TRDN	ns
Q13303	0.666667	6	2.3681e+06	1.18884e-06	1.66191	0.732846	0.512539	0.816917	8514	KCNAB2	ns
Q13402	0.833333	6	809856	4.06568e-07	1.66191	0.732846	0.424732	0.781487	4647	MYO7A	ns
Q13449	0.833333	6	137302	6.89291e-08	1.66191	0.732846	0.349901	0.781487	4045	LSAMP	ns
Q13753	0.833333	6	356334	1.78888e-07	1.66191	0.732846	0.403896	0.781487	3918	LAMC2	ns
Q14642	0.833333	6	434321	2.1804e-07	1.66191	0.732846	0.40782	0.781487	3632	INPP5A	ns
Q14781	0.833333	6	311834	1.56548e-07	1.66191	0.732846	0.400563	0.781487	84733	CBX2	ns
Q14956	0.833333	6	863219	4.33357e-07	1.66191	0.732846	0.424592	0.781487	10457	GPNMB	ns
Q15406	0.833333	6	250293	1.25653e-07	1.66191	0.732846	0.393365	0.781487	2649	NR6A1	ns
Q24JP5	0.833333	6	289690	1.45432e-07	1.66191	0.732846	0.39842	0.781487	54972	TMEM132A	ns
Q2LD37	0.833333	6	2.0574e+07	1.03286e-05	1.66191	0.732846	0.422725	0.781487	84162	BLTP1	ns
Q32MQ0	0.833333	6	203846	1.02336e-07	1.66191	0.732846	0.434053	0.781487	79755	ZNF750	ns
Q330K2	0.833333	6	240618	1.20796e-07	1.66191	0.732846	0.391784	0.781487	137682	NDUFAF6	ns
Q3KR16	0.833333	6	2.21741e+06	1.1132e-06	1.66191	0.732846	0.423367	0.781487	55200	PLEKHG6	ns
Q3L8U1	0.666667	6	227963	1.14443e-07	1.66191	0.732846	0.528034	0.824744	80205	CHD9	ns
Q3T906	0.833333	6	1.5039e+06	7.54994e-07	1.66191	0.732846	0.418818	0.781487	79158	GNPTAB	ns
Q3YEC7	0.833333	6	300342	1.50779e-07	1.66191	0.732846	0.429325	0.781487	55684	RABL6	ns
Q49AG3	0.833333	6	168012	8.4346e-08	1.66191	0.732846	0.370786	0.781487	58486	ZBED5	ns
Q52LW3	0.833333	6	413098	2.07385e-07	1.66191	0.732846	0.406925	0.781487	9411	ARHGAP29	ns
Q5H9F3	0.833333	6	197164	9.89814e-08	1.66191	0.732846	0.434637	0.781487	63035	BCORL1	ns
Q5JV73	0.833333	6	3.82944e+06	1.92247e-06	1.66191	0.732846	0.421183	0.781487			ns
Q5SYE7	0.833333	6	205731	1.03282e-07	1.66191	0.732846	0.384325	0.781487	57224	NHSL1	ns
Q5T0B9	0.833333	6	115562	5.8015e-08	1.66191	0.732846	0.453819	0.786303	149076	ZNF362	ns
Q5T4B2	0.833333	6	297663	1.49434e-07	1.66191	0.732846	0.429403	0.781487	51148	CERCAM	ns
Q5U4P2	0.833333	6	1.58162e+06	7.94012e-07	1.66191	0.732846	0.419014	0.781487	253982	ASPHD1	ns
Q5VZ66	0.833333	6	899362	4.51502e-07	1.66191	0.732846	0.416052	0.781487	282973	JAKMIP3	ns
Q5W0Q7	0.833333	6	570254	2.86282e-07	1.66191	0.732846	0.425729	0.781487	10208	USPL1	ns
Q629K1	0.833333	6	1.01246e+06	5.08277e-07	1.66191	0.732846	0.424284	0.781487	286144	TRIQK	ns
Q66K64	0.833333	6	301246	1.51233e-07	1.66191	0.732846	0.429299	0.781487	90379	DCAF15	ns
Q6N075	0.833333	6	506352	2.54201e-07	1.66191	0.732846	0.42618	0.781487	84975	MFSD5	ns
Q6NSX1	0.5	6	2.56374e+06	1.28706e-06	1.66191	0.732846	0.583052	0.851636			ns
Q6NVV7	0.833333	6	355783	1.78612e-07	1.66191	0.732846	0.428036	0.781487	150383	CDPF1	ns
Q6NXT1	0.833333	6	431810	2.16779e-07	1.66191	0.732846	0.426907	0.781487	129138	ANKRD54	ns
Q6P0Q8	0.5	6	2.62554e+06	1.31808e-06	1.66191	0.732846	0.886645	0.980228	23139	MAST2	ns
Q6P4I2	0.666667	6	1.03707e+06	5.20633e-07	1.66191	0.732846	0.5374	0.82979	84942	WDR73	ns
Q6PJI9	0.333333	6	2.86224e+06	1.43692e-06	1.66191	0.732846	0.765589	0.94405	79726	WDR59	ns
Q6Y288	0.833333	6	450143	2.25983e-07	1.66191	0.732846	0.426702	0.781487	145173	B3GLCT	ns
Q6ZRI6	0.5	6	1.21533e+06	6.10126e-07	1.66191	0.732846	0.606878	0.863505	56905	C15orf39	ns
Q6ZT12	0.833333	6	362462	1.81965e-07	1.66191	0.732846	0.404278	0.781487	130507	UBR3	ns
Q6ZTU2	0.833333	6	185731	9.32413e-08	1.66191	0.732846	0.435787	0.781487		EP400P1	ns
Q6ZYL4	0.833333	6	1.37424e+06	6.89901e-07	1.66191	0.732846	0.423831	0.781487	404672	GTF2H5	ns
Q7Z5J8	0.833333	6	1.07344e+06	5.38892e-07	1.66191	0.732846	0.424185	0.781487	150709	ANKAR	ns
Q7Z5L7	0.833333	6	5.57459e+06	2.79858e-06	1.66191	0.732846	0.422929	0.781487	127435	PODN	ns
Q86V88	0.833333	6	383822	1.92688e-07	1.66191	0.732846	0.427556	0.781487	145553	MDP1	ns
Q86VD1	0.833333	6	1.34694e+06	6.76197e-07	1.66191	0.732846	0.423856	0.781487	27136	MORC1	ns
Q86VV8	0.833333	6	192742	9.67614e-08	1.66191	0.732846	0.435058	0.781487	25914	RTTN	ns
Q86XK3	0.833333	6	316391	1.58836e-07	1.66191	0.732846	0.428892	0.781487	119392	SFR1	ns
Q86Y79	0.833333	6	347644	1.74526e-07	1.66191	0.732846	0.403327	0.781487	138428	PTRH1	ns
Q86Z14	0.833333	6	6.84137e+06	3.43454e-06	1.66191	0.732846	0.421835	0.781487	152831	KLB	ns
Q8IV63	0.833333	6	353577	1.77504e-07	1.66191	0.732846	0.428077	0.781487	51231	VRK3	ns
Q8IWA5	0.833333	6	150780	7.56951e-08	1.66191	0.732846	0.36082	0.781487	57153	SLC44A2	ns
Q8IXS6	0.833333	6	437401	2.19586e-07	1.66191	0.732846	0.407941	0.781487	464651	PALM2AKAP2	ns
Q8IY21	0.833333	6	289762	1.45467e-07	1.66191	0.732846	0.429644	0.781487	55601	DDX60	ns
Q8IYD1	0.833333	6	7.40624e+06	3.71811e-06	1.66191	0.732846	0.42286	0.781487	23708	GSPT2	ns
Q8IZ52	0.833333	6	919924	4.61824e-07	1.66191	0.732846	0.424462	0.781487	79586	CHPF	ns
Q8IZR5	0.833333	6	460321	2.31092e-07	1.66191	0.732846	0.408787	0.781487	146223	CMTM4	ns
Q8N157	0.833333	6	247772	1.24388e-07	1.66191	0.732846	0.431277	0.781487	54806	AHI1	ns
Q8N4C6	0.833333	6	463979	2.32929e-07	1.66191	0.732846	0.42656	0.781487	51199	NIN	ns
Q8N531	0.833333	6	652068	3.27354e-07	1.66191	0.732846	0.413289	0.781487	26233	FBXL6	ns
Q8N5D0	0.833333	6	199742	1.00275e-07	1.66191	0.732846	0.382667	0.781487	23038	WDTC1	ns
Q8N8Q9	0.833333	6	284848	1.43001e-07	1.66191	0.732846	0.397894	0.781487	81614	NIPA2	ns
Q8N9R8	0.833333	6	171683	8.61892e-08	1.66191	0.732846	0.437536	0.781487	286205	SCAI	ns
Q8N9S9	0.833333	6	1.58e+06	7.93199e-07	1.66191	0.732846	0.42367	0.781487	169166	SNX31	ns
Q8NB91	0.833333	6	457518	2.29685e-07	1.66191	0.732846	0.426625	0.781487	2187	FANCB	ns
Q8NF50	0.833333	6	1.24176e+06	6.23392e-07	1.66191	0.732846	0.417966	0.781487	81704	DOCK8	ns
Q8NFD5	0.833333	6	1.15761e+06	5.8115e-07	1.66191	0.732846	0.424066	0.781487	57492	ARID1B	ns
Q8NFR9	0.833333	6	2.42612e+06	1.21797e-06	1.66191	0.732846	0.423303	0.781487	132014	IL17RE	ns
Q8NFW1	0.833333	6	504018	2.5303e-07	1.66191	0.732846	0.410156	0.781487	169044	COL22A1	ns
Q8NHA4	0.833333	6	1.50036e+07	7.53217e-06	1.66191	0.732846	0.422753	0.781487	81392	OR2AE1	ns
Q8TAD7	0.833333	6	231059	1.15997e-07	1.66191	0.732846	0.390045	0.781487	387882	OCC1	ns
Q8TC76	0.833333	6	184678	9.27128e-08	1.66191	0.732846	0.435904	0.781487	90362	FAM110B	ns
Q8TDB4	0.833333	6	4.43337e+06	2.22566e-06	1.66191	0.732846	0.421386	0.781487	84709	MGARP	ns
Q8TER5	0.833333	6	3.78378e+06	1.89955e-06	1.66191	0.732846	0.421165	0.781487	55701	ARHGEF40	ns
Q8TEV9	0.833333	6	211599	1.06228e-07	1.66191	0.732846	0.385822	0.781487	140775	SMCR8	ns
Q8WWW0	0.833333	6	865737	4.34621e-07	1.66191	0.732846	0.415776	0.781487	83593	RASSF5	ns
Q92502	0.833333	6	823224	4.13279e-07	1.66191	0.732846	0.415392	0.781487	9754	STARD8	ns
Q92993	0.833333	6	428844	2.1529e-07	1.66191	0.732846	0.407599	0.781487	10524	KAT5	ns
Q93073	0.833333	6	563713	2.82998e-07	1.66191	0.732846	0.411641	0.781487	9728	SECISBP2L	ns
Q969E3	0.833333	6	2.07592e+06	1.04216e-06	1.66191	0.732846	0.419906	0.781487	114131	UCN3	ns
Q96DN5	0.833333	6	609413	3.0594e-07	1.66191	0.732846	0.41256	0.781487	93594	TBC1D31	ns
Q96DR4	0.833333	6	782039	3.92603e-07	1.66191	0.732846	0.414978	0.781487	134429	STARD4	ns
Q96DT7	0.833333	6	702051	3.52447e-07	1.66191	0.732846	0.425087	0.781487	65986	ZBTB10	ns
Q96EL1	0.833333	6	135737	6.81432e-08	1.66191	0.732846	0.348379	0.781487	389119	INKA1	ns
Q96I23	0.833333	6	128697	6.4609e-08	1.66191	0.732846	0.340671	0.781487	100996939	PYURF	ns
Q96LM5	0.833333	6	1.97349e+06	9.90739e-07	1.66191	0.732846	0.419759	0.781487	152940	SPMIP2	ns
Q96M66	0.833333	6	318554	1.59922e-07	1.66191	0.732846	0.40114	0.781487			ns
Q96N11	0.833333	6	569668	2.85987e-07	1.66191	0.732846	0.41177	0.781487	79034	INTS15	ns
Q96RF0	0.833333	6	593241	2.97822e-07	1.66191	0.732846	0.412253	0.781487	112574	SNX18	ns
Q96S38	0.833333	6	176371	8.85424e-08	1.66191	0.732846	0.37455	0.781487	26750	RPS6KC1	ns
Q99466	0.833333	6	279077	1.40103e-07	1.66191	0.732846	0.429998	0.781487	4855	NOTCH4	ns
Q99583	0.833333	6	187756	9.42583e-08	1.66191	0.732846	0.435568	0.781487	4335	MNT	ns
Q99985	0.833333	6	298405	1.49807e-07	1.66191	0.732846	0.399311	0.781487	10512	SEMA3C	ns
Q9BST9	0.833333	6	341296	1.71339e-07	1.66191	0.732846	0.428322	0.781487	6242	RTKN	ns
Q9BUV8	0.833333	6	2.08183e+06	1.04513e-06	1.66191	0.732846	0.423415	0.781487	55969	RAB5IF	ns
Q9BW62	0.833333	6	405587	2.03615e-07	1.66191	0.732846	0.427239	0.781487	84056	KATNAL1	ns
Q9BYK8	0.833333	6	157704	7.91711e-08	1.66191	0.732846	0.36525	0.781487	85441	HELZ2	ns
Q9C009	0.833333	6	575887	2.89109e-07	1.66191	0.732846	0.411902	0.781487	94234	FOXQ1	ns
Q9GZU7	0.5	6	1.54166e+06	7.73951e-07	1.66191	0.732846	0.653931	0.889459	58190	CTDSP1	ns
Q9H1A3	0.833333	6	488122	2.45049e-07	1.66191	0.732846	0.40969	0.781487	51108	METTL9	ns
Q9H1K0	0.833333	6	566748	2.84521e-07	1.66191	0.732846	0.411707	0.781487	64145	RBSN	ns
Q9H5I1	0.833333	6	318243	1.59766e-07	1.66191	0.732846	0.428846	0.781487	79723	SUV39H2	ns
Q9H649	0.833333	6	755969	3.79515e-07	1.66191	0.732846	0.424896	0.781487	63899	NSUN3	ns
Q9H8K7	0.833333	6	330221	1.65779e-07	1.66191	0.732846	0.428562	0.781487	80007	PAAT	ns
Q9NPH3	0.833333	6	426591	2.14159e-07	1.66191	0.732846	0.426969	0.781487	3556	IL1RAP	ns
Q9NQV6	0.833333	6	335377	1.68367e-07	1.66191	0.732846	0.428448	0.781487	56980	PRDM10	ns
Q9NRC1	0.666667	6	708053	3.5546e-07	1.66191	0.732846	0.60993	0.864887	7982	ST7	ns
Q9NRH1	0.833333	6	507286	2.5467e-07	1.66191	0.732846	0.426173	0.781487	57002	YAE1	ns
Q9NRY6	0.833333	6	386643	1.94104e-07	1.66191	0.732846	0.405645	0.781487	57048	PLSCR3	ns
Q9NS73	0.833333	6	282085	1.41614e-07	1.66191	0.732846	0.397584	0.781487	51562	MBIP	ns
Q9NX04	0.833333	6	1.66495e+06	8.35848e-07	1.66191	0.732846	0.419203	0.781487	54955	AIRIM	ns
Q9NXH8	0.833333	6	248328	1.24667e-07	1.66191	0.732846	0.393057	0.781487	54863	TOR4A	ns
Q9NXR8	0.833333	6	387407	1.94488e-07	1.66191	0.732846	0.405685	0.781487	54556	ING3	ns
Q9P0B6	0.833333	6	1.30673e+06	6.56013e-07	1.66191	0.732846	0.423895	0.781487	154467	CCDC167	ns
Q9P0K8	0.5	6	981316	4.92645e-07	1.66191	0.732846	0.466682	0.794484	55810	FOXJ2	ns
Q9P2F8	0.833333	6	572444	2.87381e-07	1.66191	0.732846	0.411829	0.781487	57568	SIPA1L2	ns
Q9P2T0	0.833333	6	379957	1.90748e-07	1.66191	0.732846	0.427617	0.781487	51298	SPMAP2	ns
Q9UBI9	0.833333	6	735903	3.69442e-07	1.66191	0.732846	0.424963	0.781487	51696	HECA	ns
Q9UKI2	0.833333	6	217502	1.09191e-07	1.66191	0.732846	0.433018	0.781487	10602	CDC42EP3	ns
Q9UKU0	0.833333	6	1.44785e+06	7.26854e-07	1.66191	0.732846	0.423767	0.781487	23305	ACSL6	ns
Q9ULJ1	0.833333	6	717348	3.60126e-07	1.66191	0.732846	0.42503	0.781487	57489	ODF2L	ns
Q9UN79	0.833333	6	202661	1.01741e-07	1.66191	0.732846	0.383493	0.781487	9580	SOX13	ns
Q9UPW8	0.833333	6	269286	1.35188e-07	1.66191	0.732846	0.396041	0.781487	23025	UNC13A	ns
Q9Y297	0.833333	6	218198	1.09541e-07	1.66191	0.732846	0.387371	0.781487	8945	BTRC	ns
Q9Y2D9	0.833333	6	1.05239e+06	5.28324e-07	1.66191	0.732846	0.417071	0.781487	22834	ZNF652	ns
Q9Y3A0	0.833333	6	352919	1.77174e-07	1.66191	0.732846	0.42809	0.781487	51117	COQ4	ns
Q9Y4E1	0.833333	6	961661	4.82777e-07	1.66191	0.732846	0.416509	0.781487	253725	WASHC2C	ns
Q9Y4U1	0.833333	6	822161	4.12745e-07	1.66191	0.732846	0.415382	0.781487	25974	MMACHC	ns
Q9Y519	0.833333	6	479752	2.40847e-07	1.66191	0.732846	0.426409	0.781487	25829	TMEM184B	ns
Q9Y5A6	0.833333	6	175610	8.81604e-08	1.66191	0.732846	0.37423	0.781487	7589	ZSCAN21	ns
Q9Y6R4	0.5	6	4.82403e+06	2.42178e-06	1.66191	0.732846	0.493267	0.807714	4216	MAP3K4	ns
Q86YS7	0	6	8.49351e+06	4.26395e-06	1.66001	0.73119	0.371574	0.781487	9847	C2CD5	ns
P52435	0	6	2.30591e+07	1.15762e-05	1.65908	0.730386	0.0148456	0.532974	5439	POLR2J	sig
Q9ULA0	0	6	6.18269e+07	3.10386e-05	1.65826	0.729668	0.442981	0.781846	23549	DNPEP	ns
Q8IUF1	0	6	1.09035e+07	5.4738e-06	1.65768	0.729163	0.0806995	0.714729	150472	ZNG1B	ns
P0C1Z6	0	6	2.11968e+06	1.06413e-06	1.65573	0.72747	0.177241	0.781487	29844	TFPT	ns
Q7Z309	0	6	6.31386e+07	3.16971e-05	1.65521	0.727016	0.669087	0.896674	159090	PABIR2	ns
Q8IUH4	0.166667	6	3.85604e+06	1.93583e-06	1.65306	0.725141	0.600141	0.860272	54503	ZDHHC13	ns
O00750	0	6	4.40893e+07	2.21339e-05	1.65302	0.725105	0.251302	0.781487	5287	PIK3C2B	ns
Q9NTM9	0	6	7.45637e+07	3.74328e-05	1.65232	0.72449	0.240551	0.781487	51076	CUTC	ns
Q9P2W1	0	6	4.40694e+06	2.21239e-06	1.65029	0.722717	0.149783	0.781487	29893	PSMC3IP	ns
P23142	0	6	3.3397e+07	1.67661e-05	1.64993	0.722403	0.2556	0.781487	2192	FBLN1	ns
Q06547	0	6	1.30059e+07	6.52928e-06	1.64843	0.721093	0.253974	0.781487	2553	GABPB1	ns
O00754	0	6	1.89632e+07	9.52e-06	1.64749	0.72027	0.200121	0.781487	4125	MAN2B1	ns
Q86WR7	0.166667	6	6.02188e+06	3.02313e-06	1.64715	0.719973	0.711181	0.918564	254427	PROSER2	ns
Q9NYJ1	0	6	2.49929e+07	1.25471e-05	1.64559	0.718601	0.115262	0.766391	51287	COA4	ns
O00189	0.166667	6	2.42119e+06	1.2155e-06	1.64253	0.715918	0.22888	0.781487	9179	AP4M1	ns
P51397	0.166667	6	1.41331e+07	7.09517e-06	1.6406	0.714226	0.164586	0.781487	1611	DAP	ns
Q9BTE0	0.333333	6	1.86416e+06	9.35852e-07	1.63807	0.711995	0.846131	0.973103	26151	NAT9	ns
Q96EF6	0	6	2.79304e+06	1.40218e-06	1.63781	0.711771	0.858018	0.977119	115290	FBXO17	ns
Q68CZ6	0.166667	6	3.38009e+06	1.69689e-06	1.63639	0.710518	0.48938	0.804876	79441	HAUS3	ns
Q8N2U0	0	6	1.36028e+07	6.82891e-06	1.63277	0.70732	0.4864	0.802667	254863	TMEM256	ns
Q9HCM4	0	6	4.35391e+06	2.18577e-06	1.63244	0.707029	0.0416992	0.640691	57669	EPB41L5	sig
P55957	0	6	4.24436e+07	2.13077e-05	1.63003	0.704895	0.287872	0.781487	637	BID	ns
Q13418	0	6	2.27758e+08	0.00011434	1.62799	0.70309	0.00181591	0.33857	3611	ILK	sig
Q8NI22	0.166667	6	4.44278e+07	2.23039e-05	1.62734	0.70252	0.316181	0.781487	90411	MCFD2	ns
Q9UKF7	0	6	1.50541e+07	7.55754e-06	1.62601	0.701335	0.418293	0.781487	26207	PITPNC1	ns
Q8IWL3	0.333333	6	3.25338e+06	1.63328e-06	1.6232	0.698843	0.663753	0.893917	150274	HSCB	ns
P55061	0	6	2.08125e+07	1.04484e-05	1.62173	0.697533	0.0762744	0.708736	7009	TMBIM6	ns
P14373	0	6	3.77671e+07	1.896e-05	1.62057	0.696504	0.0410588	0.640691	5987	TRIM27	sig
Q9Y4A5	0	6	3.3484e+08	0.000168098	1.62056	0.696494	0.143419	0.781487	8295	TRRAP	ns
Q13438	0	6	2.82084e+07	1.41613e-05	1.62049	0.696427	0.508201	0.815834	10956	OS9	ns
O76003	0	6	3.8672e+08	0.000194143	1.61679	0.693132	0.0933878	0.742502	10539	GLRX3	ns
Q96M27	0	6	1.50552e+08	7.5581e-05	1.61501	0.691543	0.0335813	0.627713	133619	PRRC1	sig
Q9Y619	0	6	2.03105e+07	1.01964e-05	1.61429	0.690897	0.499953	0.810324	10166	SLC25A15	ns
P18850	0	6	7.03077e+06	3.52962e-06	1.60994	0.687006	0.136821	0.781184	22926	ATF6	ns
O94829	0	6	7.07777e+06	3.55321e-06	1.60927	0.686404	0.201118	0.781487	9670	IPO13	ns
O43741	0	6	3.59478e+06	1.80467e-06	1.60877	0.685956	0.307187	0.781487	5565	PRKAB2	ns
Q13572	0	6	1.95837e+07	9.8315e-06	1.60832	0.685556	0.201438	0.781487	3705	ITPK1	ns
Q9UI14	0.5	6	5.27834e+06	2.64986e-06	1.60819	0.685438	0.555832	0.838559	10567	RABAC1	ns
Q96GJ1	0	6	7.09883e+07	3.56378e-05	1.60683	0.684217	0.227008	0.781487	79979	TRMT2B	ns
Q5T3F8	0.166667	6	3.33717e+06	1.67534e-06	1.6062	0.683652	0.455174	0.787088	55362	TMEM63B	ns
Q15751	0	6	7.37923e+06	3.70455e-06	1.60582	0.683314	0.437703	0.781487	8925	HERC1	ns
Q8N8N7	0.166667	6	3.02506e+06	1.51866e-06	1.60573	0.683233	0.379503	0.781487	145482	PTGR2	ns
Q9BUI4	0	6	6.59153e+07	3.30911e-05	1.60563	0.683142	0.0945693	0.742502	10623	POLR3C	ns
P62841	0	6	1.35865e+08	6.82074e-05	1.60545	0.682975	0.14955	0.781487	6209	RPS15	ns
Q12800	0	6	5.36033e+07	2.69102e-05	1.60492	0.682499	0.18839	0.781487	7024	TFCP2	ns
O15258	0	6	1.93917e+07	9.73512e-06	1.60487	0.682457	0.184864	0.781487	11079	RER1	ns
Q8NHV4	0	6	2.16763e+07	1.0882e-05	1.60359	0.681302	0.0605312	0.688742	121441	NEDD1	ns
Q96GY0	0	6	3.33297e+06	1.67323e-06	1.60118	0.679133	0.267482	0.781487	51101	ZC2HC1A	ns
Q96EX1	0.166667	6	1.74823e+07	8.77653e-06	1.60105	0.679018	0.157622	0.781487	113444	SMIM12	ns
Q06481	0	6	1.2776e+08	6.41385e-05	1.60024	0.678286	0.284949	0.781487	334	APLP2	ns
Q9UHC3	0.666667	6	2.1175e+06	1.06304e-06	1.59787	0.676154	0.762405	0.9424	9311	ASIC3	ns
Q8WVQ1	0	6	1.53591e+07	7.71063e-06	1.59701	0.675372	0.21961	0.781487	124583	CANT1	ns
Q9P1Y6	0.166667	6	3.89753e+06	1.95666e-06	1.59695	0.67532	0.55825	0.839364	57661	PHRF1	ns
A8CG34	0.166667	6	4.99611e+06	2.50817e-06	1.59659	0.674991	0.868997	0.980228		POM121C	ns
Q8NAV1	0	6	8.92599e+07	4.48107e-05	1.5953	0.673828	0.146896	0.781487	84950	PRPF38A	ns
Q9NTW7	0.5	6	856671	4.3007e-07	1.59409	0.672737	0.348406	0.781487	55734	ZFP64	ns
O15040	0.666667	6	1.02032e+06	5.12224e-07	1.59376	0.672432	0.792692	0.956606	9895	TECPR2	ns
O43934	0.666667	6	1.12052e+06	5.62527e-07	1.59376	0.672432	0.796648	0.958124	79157	MFSD11	ns
O95398	0.666667	6	1.13283e+06	5.68707e-07	1.59376	0.672432	0.869636	0.980228	10411	RAPGEF3	ns
P07332	0.5	6	1.21845e+07	6.11691e-06	1.59376	0.672432	0.862616	0.979115	2242	FES	ns
P15882	0.666667	6	1.50567e+06	7.55884e-07	1.59376	0.672432	0.913639	0.980228	1123	CHN1	ns
P21579	0.666667	6	1.9512e+07	9.79551e-06	1.59376	0.672432	0.90032	0.980228	6857	SYT1	ns
P26367	0.666667	6	745325	3.74171e-07	1.59376	0.672432	0.735008	0.929351	5080	PAX6	ns
P51825	0.5	6	714686	3.5879e-07	1.59376	0.672432	0.648447	0.886474	4299	AFF1	ns
Q13214	0.5	6	1.04162e+06	5.22917e-07	1.59376	0.672432	0.447859	0.784458	7869	SEMA3B	ns
Q13325	0.666667	6	239950	1.20461e-07	1.59376	0.672432	0.911545	0.980228	24138	IFIT5	ns
Q15797	0.5	6	1.50931e+06	7.57709e-07	1.59376	0.672432	0.683511	0.905376	4086	SMAD1	ns
Q504Q3	0.5	6	852798	4.28125e-07	1.59376	0.672432	0.775385	0.949088	9924	PAN2	ns
Q53S08	0.5	6	2.89219e+06	1.45195e-06	1.59376	0.672432	0.60103	0.860752	150786	RAB6D	ns
Q5FWF5	0.666667	6	2.37297e+06	1.19129e-06	1.59376	0.672432	0.657106	0.890749	114799	ESCO1	ns
Q5SXM2	0.666667	6	307391	1.54318e-07	1.59376	0.672432	0.783848	0.9542	6621	SNAPC4	ns
Q5VSR9	0.666667	6	6.20815e+06	3.11665e-06	1.59376	0.672432	0.937417	0.980228	494118	SPANXN1	ns
Q5VUM1	0.333333	6	3.97823e+06	1.99717e-06	1.59376	0.672432	0.543583	0.832767	135154	SDHAF4	ns
Q6NXR0	0.5	6	2.82645e+06	1.41895e-06	1.59376	0.672432	0.548323	0.835054	56269	IRGC	ns
Q6NZ67	0.5	6	2.33103e+06	1.17023e-06	1.59376	0.672432	0.436196	0.781487	80097	MZT2B	ns
Q6UWH6	0.666667	6	894757	4.4919e-07	1.59376	0.672432	0.952687	0.986174	113419	TEX261	ns
Q6ZPD9	0.666667	6	580642	2.91496e-07	1.59376	0.672432	0.745465	0.93504	147991	DPY19L3	ns
Q6ZS30	0.666667	6	274761	1.37937e-07	1.59376	0.672432	0.838439	0.969773	65065	NBEAL1	ns
Q86W25	0.666667	6	3.04914e+06	1.53074e-06	1.59376	0.672432	0.565064	0.842599	126204	NLRP13	ns
Q8IU60	0.666667	6	645656	3.24135e-07	1.59376	0.672432	0.517367	0.819895	167227	DCP2	ns
Q8IZE3	0.5	6	971053	4.87492e-07	1.59376	0.672432	0.850768	0.975311	57147	SCYL3	ns
Q8N9M1	0.333333	6	2.73157e+06	1.37131e-06	1.59376	0.672432	0.853741	0.975737	126526	C19orf47	ns
Q8NC44	0.5	6	2.16943e+06	1.08911e-06	1.59376	0.672432	0.614778	0.866472	79137	RETREG2	ns
Q8NCS4	0.666667	6	465646	2.33766e-07	1.59376	0.672432	0.961557	0.988169	100506144	TMEM35B	ns
Q8TE04	0.333333	6	1.89053e+06	9.4909e-07	1.59376	0.672432	0.786166	0.95463	53354	PANK1	ns
Q8TF64	0.333333	6	443314	2.22555e-07	1.59376	0.672432	0.418266	0.781487	126326	GIPC3	ns
Q92686	0.666667	6	612393	3.07436e-07	1.59376	0.672432	0.911805	0.980228	4900	NRGN	ns
Q96C45	0.666667	6	960056	4.81971e-07	1.59376	0.672432	0.93094	0.980228	54986	ULK4	ns
Q96CD2	0.333333	6	3.04348e+06	1.5279e-06	1.59376	0.672432	0.566888	0.843886	60490	PPCDC	ns
Q96K21	0.666667	6	414387	2.08033e-07	1.59376	0.672432	0.692446	0.909775	84936	ZFYVE19	ns
Q96LA8	0.666667	6	827525	4.15438e-07	1.59376	0.672432	0.851328	0.975737	55170	PRMT6	ns
Q96M43	0.666667	6	2.31891e+06	1.16415e-06	1.59376	0.672432	0.799314	0.958439	148545	NBPF4	ns
Q96M96	0.666667	6	724747	3.63841e-07	1.59376	0.672432	0.574024	0.84605	121512	FGD4	ns
Q96MR6	0.666667	6	7.29763e+06	3.66359e-06	1.59376	0.672432	0.912321	0.980228	149465	CFAP57	ns
Q9BPX7	0.333333	6	2.93883e+06	1.47536e-06	1.59376	0.672432	0.951796	0.985798	79020	C7orf25	ns
Q9BUM1	0.333333	6	4.55957e+06	2.28902e-06	1.59376	0.672432	0.700747	0.913805	92579	G6PC3	ns
Q9H0M0	0.666667	6	530209	2.66178e-07	1.59376	0.672432	0.705613	0.915813	11059	WWP1	ns
Q9H2Y7	0.333333	6	7.6364e+07	3.83366e-05	1.59376	0.672432	0.439123	0.781574	64397	ZNF106	ns
Q9HCH0	0.666667	6	2.02825e+06	1.01823e-06	1.59376	0.672432	0.508788	0.816035	57701	NCKAP5L	ns
Q9NRR8	0.5	6	1.70356e+06	8.55231e-07	1.59376	0.672432	0.519134	0.82009	56882	CDC42SE1	ns
Q9NUV9	0.666667	6	1.88844e+06	9.48042e-07	1.59376	0.672432	0.921946	0.980228	55303	GIMAP4	ns
Q9UI32	0.666667	6	1.8693e+06	9.38435e-07	1.59376	0.672432	0.740107	0.931986	27165	GLS2	ns
Q9UMN6	0.666667	6	952732	4.78295e-07	1.59376	0.672432	0.968212	0.989003	9757	KMT2B	ns
Q9Y485	0.5	6	4.30287e+06	2.16015e-06	1.59376	0.672432	0.496263	0.809153	1657	DMXL1	ns
Q9Y5Z9	0.666667	6	3.39019e+06	1.70196e-06	1.59376	0.672432	0.647045	0.886474	29914	UBIAD1	ns
Q6R327	0	6	2.66756e+08	0.000133918	1.59231	0.671123	0.192683	0.781487	253260	RICTOR	ns
Q8NFJ5	0	6	1.15572e+08	5.80201e-05	1.5914	0.670297	0.263369	0.781487	9052	GPRC5A	ns
Q14149	0	6	1.31068e+07	6.57995e-06	1.59043	0.669417	0.369851	0.781487	23515	MORC3	ns
P08582	0.166667	6	6.76853e+06	3.39797e-06	1.58989	0.66893	0.145691	0.781487	4241	MELTF	ns
Q8N806	0	6	1.26718e+07	6.36153e-06	1.58952	0.668596	0.454979	0.787059	55148	UBR7	ns
Q9NWZ3	0	6	4.73516e+06	2.37717e-06	1.58849	0.66766	0.269978	0.781487	51135	IRAK4	ns
Q5VT25	0	6	1.47772e+07	7.41851e-06	1.58479	0.66429	0.71467	0.920732	8476	CDC42BPA	ns
Q9BQ75	0	6	3.56515e+07	1.78979e-05	1.58459	0.664113	0.398512	0.781487	84319	CMSS1	ns
Q8IUR7	0	6	2.58609e+07	1.29828e-05	1.58454	0.664067	0.0456554	0.650385	25852	ARMC8	sig
Q8WXA3	0	6	8.79488e+06	4.41525e-06	1.5844	0.663933	0.146669	0.781487	55680	RUFY2	ns
Q86UY6	0	6	7.46461e+06	3.74742e-06	1.58314	0.662786	0.365951	0.781487	79829	NAA40	ns
Q8N7R7	0	6	6.06501e+06	3.04479e-06	1.58178	0.661548	0.166751	0.781487	151195	CCNYL1	ns
Q5T1V6	0	6	1.34004e+08	6.72734e-05	1.58039	0.660278	0.401915	0.781487	83479	DDX59	ns
Q96ES7	0.166667	6	2.59928e+06	1.3049e-06	1.58013	0.660046	0.804243	0.959459	112869	SGF29	ns
Q96EC8	0	6	7.63409e+06	3.8325e-06	1.57941	0.659388	0.0544709	0.674249	286451	YIPF6	ns
P00813	0	6	1.63367e+07	8.20144e-06	1.5787	0.658736	0.042264	0.640691	100	ADA	sig
Q9BPZ7	0.166667	6	2.64341e+06	1.32706e-06	1.57866	0.658699	0.262793	0.781487	79109	MAPKAP1	ns
P42684	0	6	6.87998e+06	3.45392e-06	1.57858	0.658625	0.224812	0.781487	27	ABL2	ns
P03915	0	6	2.75876e+07	1.38496e-05	1.57676	0.65696	0.0102191	0.502151	4540	MT-ND5	sig
Q7Z6M4	0	6	3.06413e+06	1.53827e-06	1.57626	0.656501	0.258418	0.781487	130916	MTERF4	ns
Q9BWH6	0	6	1.30388e+07	6.54578e-06	1.57579	0.656073	0.0160932	0.532974	26015	RPAP1	sig
Q9H1B7	0	6	1.4186e+07	7.12171e-06	1.57364	0.654105	0.0933248	0.742502	64207	IRF2BPL	ns
Q5VWZ2	0	6	1.56786e+07	7.87105e-06	1.57151	0.65215	0.776509	0.949688	127018	LYPLAL1	ns
Q14181	0	6	5.89281e+07	2.95834e-05	1.5707	0.651403	0.0795122	0.711425	23649	POLA2	ns
Q9UQD0	0.333333	6	8.32698e+06	4.18035e-06	1.57049	0.651217	0.513235	0.817247	6334	SCN8A	ns
Q5T1C6	0	6	1.38523e+07	6.95419e-06	1.57038	0.651113	0.343777	0.781487	117145	THEM4	ns
Q9NUQ7	0	6	2.62968e+07	1.32016e-05	1.56889	0.649748	0.105685	0.754067	55325	UFSP2	ns
P62745	0	6	4.86141e+07	2.44055e-05	1.56782	0.64876	0.225481	0.781487	388	RHOB	ns
Q9UPP1	0	6	1.52933e+07	7.6776e-06	1.5672	0.648192	0.298934	0.781487	23133	PHF8	ns
P15151	0	6	3.76699e+07	1.89112e-05	1.56632	0.647382	0.217724	0.781487	5817	PVR	ns
Q9UL40	0	6	7.41129e+06	3.72065e-06	1.56466	0.645851	0.0572675	0.680408	23567	ZNF346	ns
Q9BXB5	0	6	4.2643e+07	2.14078e-05	1.56413	0.645359	0.110028	0.759152	114884	OSBPL10	ns
Q9GZY8	0	6	7.18773e+07	3.60842e-05	1.56372	0.644982	0.0909091	0.735931	56947	MFF	ns
A8MTT3	0	6	1.33907e+07	6.72247e-06	1.56305	0.644361	0.0743724	0.700637	100505876	CEBPZOS	ns
Q8N5M1	0	6	6.53732e+06	3.28189e-06	1.56247	0.643827	0.503194	0.812218	91647	ATPAF2	ns
Q86VR2	0	6	1.75615e+07	8.81628e-06	1.56231	0.64368	0.104068	0.753564	162427	RETREG3	ns
Q8N6L1	0.333333	6	9.33529e+06	4.68655e-06	1.56039	0.641905	0.588938	0.854098	200185	KRTCAP2	ns
Q15390	0	6	8.20583e+06	4.11953e-06	1.55987	0.641423	0.391035	0.781487	9650	MTFR1	ns
Q6STE5	0	6	2.97699e+06	1.49452e-06	1.55854	0.640192	0.0481577	0.657336	6604	SMARCD3	sig
Q9Y2G5	0.333333	6	1.6896e+06	8.48221e-07	1.55796	0.639655	0.803673	0.95933	23275	POFUT2	ns
Q9UNS1	0	6	3.89058e+07	1.95317e-05	1.55788	0.639585	0.0488409	0.660317	8914	TIMELESS	sig
Q9NRX5	0	6	5.24189e+07	2.63156e-05	1.55728	0.639026	0.0568907	0.679781	57515	SERINC1	ns
Q9Y5J5	0	6	9.82564e+06	4.93271e-06	1.55405	0.63603	0.299413	0.781487	23612	PHLDA3	ns
Q8WWN8	0	6	1.10123e+07	5.52845e-06	1.55363	0.635642	0.564146	0.841942	64411	ARAP3	ns
Q9NWW5	0	6	2.77079e+07	1.391e-05	1.55037	0.632616	0.0940214	0.742502	54982	CLN6	ns
Q96B26	0	6	4.59673e+07	2.30767e-05	1.5484	0.630779	0.394669	0.781487	11340	EXOSC8	ns
Q9UI08	0	6	1.67414e+06	8.4046e-07	1.54766	0.630089	0.017208	0.538698	51466	EVL	sig
Q9NRX6	0	6	1.78093e+07	8.94068e-06	1.5469	0.629377	0.497336	0.809585	56900	TMEM167B	ns
Q96SB3	0	6	3.50594e+07	1.76007e-05	1.54624	0.628766	0.085105	0.721217	84687	PPP1R9B	ns
Q86UA1	0	6	3.91041e+06	1.96312e-06	1.5445	0.627138	0.212857	0.781487	55015	PRPF39	ns
Q6UWR7	0.166667	6	9.56747e+06	4.8031e-06	1.54447	0.627108	0.215022	0.781487	133121	ENPP6	ns
Q8WUD4	0	6	5.52158e+07	2.77197e-05	1.54313	0.625857	0.229243	0.781487	151903	CCDC12	ns
O76070	0	6	2.67769e+08	0.000134426	1.54177	0.624592	0.258295	0.781487	6623	SNCG	ns
Q9Y282	0	6	1.86788e+08	9.3772e-05	1.54174	0.624558	0.541891	0.832767	51614	ERGIC3	ns
Q9BUE6	0	6	3.7784e+07	1.89685e-05	1.54116	0.624018	0.0253597	0.587208	81689	ISCA1	sig
Q9H3F6	0	6	6.93183e+06	3.47995e-06	1.54034	0.623248	0.570828	0.845483	83892	KCTD10	ns
O75496	0	6	3.2201e+07	1.61657e-05	1.53965	0.622607	0.165898	0.781487	51053	GMNN	ns
Q8N201	0	6	3.36976e+07	1.6917e-05	1.53915	0.622137	0.231574	0.781487	26173	INTS1	ns
Q15819	0	6	4.76072e+07	2.39e-05	1.53721	0.620311	0.0143749	0.532974	7336	UBE2V2	sig
Q9Y6E0	0	6	2.1505e+07	1.0796e-05	1.53716	0.620266	0.291248	0.781487	8428	STK24	ns
Q14249	0	6	2.73131e+07	1.37118e-05	1.53693	0.620051	0.0173222	0.538698	2021	ENDOG	sig
Q10469	0	6	7.76422e+06	3.89783e-06	1.5341	0.617396	0.42814	0.781487	4247	MGAT2	ns
Q9HAW4	0	6	7.59933e+06	3.81505e-06	1.53284	0.616211	0.296048	0.781487	63967	CLSPN	ns
Q96T76	0	6	1.32343e+08	6.64395e-05	1.53082	0.614304	0.120773	0.771797	64210	MMS19	ns
P24386	0	6	2.34182e+07	1.17565e-05	1.53069	0.614181	0.669891	0.897033	1121	CHM	ns
Q8NFW8	0	6	9.80649e+07	4.9231e-05	1.52992	0.613461	0.00581307	0.417068	55907	CMAS	sig
Q7Z569	0	6	3.52855e+07	1.77142e-05	1.52942	0.612988	0.490645	0.805063	8315	BRAP	ns
Q12907	0	6	4.43733e+08	0.000222765	1.52897	0.61256	0.0141771	0.532974	10960	LMAN2	sig
Q9NWT6	0	6	1.41015e+07	7.07929e-06	1.52634	0.610075	0.124298	0.771797	55662	HIF1AN	ns
Q16822	0	6	9.00557e+07	4.52102e-05	1.52505	0.608861	0.0146331	0.532974	5106	PCK2	sig
Q53GA4	0	6	9.356e+06	4.69694e-06	1.52376	0.60764	0.0163176	0.532995	7262	PHLDA2	sig
Q6EEV4	0.166667	6	3.69431e+06	1.85463e-06	1.52223	0.60619	0.524598	0.822714	81488	POLR2M	ns
Q8N138	0	6	1.36395e+07	6.84737e-06	1.5218	0.605782	0.419738	0.781487	94103	ORMDL3	ns
Q6Q0C0	0	6	5.36133e+06	2.69152e-06	1.51986	0.603941	0.724685	0.9251	84231	TRAF7	ns
Q99808	0	6	9.67622e+07	4.8577e-05	1.51744	0.601636	0.119229	0.771797	2030	SLC29A1	ns
Q9ULL5	0	6	9.89428e+06	4.96717e-06	1.51724	0.601447	0.166272	0.781487	57479	PRR12	ns
Q9Y2H2	0.166667	6	2.1901e+06	1.09948e-06	1.51569	0.599975	0.836081	0.967794	22876	INPP5F	ns
P13051	0	6	5.82029e+07	2.92193e-05	1.51552	0.599817	0.234226	0.781487	7374	UNG	ns
P46063	0	6	7.93062e+08	0.000398136	1.51448	0.598818	0.171107	0.781487	5965	RECQL	ns
O00221	0	6	6.71008e+06	3.36862e-06	1.51437	0.59872	0.646083	0.886474	4794	NFKBIE	ns
Q9P2M7	0	6	1.71323e+06	8.60084e-07	1.51393	0.598295	0.218642	0.781487	57530	CGN	ns
O15440	0	6	1.71459e+07	8.60766e-06	1.51316	0.597563	0.0363792	0.628902	10057	ABCC5	sig
O43426	0.166667	6	2.3515e+07	1.18051e-05	1.51308	0.597487	0.686362	0.907187	8867	SYNJ1	ns
O95248	0	6	9.03275e+06	4.53466e-06	1.51183	0.596296	0.249986	0.781487	6305	SBF1	ns
Q9NVH0	0	6	6.09873e+06	3.06171e-06	1.51161	0.596083	0.199326	0.781487	55218	EXD2	ns
P17931	0	6	2.67252e+08	0.000134167	1.51147	0.59595	0.00986456	0.502151	3958	LGALS3	sig
O43379	0	6	9.81805e+06	4.9289e-06	1.50953	0.594099	0.0410221	0.640691	284403	WDR62	sig
O95466	0	6	4.97499e+07	2.49757e-05	1.50944	0.594011	0.339975	0.781487	752	FMNL1	ns
Q9H3H5	0	6	1.01063e+07	5.0736e-06	1.50938	0.593956	0.469222	0.794673	1798	DPAGT1	ns
Q15554	0	6	2.02231e+07	1.01525e-05	1.50889	0.59349	0.377476	0.781487	7014	TERF2	ns
Q9UJ83	0	6	1.10902e+08	5.56755e-05	1.50782	0.592466	0.406162	0.781487	26061	HACL1	ns
Q96JB5	0	6	6.85818e+07	3.44297e-05	1.50694	0.591625	0.135379	0.778213	80279	CDK5RAP3	ns
Q9BRJ7	0	6	2.84214e+07	1.42682e-05	1.50629	0.591001	0.178913	0.781487	84309	NUDT16L1	ns
Q15388	0.5	6	1.13503e+07	5.69815e-06	1.50532	0.59007	0.349706	0.781487	9804	TOMM20	ns
Q9ULJ3	0	6	8.12199e+06	4.07744e-06	1.50518	0.589939	0.563108	0.841064	49854	ZBTB21	ns
Q969G6	0	6	3.82673e+07	1.92111e-05	1.50473	0.589508	0.0688069	0.697194	55312	RFK	ns
Q9NRP0	0	6	7.80979e+07	3.9207e-05	1.50367	0.588484	0.0156489	0.532974	58505	OSTC	sig
Q9NZ52	0	6	9.17494e+06	4.60604e-06	1.50341	0.58824	0.0336749	0.627713	23163	GGA3	sig
Q9H467	0	6	2.29232e+07	1.1508e-05	1.50312	0.587963	0.200009	0.781487	79004	CUEDC2	ns
Q96H96	0	6	3.67857e+06	1.84673e-06	1.50228	0.58715	0.121243	0.771797	27235	COQ2	ns
P04792	0	6	1.48004e+09	0.000743018	1.50095	0.585879	0.157142	0.781487	3315	HSPB1	ns
Q8NC96	0	6	4.67486e+07	2.3469e-05	1.49897	0.583967	0.252595	0.781487	25977	NECAP1	ns
O14907	0	6	4.00828e+07	2.01226e-05	1.49896	0.583965	0.00503688	0.405117	30851	TAX1BP3	sig
Q6IBW4	0	6	1.76954e+07	8.88352e-06	1.49483	0.57998	0.275837	0.781487	29781	NCAPH2	ns
Q96GX5	0	6	7.13286e+06	3.58087e-06	1.49472	0.579878	0.24138	0.781487	84930	MASTL	ns
Q9BV23	0.166667	6	6.84643e+06	3.43707e-06	1.49272	0.577941	0.841068	0.970909	57406	ABHD6	ns
Q9Y672	0	6	2.4158e+07	1.21279e-05	1.49177	0.577029	0.128083	0.773253	29929	ALG6	ns
P99999	0	6	6.06687e+08	0.000304572	1.48935	0.574685	0.351417	0.781487	54205	CYCS	ns
P28289	0	6	4.36057e+06	2.18911e-06	1.48819	0.57356	0.373279	0.781487	7111	TMOD1	ns
Q96P48	0	6	3.86162e+07	1.93863e-05	1.48792	0.573299	0.427204	0.781487	116985	ARAP1	ns
Q96I15	0	6	9.59887e+06	4.81887e-06	1.4877	0.573087	0.699471	0.913256	51540	SCLY	ns
P27701	0	6	3.18308e+06	1.59799e-06	1.48749	0.572876	0.476635	0.797591	3732	CD82	ns
Q8NFC6	0	6	7.16861e+07	3.59882e-05	1.48474	0.570214	0.470548	0.794673	259282	BOD1L1	ns
Q6P1N9	0	6	8.91794e+07	4.47702e-05	1.48405	0.569543	0.378465	0.781487	83940	TATDN1	ns
O60499	0	6	1.86888e+07	9.38223e-06	1.48371	0.569209	0.326856	0.781487	8677	STX10	ns
Q9BQB6	0.166667	6	1.72944e+07	8.68223e-06	1.4829	0.568419	0.218981	0.781487	79001	VKORC1	ns
Q9NZQ3	0	6	2.26435e+07	1.13676e-05	1.48281	0.56833	0.198775	0.781487	51517	NCKIPSD	ns
Q6P996	0	6	1.61616e+08	8.1135e-05	1.48205	0.567591	0.0166572	0.535065	23042	PDXDC1	sig
P00367	0	6	7.47383e+08	0.000375205	1.48204	0.567586	0.195312	0.781487	2746	GLUD1	ns
Q7Z7N9	0	6	1.6908e+07	8.48825e-06	1.48131	0.566873	0.412308	0.781487	374395	TMEM179B	ns
Q9H7Z6	0	6	1.7434e+07	8.75229e-06	1.4805	0.566086	0.0279881	0.592114	84148	KAT8	sig
Q15723	0	6	2.03251e+06	1.02037e-06	1.47856	0.564195	0.249124	0.781487	1998	ELF2	ns
Q96PU4	0	6	2.92467e+07	1.46826e-05	1.47846	0.564091	0.442357	0.781782	115426	UHRF2	ns
Q8WU90	0	6	9.74825e+08	0.000489386	1.47828	0.563917	0.560616	0.83997	55854	ZC3H15	ns
Q12948	0	6	1.79564e+07	9.01455e-06	1.47818	0.563826	0.112556	0.76259	2296	FOXC1	ns
Q5T5U3	0	6	4.05684e+07	2.03664e-05	1.4774	0.563061	0.432439	0.781487	57584	ARHGAP21	ns
Q8IWC1	0	6	4.79691e+07	2.40817e-05	1.47648	0.562165	0.143906	0.781487	79649	MAP7D3	ns
Q96AJ9	0	6	2.07099e+07	1.03969e-05	1.47622	0.561907	0.316679	0.781487	143187	VTI1A	ns
Q13232	0	6	3.46478e+07	1.73941e-05	1.47569	0.56139	0.0948044	0.742502	4832	NME3	ns
Q06136	0	6	3.40267e+07	1.70822e-05	1.47527	0.560978	0.236562	0.781487	2531	KDSR	ns
P41240	0	6	1.12461e+08	5.64583e-05	1.47486	0.560574	0.00479592	0.405117	1445	CSK	sig
Q9H2C2	0	6	1.04206e+07	5.23138e-06	1.47454	0.560261	0.543163	0.832767	64801	ARV1	ns
O15033	0.166667	6	4.54638e+06	2.2824e-06	1.47381	0.559548	0.178347	0.781487	9870	AREL1	ns
Q6IQ49	0	6	4.46949e+07	2.24379e-05	1.47368	0.55942	0.142805	0.781487	163859	SDE2	ns
Q99728	0	6	2.94597e+06	1.47895e-06	1.47364	0.559384	0.464903	0.793756	580	BARD1	ns
P06280	0	6	3.69435e+07	1.85466e-05	1.47273	0.558491	0.37778	0.781487	2717	GLA	ns
Q9BPY3	0	6	1.61647e+07	8.11506e-06	1.47244	0.558212	0.371982	0.781487	79607	FAM118B	ns
Q8IZL8	0	6	1.90439e+08	9.56049e-05	1.47211	0.557887	0.112479	0.76259	27043	PELP1	ns
Q96CP2	0	6	1.01907e+08	5.11598e-05	1.47158	0.557363	0.289514	0.781487	114984	FLYWCH2	ns
Q16594	0	6	2.14225e+07	1.07546e-05	1.47036	0.556174	0.911284	0.980228	6880	TAF9	ns
Q562R1	0	6	5.65712e+08	0.000284001	1.46896	0.554799	0.0287599	0.597567	345651	ACTBL2	sig
A1L0T0	0	6	1.21876e+08	6.11846e-05	1.46865	0.554494	0.0820178	0.716075	10994	ILVBL	ns
Q96JM3	0	6	1.22229e+08	6.1362e-05	1.46865	0.554493	0.408531	0.781487	283489	CHAMP1	ns
Q9NS86	0	6	4.93662e+07	2.4783e-05	1.46715	0.553015	0.127742	0.773045	55915	LANCL2	ns
P43487	0	6	1.08842e+09	0.000546412	1.46592	0.551803	0.216631	0.781487	5902	RANBP1	ns
Q8NE01	0	6	5.34254e+07	2.68209e-05	1.46579	0.551683	0.0353254	0.628902	26505	CNNM3	sig
Q96EX3	0	6	2.95904e+06	1.48551e-06	1.46525	0.551144	0.625783	0.872734	89891	DYNC2I2	ns
Q96S44	0	6	2.64557e+07	1.32814e-05	1.46511	0.551011	0.982742	0.99422	112858	TP53RK	ns
Q9BVT8	0	6	1.08123e+07	5.42806e-06	1.46483	0.55073	0.389243	0.781487	83590	TMUB1	ns
P04049	0	6	2.10847e+07	1.0585e-05	1.46403	0.549949	0.827032	0.964514	5894	RAF1	ns
Q9H061	0	6	1.26811e+08	6.36622e-05	1.46363	0.549553	0.016224	0.532974	84233	TMEM126A	sig
P32320	0	6	4.96011e+07	2.4901e-05	1.46196	0.547904	0.0452586	0.648533	978	CDA	sig
P08648	0	6	2.23386e+07	1.12145e-05	1.46169	0.547639	0.47214	0.795703	3678	ITGA5	ns
Q02040	0	6	4.45177e+07	2.2349e-05	1.46169	0.547633	0.694588	0.911495	8227	AKAP17A	ns
P04003	0	6	5.92819e+06	2.9761e-06	1.46136	0.547311	0.844723	0.972548	722	C4BPA	ns
P10301	0	6	1.66406e+07	8.35399e-06	1.45843	0.544417	0.368122	0.781487	6237	RRAS	ns
P22830	0	6	2.43314e+07	1.22149e-05	1.45731	0.54331	0.189752	0.781487	2235	FECH	ns
P36969	0	6	7.31632e+07	3.67297e-05	1.45578	0.541791	0.0679675	0.696358	2879	GPX4	ns
Q9UNF0	0	6	2.34605e+08	0.000117777	1.45522	0.541242	0.00769363	0.460387	11252	PACSIN2	sig
Q9BSF4	0.166667	6	7.07868e+06	3.55367e-06	1.45409	0.54012	0.735832	0.92942	90580	TIMM29	ns
O00459	0	6	2.81046e+07	1.41092e-05	1.45384	0.53987	0.723019	0.9251	5296	PIK3R2	ns
P60002	0	6	2.59654e+07	1.30353e-05	1.45357	0.539597	0.00632318	0.420273	84337	ELOF1	sig
Q8IXB1	0	6	9.5166e+07	4.77757e-05	1.45352	0.539553	0.21181	0.781487	54431	DNAJC10	ns
Q9NZ32	0	6	3.85884e+07	1.93723e-05	1.45351	0.539542	0.00317065	0.366161	55860	ACTR10	sig
Q53H47	0	6	5.30842e+06	2.66496e-06	1.45279	0.538828	0.452678	0.786303	6419	SETMAR	ns
Q08170	0	6	2.55222e+07	1.28127e-05	1.45229	0.538327	0.286154	0.781487	6429	SRSF4	ns
Q9BXI9	0	6	1.00535e+07	5.04709e-06	1.45209	0.538131	0.32631	0.781487	114904	C1QTNF6	ns
O43657	0	6	2.34305e+07	1.17627e-05	1.45161	0.537658	0.709271	0.917404	7105	TSPAN6	ns
Q99541	0	6	1.7431e+07	8.75079e-06	1.45059	0.536638	0.0986049	0.745768	123	PLIN2	ns
Q68D91	0	6	3.38118e+06	1.69743e-06	1.45039	0.536441	0.52439	0.822714	153364	MBLAC2	ns
O60888	0	6	1.01936e+08	5.11743e-05	1.44984	0.535896	0.461521	0.793239	51596	CUTA	ns
Q9Y305	0	6	9.70808e+07	4.87369e-05	1.4498	0.535856	0.0304796	0.614522	23597	ACOT9	sig
P51784	0	6	9.82461e+06	4.93219e-06	1.44962	0.535675	0.277958	0.781487		USP11	ns
P61923	0	6	2.00744e+08	0.000100778	1.44931	0.535364	0.188768	0.781487	22818	COPZ1	ns
A8MT69	0.833333	6	167952	8.43163e-08	1.44923	0.53529	0.44671	0.783813	201254	CENPX	ns
D6REC4	0.833333	6	1.78298e+06	8.95102e-07	1.44923	0.53529	0.424179	0.781487		CFAP99	ns
O00408	0.833333	6	1.16916e+06	5.86946e-07	1.44923	0.53529	0.425024	0.781487	5138	PDE2A	ns
O15018	0.833333	6	330307	1.65822e-07	1.44923	0.53529	0.432364	0.781487	23037	PDZD2	ns
O15054	0.833333	6	1.17801e+06	5.91392e-07	1.44923	0.53529	0.425006	0.781487	23135	KDM6B	ns
O15083	0.833333	6	1.66112e+06	8.33924e-07	1.44923	0.53529	0.424295	0.781487	26059	ERC2	ns
O60906	0.833333	6	571230	2.86771e-07	1.44923	0.53529	0.427797	0.781487	6610	SMPD2	ns
O75056	0.833333	6	229968	1.15449e-07	1.44923	0.53529	0.438043	0.781487	9672	SDC3	ns
O75177	0.833333	6	213824	1.07345e-07	1.44923	0.53529	0.439638	0.781574	26039	SS18L1	ns
O75570	0.833333	6	334412	1.67883e-07	1.44923	0.53529	0.432219	0.781487	9617	MTRF1	ns
O94830	0.833333	6	300083	1.50649e-07	1.44923	0.53529	0.433579	0.781487	23259	DDHD2	ns
O95402	0.833333	6	1.21822e+06	6.11575e-07	1.44923	0.53529	0.424924	0.781487	9441	MED26	ns
O95696	0.833333	6	417574	2.09633e-07	1.44923	0.53529	0.430002	0.781487	23774	BRD1	ns
P00488	0.833333	6	2.45962e+06	1.23479e-06	1.44923	0.53529	0.423748	0.781487	2162	F13A1	ns
P0C1S8	0.833333	6	706542	3.54701e-07	1.44923	0.53529	0.426721	0.781487	494551	WEE2	ns
P0C7T5	0.833333	6	174221	8.74634e-08	1.44923	0.53529	0.445417	0.783074	342371	ATXN1L	ns
P0CG47	0.833333	6	458693	2.30275e-07	1.44923	0.53529	0.429246	0.781487	7314	UBB	ns
P0DPB5	0.833333	6	310128	1.55692e-07	1.44923	0.53529	0.433143	0.781487	51082	POLR1D	ns
P10275	0.833333	6	919917	4.61821e-07	1.44923	0.53529	0.425712	0.781487	367	AR	ns
P11137	0.833333	6	427334	2.14532e-07	1.44923	0.53529	0.429807	0.781487	4133	MAP2	ns
P12107	0.833333	6	2.88795e+06	1.44982e-06	1.44923	0.53529	0.423581	0.781487	1301	COL11A1	ns
P19532	0.5	6	822586	4.12958e-07	1.44923	0.53529	0.534932	0.828096	7030	TFE3	ns
P35052	0.5	6	1.24729e+06	6.26168e-07	1.44923	0.53529	0.841205	0.970909	2817	GPC1	ns
P36268	0.833333	6	498418	2.50218e-07	1.44923	0.53529	0.42865	0.781487		GGT2P	ns
P41134	0.5	6	1.97695e+06	9.92477e-07	1.44923	0.53529	0.70416	0.915269	3397	ID1	ns
P54252	0.833333	6	552683	2.7746e-07	1.44923	0.53529	0.42799	0.781487	4287	ATXN3	ns
P55197	0.5	6	1.0545e+06	5.29387e-07	1.44923	0.53529	0.968045	0.989003	8028	MLLT10	ns
P56277	0.833333	6	559352	2.80808e-07	1.44923	0.53529	0.427919	0.781487	100272147	CMC4	ns
P56377	0.833333	6	1.15808e+07	5.81382e-06	1.44923	0.53529	0.422878	0.781487	8905	AP1S2	ns
P61956	0.833333	6	1.07193e+07	5.38134e-06	1.44923	0.53529	0.422897	0.781487	6613	SUMO2	ns
P78381	0.833333	6	1.17543e+06	5.90097e-07	1.44923	0.53529	0.425011	0.781487	7355	SLC35A2	ns
Q04671	0.833333	6	2.12565e+06	1.06713e-06	1.44923	0.53529	0.423925	0.781487	4948	OCA2	ns
Q05586	0.833333	6	1.27837e+06	6.41773e-07	1.44923	0.53529	0.424812	0.781487	2902	GRIN1	ns
Q10587	0.833333	6	1.8524e+06	9.29951e-07	1.44923	0.53529	0.42412	0.781487	7008	TEF	ns
Q14088	0.833333	6	2.28391e+06	1.14658e-06	1.44923	0.53529	0.423834	0.781487	9363	RAB33A	ns
Q15878	0.833333	6	660513	3.31594e-07	1.44923	0.53529	0.427033	0.781487	777	CACNA1E	ns
Q2M3G4	0.5	6	4.1692e+06	2.09304e-06	1.44923	0.53529	0.852772	0.975737	134549	SHROOM1	ns
Q5K651	0.833333	6	1.08527e+06	5.44833e-07	1.44923	0.53529	0.425219	0.781487	54809	SAMD9	ns
Q5T655	0.833333	6	345920	1.73661e-07	1.44923	0.53529	0.431836	0.781487	159686	CFAP58	ns
Q5TC82	0.833333	6	674090	3.3841e-07	1.44923	0.53529	0.426936	0.781487	149041	RC3H1	ns
Q5TGL8	0.833333	6	487376	2.44675e-07	1.44923	0.53529	0.428804	0.781487	221749	PXDC1	ns
Q6IE81	0.5	6	823216	4.13275e-07	1.44923	0.53529	0.410709	0.781487	79960	JADE1	ns
Q6IPM2	0.833333	6	940886	4.72348e-07	1.44923	0.53529	0.425639	0.781487	23288	IQCE	ns
Q6PII3	0.833333	6	253000	1.27012e-07	1.44923	0.53529	0.436223	0.781487	51244	CCDC174	ns
Q6UUV7	0.833333	6	755380	3.79219e-07	1.44923	0.53529	0.426436	0.781487	64784	CRTC3	ns
Q6WRI0	0.833333	6	3.48392e+06	1.74901e-06	1.44923	0.53529	0.423419	0.781487	285313	IGSF10	ns
Q6ZN32	0.833333	6	122740	6.16186e-08	1.44923	0.53529	0.463259	0.793579	440695	ETV3L	ns
Q76L83	0.833333	6	362738	1.82103e-07	1.44923	0.53529	0.431328	0.781487	55252	ASXL2	ns
Q7Z7G8	0.833333	6	3.47733e+06	1.74571e-06	1.44923	0.53529	0.423421	0.781487	157680	VPS13B	ns
Q86U28	0.833333	6	436743	2.19256e-07	1.44923	0.53529	0.429629	0.781487	122961	ISCA2	ns
Q86VX9	0.833333	6	316330	1.58805e-07	1.44923	0.53529	0.43289	0.781487	84315	MON1A	ns
Q86X02	0.833333	6	184234	9.24898e-08	1.44923	0.53529	0.443616	0.782053	30850	CDR2L	ns
Q86YB8	0.833333	6	583136	2.92749e-07	1.44923	0.53529	0.42768	0.781487	56605	ERO1B	ns
Q86YR7	0.833333	6	1.08574e+06	5.45067e-07	1.44923	0.53529	0.425217	0.781487	23101	MCF2L2	ns
Q8IUE1	0.833333	6	243385	1.22185e-07	1.44923	0.53529	0.436928	0.781487	90316	TGIF2LX	ns
Q8IVT5	0.5	6	1.1985e+06	6.01679e-07	1.44923	0.53529	0.851922	0.975737	8844	KSR1	ns
Q8IW92	0.833333	6	639471	3.2103e-07	1.44923	0.53529	0.427192	0.781487	89944	GLB1L2	ns
Q8IZW8	0.833333	6	591535	2.96965e-07	1.44923	0.53529	0.427601	0.781487	84951	TNS4	ns
Q8N4T8	0.833333	6	758480	3.80775e-07	1.44923	0.53529	0.426419	0.781487	84869	CBR4	ns
Q8NAN2	0.833333	6	144629	7.26071e-08	1.44923	0.53529	0.453137	0.786303	374986	MIGA1	ns
Q8NC67	0.833333	6	293502	1.47345e-07	1.44923	0.53529	0.433885	0.781487	81831	NETO2	ns
Q8NDA8	0.833333	6	543239	2.7272e-07	1.44923	0.53529	0.428094	0.781487	727957	MROH1	ns
Q8NE35	0.5	6	1.54831e+06	7.77288e-07	1.44923	0.53529	0.666269	0.89506	22849	CPEB3	ns
Q8TB37	0.833333	6	380722	1.91132e-07	1.44923	0.53529	0.430843	0.781487	80224	NUBPL	ns
Q8TDG2	0.833333	6	404022	2.02829e-07	1.44923	0.53529	0.43029	0.781487	139741	ACTRT1	ns
Q8TEP8	0.833333	6	204603	1.02716e-07	1.44923	0.53529	0.440707	0.781574	55125	CEP192	ns
Q8WVR3	0.833333	6	244427	1.22708e-07	1.44923	0.53529	0.436848	0.781487	55262	TRAPPC14	ns
Q8WYQ3	0.833333	6	685355	3.44065e-07	1.44923	0.53529	0.426859	0.781487	400916	CHCHD10	ns
Q8WZA1	0.666667	6	1.03988e+07	5.22044e-06	1.44923	0.53529	0.429304	0.781487	55624	POMGNT1	ns
Q92546	0.833333	6	363300	1.82386e-07	1.44923	0.53529	0.431312	0.781487	9827	RGP1	ns
Q92567	0.833333	6	155106	7.78671e-08	1.44923	0.53529	0.449874	0.785267	23201	FAM168A	ns
Q92574	0.833333	6	279922	1.40528e-07	1.44923	0.53529	0.434574	0.781487	7248	TSC1	ns
Q96BY7	0.833333	6	251085	1.26051e-07	1.44923	0.53529	0.436358	0.781487	55102	ATG2B	ns
Q96DT6	0.833333	6	3.98451e+06	2.00032e-06	1.44923	0.53529	0.423321	0.781487	84938	ATG4C	ns
Q96DX4	0.666667	6	1.5057e+06	7.559e-07	1.44923	0.53529	0.757817	0.940669	89970	RSPRY1	ns
Q96E14	0.833333	6	534156	2.68159e-07	1.44923	0.53529	0.428198	0.781487	116028	RMI2	ns
Q96GV9	0.833333	6	1.29873e+06	6.51994e-07	1.44923	0.53529	0.424776	0.781487	90355	MACIR	ns
Q96KN1	0.833333	6	817976	4.10644e-07	1.44923	0.53529	0.426123	0.781487	157638	LRATD2	ns
Q96L50	0.5	6	717416	3.6016e-07	1.44923	0.53529	0.761598	0.941949	122769	LRR1	ns
Q96PN7	0.833333	6	142175	7.13753e-08	1.44923	0.53529	0.454016	0.786303	55809	TRERF1	ns
Q9BSF8	0.833333	6	246672	1.23835e-07	1.44923	0.53529	0.436679	0.781487	84280	BTBD10	ns
Q9BTF0	0.833333	6	577190	2.89764e-07	1.44923	0.53529	0.427738	0.781487	80745	THUMPD2	ns
Q9BXP2	0.666667	6	1.04672e+06	5.25481e-07	1.44923	0.53529	0.655075	0.88979	56996	SLC12A9	ns
Q9BY12	0.833333	6	232797	1.1687e-07	1.44923	0.53529	0.437793	0.781487	49855	SCAPER	ns
Q9BZ67	0.833333	6	426486	2.14107e-07	1.44923	0.53529	0.429823	0.781487	83786	FRMD8	ns
Q9BZC7	0.833333	6	213214	1.07039e-07	1.44923	0.53529	0.439705	0.781574	20	ABCA2	ns
Q9BZM1	0.833333	6	1.19533e+06	6.00084e-07	1.44923	0.53529	0.42497	0.781487	81579	PLA2G12A	ns
Q9C030	0.833333	6	3.33887e+07	1.67619e-05	1.44923	0.53529	0.422729	0.781487	117854	TRIM6	ns
Q9C0B9	0.833333	6	203906	1.02366e-07	1.44923	0.53529	0.440793	0.781574	54877	ZCCHC2	ns
Q9C0C4	0.5	6	1.3056e+06	6.55444e-07	1.44923	0.53529	0.943444	0.982233	54910	SEMA4C	ns
Q9C0C7	0.5	6	1.2256e+06	6.15281e-07	1.44923	0.53529	0.768492	0.945914	55626	AMBRA1	ns
Q9C0G6	0.833333	6	603358	3.02901e-07	1.44923	0.53529	0.427493	0.781487	1768	DNAH6	ns
Q9GZM8	0.833333	6	596779	2.99598e-07	1.44923	0.53529	0.427552	0.781487	81565	NDEL1	ns
Q9H081	0.5	6	1.39926e+06	7.02463e-07	1.44923	0.53529	0.611852	0.865354	79003	MIS12	ns
Q9H2A2	0.833333	6	614030	3.08258e-07	1.44923	0.53529	0.4274	0.781487	64577	ALDH8A1	ns
Q9HC10	0.833333	6	1.52585e+06	7.66012e-07	1.44923	0.53529	0.424447	0.781487	9381	OTOF	ns
Q9NUD5	0.833333	6	247588	1.24295e-07	1.44923	0.53529	0.436611	0.781487	85364	ZCCHC3	ns
Q9NWL6	0.833333	6	744585	3.738e-07	1.44923	0.53529	0.426495	0.781487	54529	ASNSD1	ns
Q9NYG5	0.833333	6	323015	1.62161e-07	1.44923	0.53529	0.432631	0.781487	51529	ANAPC11	ns
Q9NYI0	0.833333	6	701372	3.52106e-07	1.44923	0.53529	0.426754	0.781487	23362	PSD3	ns
Q9NYR9	0.833333	6	1.16219e+06	5.83447e-07	1.44923	0.53529	0.425039	0.781487	28511	NKIRAS2	ns
Q9NZA1	0.833333	6	695509	3.49162e-07	1.44923	0.53529	0.426792	0.781487	53405	CLIC5	ns
Q9P107	0.833333	6	289639	1.45406e-07	1.44923	0.53529	0.434073	0.781487	51291	GMIP	ns
Q9P219	0.833333	6	244129	1.22559e-07	1.44923	0.53529	0.436871	0.781487	440193	CCDC88C	ns
Q9UHJ9	0.833333	6	298070	1.49639e-07	1.44923	0.53529	0.433671	0.781487	27315	PGAP2	ns
Q9UNP4	0.833333	6	281328	1.41234e-07	1.44923	0.53529	0.434499	0.781487	8869	ST3GAL5	ns
Q9Y3C5	0.833333	6	324927	1.63121e-07	1.44923	0.53529	0.43256	0.781487	26994	RNF11	ns
Q9Y4F4	0.833333	6	2.13886e+06	1.07376e-06	1.44923	0.53529	0.423917	0.781487	23116	TOGARAM1	ns
Q9Y6R9	0.833333	6	1.06251e+07	5.33408e-06	1.44923	0.53529	0.422899	0.781487	729440	CCDC61	ns
Q9Y6X8	0.833333	6	1.92636e+06	9.67081e-07	1.44923	0.53529	0.424061	0.781487	22882	ZHX2	ns
Q92604	0	6	3.2197e+07	1.61637e-05	1.44834	0.534405	0.0431306	0.645689	9926	LPGAT1	sig
Q9ULQ1	0.666667	6	452630	2.27231e-07	1.44813	0.534189	0.777968	0.95075	53373	TPCN1	ns
Q8N511	0.5	6	1.29776e+06	6.51506e-07	1.44799	0.534052	0.398461	0.781487	147007	TMEM199	ns
A6NIH7	0	6	2.90767e+07	1.45972e-05	1.44702	0.533081	0.0241416	0.587208	84747	UNC119B	sig
Q96B01	0	6	2.9538e+07	1.48288e-05	1.44677	0.532833	0.0414993	0.640691	10635	RAD51AP1	sig
Q9NR12	0	6	8.5153e+07	4.27489e-05	1.44618	0.532248	0.0292809	0.603364	9260	PDLIM7	sig
Q14978	0	6	5.33602e+08	0.000267881	1.44598	0.532048	0.327182	0.781487	9221	NOLC1	ns
A1KXE4	1	6	55819.7	2.80229e-08	1.44536	0.531427	0.938136	0.980228	130074	FAM168B	ns
A6NHN6	0.666667	6	6.08646e+06	3.05555e-06	1.44536	0.531427	0.858541	0.977307	440348	NPIPB15	ns
A6NNL5	1	6	55819.7	2.80229e-08	1.44536	0.531427	0.938136	0.980228	145853	C15orf61	ns
A8MTI9	1	6	55819.7	2.80229e-08	1.44536	0.531427	0.938136	0.980228		PRSS47P	ns
B0YJ81	0.666667	6	470205	2.36055e-07	1.44536	0.531427	0.751967	0.937609	9200	HACD1	ns
O00287	1	6	55819.7	2.80229e-08	1.44536	0.531427	0.938136	0.980228	5994	RFXAP	ns
O00479	1	6	55819.7	2.80229e-08	1.44536	0.531427	0.938136	0.980228	10473	HMGN4	ns
O00512	0.666667	6	479438	2.40689e-07	1.44536	0.531427	0.580082	0.849787	607	BCL9	ns
O14867	1	6	55819.7	2.80229e-08	1.44536	0.531427	0.938136	0.980228	571	BACH1	ns
O14967	0.666667	6	613274	3.07878e-07	1.44536	0.531427	0.9431	0.982188	1047	CLGN	ns
O15037	1	6	55819.7	2.80229e-08	1.44536	0.531427	0.938136	0.980228	23351	KHNYN	ns
O43147	1	6	55819.7	2.80229e-08	1.44536	0.531427	0.938136	0.980228	9905	SGSM2	ns
O43167	1	6	55819.7	2.80229e-08	1.44536	0.531427	0.938136	0.980228	9841	ZBTB24	ns
O60741	1	6	55819.7	2.80229e-08	1.44536	0.531427	0.938136	0.980228	348980	HCN1	ns
O75151	1	6	55819.7	2.80229e-08	1.44536	0.531427	0.938136	0.980228	5253	PHF2	ns
O75503	0.666667	6	3.21076e+06	1.61188e-06	1.44536	0.531427	0.833019	0.966091	1203	CLN5	ns
O75529	0.666667	6	544142	2.73172e-07	1.44536	0.531427	0.849571	0.975311	27097	TAF5L	ns
O75582	1	6	55819.7	2.80229e-08	1.44536	0.531427	0.938136	0.980228	9252	RPS6KA5	ns
O75845	1	6	55819.7	2.80229e-08	1.44536	0.531427	0.938136	0.980228	6309	SC5D	ns
O76064	1	6	55819.7	2.80229e-08	1.44536	0.531427	0.938136	0.980228	9025	RNF8	ns
O76075	1	6	55819.7	2.80229e-08	1.44536	0.531427	0.938136	0.980228	1677	DFFB	ns
O94761	1	6	55819.7	2.80229e-08	1.44536	0.531427	0.938136	0.980228	9401	RECQL4	ns
O94851	0.666667	6	2.75623e+06	1.38369e-06	1.44536	0.531427	0.570635	0.845483	9645	MICAL2	ns
O94886	1	6	55819.7	2.80229e-08	1.44536	0.531427	0.938136	0.980228	9725	TMEM63A	ns
O95258	1	6	55819.7	2.80229e-08	1.44536	0.531427	0.938136	0.980228	9016	SLC25A14	ns
O95382	1	6	55819.7	2.80229e-08	1.44536	0.531427	0.938136	0.980228	9064	MAP3K6	ns
O95568	1	6	55819.7	2.80229e-08	1.44536	0.531427	0.938136	0.980228	92342	METTL18	ns
O95994	1	6	55819.7	2.80229e-08	1.44536	0.531427	0.938136	0.980228	10551	AGR2	ns
P04629	1	6	55819.7	2.80229e-08	1.44536	0.531427	0.938136	0.980228	4914	NTRK1	ns
P07996	1	6	55819.7	2.80229e-08	1.44536	0.531427	0.938136	0.980228	7057	THBS1	ns
P08590	1	6	55819.7	2.80229e-08	1.44536	0.531427	0.938136	0.980228	4634	MYL3	ns
P0C7W8	1	6	55819.7	2.80229e-08	1.44536	0.531427	0.938136	0.980228		FAM90A13	ns
P0CG39	1	6	55819.7	2.80229e-08	1.44536	0.531427	0.938136	0.980228	653781	POTEJ	ns
P0DPD5	1	6	55819.7	2.80229e-08	1.44536	0.531427	0.938136	0.980228		ZNF723	ns
P11217	1	6	55819.7	2.80229e-08	1.44536	0.531427	0.938136	0.980228	5837	PYGM	ns
P15907	1	6	55819.7	2.80229e-08	1.44536	0.531427	0.938136	0.980228	6480	ST6GAL1	ns
P17509	1	6	55819.7	2.80229e-08	1.44536	0.531427	0.938136	0.980228	3216	HOXB6	ns
P19237	1	6	55819.7	2.80229e-08	1.44536	0.531427	0.938136	0.980228	7135	TNNI1	ns
P22105	0.666667	6	4.16742e+06	2.09215e-06	1.44536	0.531427	0.673671	0.9002	7148	TNXB	ns
P27986	1	6	55819.7	2.80229e-08	1.44536	0.531427	0.938136	0.980228	5295	PIK3R1	ns
P32519	1	6	55819.7	2.80229e-08	1.44536	0.531427	0.938136	0.980228	1997	ELF1	ns
P35625	1	6	55819.7	2.80229e-08	1.44536	0.531427	0.938136	0.980228	7078	TIMP3	ns
P36383	1	6	55819.7	2.80229e-08	1.44536	0.531427	0.938136	0.980228	10052	GJC1	ns
P47775	0.666667	6	706552	3.54706e-07	1.44536	0.531427	0.940992	0.981266	2835	GPR12	ns
P47901	0.666667	6	1.73412e+06	8.7057e-07	1.44536	0.531427	0.939512	0.980228	553	AVPR1B	ns
P48551	0.666667	6	620590	3.11552e-07	1.44536	0.531427	0.831238	0.965925	3455	IFNAR2	ns
P48553	0.666667	6	528561	2.6535e-07	1.44536	0.531427	0.852461	0.975737	7109	TRAPPC10	ns
P48736	0.666667	6	1.63946e+06	8.23048e-07	1.44536	0.531427	0.927621	0.980228	5294	PIK3CG	ns
P48745	1	6	55819.7	2.80229e-08	1.44536	0.531427	0.938136	0.980228	4856	CCN3	ns
P49336	1	6	55819.7	2.80229e-08	1.44536	0.531427	0.938136	0.980228	1024	CDK8	ns
P49641	1	6	55819.7	2.80229e-08	1.44536	0.531427	0.938136	0.980228	4122	MAN2A2	ns
P49746	1	6	55819.7	2.80229e-08	1.44536	0.531427	0.938136	0.980228	7059	THBS3	ns
P49760	1	6	55819.7	2.80229e-08	1.44536	0.531427	0.938136	0.980228	1196	CLK2	ns
P49767	1	6	55819.7	2.80229e-08	1.44536	0.531427	0.938136	0.980228	7424	VEGFC	ns
P52179	0.666667	6	4.37871e+06	2.19822e-06	1.44536	0.531427	0.831501	0.965931	8736	MYOM1	ns
P53814	0.666667	6	1.6735e+06	8.40139e-07	1.44536	0.531427	0.665806	0.894738	6525	SMTN	ns
P78382	0.666667	6	1.69115e+06	8.48996e-07	1.44536	0.531427	0.975082	0.990859	10559	SLC35A1	ns
P98160	1	6	55819.7	2.80229e-08	1.44536	0.531427	0.938136	0.980228	3339	HSPG2	ns
P98196	0.666667	6	559457	2.80861e-07	1.44536	0.531427	0.619435	0.870281	23250	ATP11A	ns
Q01973	1	6	55819.7	2.80229e-08	1.44536	0.531427	0.938136	0.980228	4919	ROR1	ns
Q01995	1	6	55819.7	2.80229e-08	1.44536	0.531427	0.938136	0.980228	6876	TAGLN	ns
Q06141	1	6	55819.7	2.80229e-08	1.44536	0.531427	0.938136	0.980228	5068	REG3A	ns
Q12980	0.666667	6	440586	2.21185e-07	1.44536	0.531427	0.526316	0.823091	8131	NPRL3	ns
Q13393	0.666667	6	1.27442e+06	6.39792e-07	1.44536	0.531427	0.946361	0.982934	5337	PLD1	ns
Q13829	1	6	55819.7	2.80229e-08	1.44536	0.531427	0.938136	0.980228	7126	TNFAIP1	ns
Q14185	1	6	55819.7	2.80229e-08	1.44536	0.531427	0.938136	0.980228	1793	DOCK1	ns
Q14207	1	6	55819.7	2.80229e-08	1.44536	0.531427	0.938136	0.980228	4863	NPAT	ns
Q14289	1	6	55819.7	2.80229e-08	1.44536	0.531427	0.938136	0.980228	2185	PTK2B	ns
Q14525	0.666667	6	542164	2.72179e-07	1.44536	0.531427	0.853294	0.975737	3884	KRT33B	ns
Q14568	1	6	55819.7	2.80229e-08	1.44536	0.531427	0.938136	0.980228		HSP90AA2P	ns
Q15111	1	6	55819.7	2.80229e-08	1.44536	0.531427	0.938136	0.980228	5334	PLCL1	ns
Q15113	1	6	55819.7	2.80229e-08	1.44536	0.531427	0.938136	0.980228	5118	PCOLCE	ns
Q15652	1	6	55819.7	2.80229e-08	1.44536	0.531427	0.938136	0.980228	221037	JMJD1C	ns
Q16649	1	6	55819.7	2.80229e-08	1.44536	0.531427	0.938136	0.980228	4783	NFIL3	ns
Q2TB10	1	6	55819.7	2.80229e-08	1.44536	0.531427	0.938136	0.980228	168850	ZNF800	ns
Q32MK0	1	6	55819.7	2.80229e-08	1.44536	0.531427	0.938136	0.980228	91807	MYLK3	ns
Q3SYA9	1	6	55819.7	2.80229e-08	1.44536	0.531427	0.938136	0.980228		POM121L1P	ns
Q49A88	1	6	55819.7	2.80229e-08	1.44536	0.531427	0.938136	0.980228	64770	CCDC14	ns
Q4G0I0	0.333333	6	4.06586e+06	2.04116e-06	1.44536	0.531427	0.807438	0.959968	283951	UQCC4	ns
Q4ZHG4	0.666667	6	2.72032e+06	1.36567e-06	1.44536	0.531427	0.663446	0.893836	84624	FNDC1	ns
Q5D0E6	1	6	55819.7	2.80229e-08	1.44536	0.531427	0.938136	0.980228	55152	DALRD3	ns
Q5SR56	1	6	55819.7	2.80229e-08	1.44536	0.531427	0.938136	0.980228	84641	MFSD14B	ns
Q5T3J3	1	6	55819.7	2.80229e-08	1.44536	0.531427	0.938136	0.980228	55791	LRIF1	ns
Q5TCH4	1	6	55819.7	2.80229e-08	1.44536	0.531427	0.938136	0.980228	284541	CYP4A22	ns
Q5TFQ8	1	6	55819.7	2.80229e-08	1.44536	0.531427	0.938136	0.980228	10326	SIRPB1	ns
Q5VT06	1	6	55819.7	2.80229e-08	1.44536	0.531427	0.938136	0.980228	9857	CEP350	ns
Q5XG87	1	6	55819.7	2.80229e-08	1.44536	0.531427	0.938136	0.980228	11044	TENT4A	ns
Q63HQ0	1	6	55819.7	2.80229e-08	1.44536	0.531427	0.938136	0.980228	55435	AP1AR	ns
Q66K89	1	6	55819.7	2.80229e-08	1.44536	0.531427	0.938136	0.980228	1877	E4F1	ns
Q6NSJ2	1	6	55819.7	2.80229e-08	1.44536	0.531427	0.938136	0.980228	653583	PHLDB3	ns
Q6NUT2	0.666667	6	372902	1.87206e-07	1.44536	0.531427	0.851968	0.975737	283417	DPY19L2	ns
Q6PCB6	1	6	55819.7	2.80229e-08	1.44536	0.531427	0.938136	0.980228	58489	ABHD17C	ns
Q6PCT2	1	6	55819.7	2.80229e-08	1.44536	0.531427	0.938136	0.980228	54620	FBXL19	ns
Q6PEV8	1	6	55819.7	2.80229e-08	1.44536	0.531427	0.938136	0.980228	139231	FAM199X	ns
Q6Q759	1	6	55819.7	2.80229e-08	1.44536	0.531427	0.938136	0.980228	200162	SPAG17	ns
Q6UWU4	1	6	55819.7	2.80229e-08	1.44536	0.531427	0.938136	0.980228	221477	C6orf89	ns
Q6UXY1	1	6	55819.7	2.80229e-08	1.44536	0.531427	0.938136	0.980228	80115	BAIAP2L2	ns
Q6ZMI0	0.666667	6	794734	3.98976e-07	1.44536	0.531427	0.912158	0.980228	129285	PPP1R21	ns
Q6ZUT1	0.666667	6	943572	4.73696e-07	1.44536	0.531427	0.623143	0.871942	55216	NKAPD1	ns
Q6ZVM7	1	6	55819.7	2.80229e-08	1.44536	0.531427	0.938136	0.980228	146691	TOM1L2	ns
Q6ZWT7	1	6	55819.7	2.80229e-08	1.44536	0.531427	0.938136	0.980228	129642	MBOAT2	ns
Q7RTR8	0.666667	6	1.47552e+06	7.40746e-07	1.44536	0.531427	0.87996	0.980228	353164	TAS2R42	ns
Q7RTV5	1	6	55819.7	2.80229e-08	1.44536	0.531427	0.938136	0.980228	195827	PRXL2C	ns
Q7Z3K6	0.666667	6	694028	3.48419e-07	1.44536	0.531427	0.888069	0.980228	166968	MIER3	ns
Q7Z3V4	1	6	55819.7	2.80229e-08	1.44536	0.531427	0.938136	0.980228	89910	UBE3B	ns
Q7Z5L2	1	6	55819.7	2.80229e-08	1.44536	0.531427	0.938136	0.980228	27291	R3HCC1L	ns
Q7Z5U6	1	6	55819.7	2.80229e-08	1.44536	0.531427	0.938136	0.980228	348793	WDR53	ns
Q7Z736	1	6	55819.7	2.80229e-08	1.44536	0.531427	0.938136	0.980228	79990	PLEKHH3	ns
Q86TN4	1	6	55819.7	2.80229e-08	1.44536	0.531427	0.938136	0.980228	83707	TRPT1	ns
Q86UP6	1	6	55819.7	2.80229e-08	1.44536	0.531427	0.938136	0.980228	50624	CUZD1	ns
Q86UW9	1	6	55819.7	2.80229e-08	1.44536	0.531427	0.938136	0.980228	113878	DTX2	ns
Q86V86	1	6	55819.7	2.80229e-08	1.44536	0.531427	0.938136	0.980228	415116	PIM3	ns
Q86W28	0.666667	6	2.04822e+06	1.02826e-06	1.44536	0.531427	0.842831	0.971848	126205	NLRP8	ns
Q86W74	0.666667	6	5.44349e+06	2.73277e-06	1.44536	0.531427	0.924483	0.980228	157567	ANKRD46	ns
Q86XT2	0.666667	6	2.6202e+06	1.3154e-06	1.44536	0.531427	0.71661	0.921687	155382	VPS37D	ns
Q86Y91	1	6	55819.7	2.80229e-08	1.44536	0.531427	0.938136	0.980228	146909	KIF18B	ns
Q86YJ6	1	6	55819.7	2.80229e-08	1.44536	0.531427	0.938136	0.980228	55258	THNSL2	ns
Q8IU57	1	6	55819.7	2.80229e-08	1.44536	0.531427	0.938136	0.980228	163702	IFNLR1	ns
Q8IY31	1	6	55819.7	2.80229e-08	1.44536	0.531427	0.938136	0.980228	90410	IFT20	ns
Q8IY47	1	6	55819.7	2.80229e-08	1.44536	0.531427	0.938136	0.980228	25948	KBTBD2	ns
Q8N0Z3	1	6	55819.7	2.80229e-08	1.44536	0.531427	0.938136	0.980228	152185	SPICE1	ns
Q8N137	1	6	55819.7	2.80229e-08	1.44536	0.531427	0.938136	0.980228	116840	CNTROB	ns
Q8N142	1	6	55819.7	2.80229e-08	1.44536	0.531427	0.938136	0.980228	122622	ADSS1	ns
Q8N2G8	0.666667	6	519292	2.60697e-07	1.44536	0.531427	0.79471	0.957544	84514	GHDC	ns
Q8N302	1	6	55819.7	2.80229e-08	1.44536	0.531427	0.938136	0.980228	55109	AGGF1	ns
Q8N3J9	1	6	55819.7	2.80229e-08	1.44536	0.531427	0.938136	0.980228	144348	ZNF664	ns
Q8N4S9	1	6	55819.7	2.80229e-08	1.44536	0.531427	0.938136	0.980228	153562	MARVELD2	ns
Q8N568	0.666667	6	1.64057e+06	8.23607e-07	1.44536	0.531427	0.824589	0.963722	166614	DCLK2	ns
Q8N8E3	1	6	55819.7	2.80229e-08	1.44536	0.531427	0.938136	0.980228	201134	CEP112	ns
Q8NCM8	1	6	55819.7	2.80229e-08	1.44536	0.531427	0.938136	0.980228	79659	DYNC2H1	ns
Q8NDV7	1	6	55819.7	2.80229e-08	1.44536	0.531427	0.938136	0.980228	27327	TNRC6A	ns
Q8NI35	1	6	55819.7	2.80229e-08	1.44536	0.531427	0.938136	0.980228		PATJ	ns
Q8TBE0	0.666667	6	422568	2.12139e-07	1.44536	0.531427	0.747558	0.935894	22893	BAHD1	ns
Q8TBE7	1	6	55819.7	2.80229e-08	1.44536	0.531427	0.938136	0.980228	80723	SLC35G2	ns
Q8TBN0	1	6	55819.7	2.80229e-08	1.44536	0.531427	0.938136	0.980228	5866	RAB3IL1	ns
Q8TBR7	0.333333	6	864697	4.34099e-07	1.44536	0.531427	0.657163	0.890749	79850	TLCD3A	ns
Q8TCB7	1	6	55819.7	2.80229e-08	1.44536	0.531427	0.938136	0.980228	131965	METTL6	ns
Q8TEH3	1	6	55819.7	2.80229e-08	1.44536	0.531427	0.938136	0.980228	57706	DENND1A	ns
Q8TF40	1	6	55819.7	2.80229e-08	1.44536	0.531427	0.938136	0.980228	96459	FNIP1	ns
Q8TF46	1	6	55819.7	2.80229e-08	1.44536	0.531427	0.938136	0.980228	115752	DIS3L	ns
Q8WU17	1	6	55819.7	2.80229e-08	1.44536	0.531427	0.938136	0.980228	11236	RNF139	ns
Q8WU20	1	6	55819.7	2.80229e-08	1.44536	0.531427	0.938136	0.980228	10818	FRS2	ns
Q8WXG9	1	6	55819.7	2.80229e-08	1.44536	0.531427	0.938136	0.980228	84059	ADGRV1	ns
Q8WXW3	1	6	55819.7	2.80229e-08	1.44536	0.531427	0.938136	0.980228	10464	PIBF1	ns
Q92560	0.666667	6	963741	4.83822e-07	1.44536	0.531427	0.705005	0.915659	8314	BAP1	ns
Q92851	1	6	55819.7	2.80229e-08	1.44536	0.531427	0.938136	0.980228	843	CASP10	ns
Q93086	0.666667	6	753171	3.78111e-07	1.44536	0.531427	0.864671	0.97996			ns
Q969W8	1	6	55819.7	2.80229e-08	1.44536	0.531427	0.938136	0.980228	84924	ZNF566	ns
Q969W9	1	6	55819.7	2.80229e-08	1.44536	0.531427	0.938136	0.980228	56937	PMEPA1	ns
Q96BF6	1	6	55819.7	2.80229e-08	1.44536	0.531427	0.938136	0.980228	138151	NACC2	ns
Q96E09	0.666667	6	469179	2.3554e-07	1.44536	0.531427	0.659051	0.891608	116224	PABIR1	ns
Q96EP0	1	6	55819.7	2.80229e-08	1.44536	0.531427	0.938136	0.980228	55072	RNF31	ns
Q96F25	0.666667	6	950647	4.77248e-07	1.44536	0.531427	0.719185	0.923729	199857	ALG14	ns
Q96GY3	1	6	55819.7	2.80229e-08	1.44536	0.531427	0.938136	0.980228	55957	LIN37	ns
Q96MZ0	1	6	55819.7	2.80229e-08	1.44536	0.531427	0.938136	0.980228	78997	GDAP1L1	ns
Q96NA2	1	6	55819.7	2.80229e-08	1.44536	0.531427	0.938136	0.980228	83547	RILP	ns
Q96QP1	1	6	55819.7	2.80229e-08	1.44536	0.531427	0.938136	0.980228	80216	ALPK1	ns
Q96S15	0.333333	6	1.61035e+06	8.08434e-07	1.44536	0.531427	0.772593	0.94821	84219	WDR24	ns
Q96S21	1	6	55819.7	2.80229e-08	1.44536	0.531427	0.938136	0.980228	57799	RAB40C	ns
Q96SF7	1	6	55819.7	2.80229e-08	1.44536	0.531427	0.938136	0.980228	6913	TBX15	ns
Q99490	1	6	55819.7	2.80229e-08	1.44536	0.531427	0.938136	0.980228	116986	AGAP2	ns
Q99704	1	6	55819.7	2.80229e-08	1.44536	0.531427	0.938136	0.980228	1796	DOK1	ns
Q99944	1	6	55819.7	2.80229e-08	1.44536	0.531427	0.938136	0.980228	80864	EGFL8	ns
Q9BQG2	0.666667	6	667599	3.35151e-07	1.44536	0.531427	0.622349	0.871942	83594	NUDT12	ns
Q9BQI3	1	6	55819.7	2.80229e-08	1.44536	0.531427	0.938136	0.980228	27102	EIF2AK1	ns
Q9BR77	0.666667	6	829374	4.16366e-07	1.44536	0.531427	0.670739	0.89741	84318	CCDC77	ns
Q9BTV6	1	6	55819.7	2.80229e-08	1.44536	0.531427	0.938136	0.980228	92715	DPH7	ns
Q9BV73	1	6	55819.7	2.80229e-08	1.44536	0.531427	0.938136	0.980228	11190	CEP250	ns
Q9BWL3	1	6	55819.7	2.80229e-08	1.44536	0.531427	0.938136	0.980228	25912	C1orf43	ns
Q9BX73	1	6	55819.7	2.80229e-08	1.44536	0.531427	0.938136	0.980228	83877	TM2D2	ns
Q9BXS9	1	6	55819.7	2.80229e-08	1.44536	0.531427	0.938136	0.980228	65010	SLC26A6	ns
Q9BXU7	0.833333	6	55819.7	2.80229e-08	1.44536	0.531427	0.938136	0.980228	83844	USP26	ns
Q9BXU9	0.666667	6	1.12159e+07	5.63065e-06	1.44536	0.531427	0.902184	0.980228	83698	CALN1	ns
Q9BY49	1	6	55819.7	2.80229e-08	1.44536	0.531427	0.938136	0.980228	55825	PECR	ns
Q9C0D9	1	6	55819.7	2.80229e-08	1.44536	0.531427	0.938136	0.980228	85465	SELENOI	ns
Q9H115	0.666667	6	367662	1.84575e-07	1.44536	0.531427	0.98667	0.995874	63908	NAPB	ns
Q9H694	1	6	55819.7	2.80229e-08	1.44536	0.531427	0.938136	0.980228	80114	BICC1	ns
Q9H8W3	1	6	55819.7	2.80229e-08	1.44536	0.531427	0.938136	0.980228	63877	FAM204A	ns
Q9HA38	1	6	55819.7	2.80229e-08	1.44536	0.531427	0.938136	0.980228	64393	ZMAT3	ns
Q9HA47	1	6	55819.7	2.80229e-08	1.44536	0.531427	0.938136	0.980228	83549	UCK1	ns
Q9NPG3	1	6	55819.7	2.80229e-08	1.44536	0.531427	0.938136	0.980228	29855	UBN1	ns
Q9NQT8	0.666667	6	462334	2.32103e-07	1.44536	0.531427	0.999624	0.999758	23303	KIF13B	ns
Q9NRQ5	1	6	55819.7	2.80229e-08	1.44536	0.531427	0.938136	0.980228	56935	SMCO4	ns
Q9NS56	1	6	55819.7	2.80229e-08	1.44536	0.531427	0.938136	0.980228	10210	TOPORS	ns
Q9NSU2	1	6	55819.7	2.80229e-08	1.44536	0.531427	0.938136	0.980228	11277	TREX1	ns
Q9NUS5	1	6	55819.7	2.80229e-08	1.44536	0.531427	0.938136	0.980228	55317	AP5S1	ns
Q9NVA4	0.666667	6	2.0728e+06	1.0406e-06	1.44536	0.531427	0.95152	0.985798	55751	TMEM184C	ns
Q9NW38	0.666667	6	1.25024e+06	6.27649e-07	1.44536	0.531427	0.918852	0.980228	55120	FANCL	ns
Q9NW97	1	6	55819.7	2.80229e-08	1.44536	0.531427	0.938136	0.980228	55092	TMEM51	ns
Q9NXD2	1	6	55819.7	2.80229e-08	1.44536	0.531427	0.938136	0.980228	54893	MTMR10	ns
Q9NYQ6	1	6	55819.7	2.80229e-08	1.44536	0.531427	0.938136	0.980228	9620	CELSR1	ns
Q9P0S3	1	6	55819.7	2.80229e-08	1.44536	0.531427	0.938136	0.980228	94101	ORMDL1	ns
Q9P2D0	1	6	55819.7	2.80229e-08	1.44536	0.531427	0.938136	0.980228	25998	IBTK	ns
Q9P2P6	1	6	55819.7	2.80229e-08	1.44536	0.531427	0.938136	0.980228	57519	STARD9	ns
Q9P2S5	1	6	55819.7	2.80229e-08	1.44536	0.531427	0.938136	0.980228	49856	WRAP73	ns
Q9UBN6	1	6	55819.7	2.80229e-08	1.44536	0.531427	0.938136	0.980228	8793	TNFRSF10D	ns
Q9UEG4	1	6	55819.7	2.80229e-08	1.44536	0.531427	0.938136	0.980228	23361	ZNF629	ns
Q9UGC7	1	6	55819.7	2.80229e-08	1.44536	0.531427	0.938136	0.980228	54516	MTRF1L	ns
Q9UHF1	1	6	55819.7	2.80229e-08	1.44536	0.531427	0.938136	0.980228	51162	EGFL7	ns
Q9UKK6	1	6	55819.7	2.80229e-08	1.44536	0.531427	0.938136	0.980228	29107	NXT1	ns
Q9UKT7	1	6	55819.7	2.80229e-08	1.44536	0.531427	0.938136	0.980228	26224	FBXL3	ns
Q9ULC5	1	6	55819.7	2.80229e-08	1.44536	0.531427	0.938136	0.980228	51703	ACSL5	ns
Q9ULH1	0.666667	6	402396	2.02013e-07	1.44536	0.531427	0.799638	0.958439	50807	ASAP1	ns
Q9UMF0	1	6	55819.7	2.80229e-08	1.44536	0.531427	0.938136	0.980228	7087	ICAM5	ns
Q9UPV0	1	6	55819.7	2.80229e-08	1.44536	0.531427	0.938136	0.980228	22897	CEP164	ns
Q9Y219	1	6	55819.7	2.80229e-08	1.44536	0.531427	0.938136	0.980228	3714	JAG2	ns
Q9Y342	1	6	55819.7	2.80229e-08	1.44536	0.531427	0.938136	0.980228	51090	PLLP	ns
Q9Y484	0.666667	6	1.01346e+06	5.08784e-07	1.44536	0.531427	0.929319	0.980228	11152	WDR45	ns
Q9Y6F6	1	6	55819.7	2.80229e-08	1.44536	0.531427	0.938136	0.980228	10335	IRAG1	ns
Q9Y5U9	0	6	1.97434e+08	9.91166e-05	1.44435	0.530422	0.940058	0.980566	51124	IER3IP1	ns
Q9NVZ3	0	6	1.30294e+07	6.54108e-06	1.44341	0.529482	0.0433378	0.645689	55707	NECAP2	sig
Q9BVK8	0.166667	6	3.84954e+06	1.93256e-06	1.44297	0.529045	0.800342	0.958439	10430	TMEM147	ns
O95822	0	6	1.07863e+07	5.41496e-06	1.44227	0.528346	0.415267	0.781487	23417	MLYCD	ns
Q08AF3	0.166667	6	3.43455e+06	1.72423e-06	1.44226	0.528334	0.889138	0.980228	162394	SLFN5	ns
Q9Y303	0	6	2.84237e+07	1.42694e-05	1.44191	0.527986	0.0803497	0.714729	51005	AMDHD2	ns
Q6ICB0	0	6	1.64398e+07	8.25318e-06	1.44181	0.527879	0.0626801	0.6898	27351	DESI1	ns
Q12893	0	6	1.1363e+07	5.70451e-06	1.44111	0.527184	0.273471	0.781487	11070	TMEM115	ns
P35610	0	6	9.10746e+07	4.57217e-05	1.4397	0.52577	0.0343228	0.627713	6646	SOAT1	sig
O75600	0	6	2.88379e+07	1.44773e-05	1.43897	0.525038	0.155415	0.781487	23464	GCAT	ns
P05166	0	6	1.66382e+07	8.35279e-06	1.43876	0.524822	0.175657	0.781487	5096	PCCB	ns
Q9BYE7	0.166667	6	2.3446e+06	1.17705e-06	1.43817	0.524229	0.844179	0.972548	84108	PCGF6	ns
O95336	0	6	2.71238e+08	0.000136168	1.43815	0.52421	0.0230396	0.577697	25796	PGLS	sig
Q14004	0	6	1.02305e+07	5.13595e-06	1.4369	0.522958	0.601343	0.86087	8621	CDK13	ns
Q8TD30	0	6	2.38078e+07	1.19521e-05	1.43619	0.522246	0.0135841	0.532974	84706	GPT2	sig
Q658P3	0	6	4.93008e+07	2.47502e-05	1.43588	0.521937	0.101797	0.751534	55240	STEAP3	ns
Q96B97	0	6	4.17154e+06	2.09422e-06	1.43556	0.521615	0.29416	0.781487	30011	SH3KBP1	ns
Q96JG6	0	6	3.23111e+07	1.6221e-05	1.43435	0.520397	0.0949297	0.742502	55610	VPS50	ns
P49755	0	6	2.52946e+08	0.000126985	1.4337	0.519743	0.127428	0.77304	10972	TMED10	ns
Q9Y2Q9	0	6	6.95445e+07	3.4913e-05	1.43267	0.518709	0.167783	0.781487	28957	MRPS28	ns
P32121	0	6	9.13185e+06	4.58441e-06	1.43171	0.517737	0.52587	0.823091	409	ARRB2	ns
Q9H2V7	0	6	7.73802e+06	3.88468e-06	1.43146	0.517491	0.49911	0.809898	83985	SPNS1	ns
Q13190	0	6	4.8683e+07	2.44401e-05	1.43118	0.517201	0.955077	0.987051	6811	STX5	ns
Q86U44	0	6	4.44243e+07	2.23021e-05	1.43083	0.516856	0.654579	0.88979	56339	METTL3	ns
Q13501	0	6	5.13369e+08	0.000257724	1.43078	0.516806	0.00245001	0.363843	8878	SQSTM1	sig
Q96H20	0	6	3.39932e+07	1.70654e-05	1.4307	0.516717	0.690447	0.90877	11267	SNF8	ns
P49773	0	6	5.52513e+08	0.000277375	1.43016	0.516179	0.123036	0.771797	3094	HINT1	ns
Q9NZ43	0	6	1.12737e+07	5.65968e-06	1.42856	0.514566	0.0291664	0.603364	55850	USE1	sig
Q96BK5	0	6	8.09967e+06	4.06623e-06	1.42766	0.513653	0.7952	0.957697	54984	PINX1	ns
Q05086	0	6	4.7948e+07	2.40711e-05	1.42669	0.512675	0.569451	0.845483	7337	UBE3A	ns
P19525	0	6	2.37129e+08	0.000119045	1.42557	0.511538	0.215083	0.781487	5610	EIF2AK2	ns
P17275	0	6	2.47187e+07	1.24094e-05	1.42552	0.51149	0.419854	0.781487	3726	JUNB	ns
Q9H3S4	0	6	9.11139e+06	4.57414e-06	1.42547	0.511436	0.698719	0.912679	27010	TPK1	ns
Q9GZU1	0	6	9.71155e+06	4.87543e-06	1.42518	0.511146	0.044262	0.645689	57192	MCOLN1	sig
P80217	0	6	3.45822e+07	1.73611e-05	1.42486	0.510818	0.420177	0.781487	3430	IFI35	ns
Q14161	0	6	3.27542e+07	1.64434e-05	1.42481	0.510772	0.37851	0.781487	9815	GIT2	ns
Q13546	0	6	5.45876e+07	2.74043e-05	1.42434	0.51029	0.129374	0.777293	8737	RIPK1	ns
P29373	0	6	7.18539e+08	0.000360724	1.42379	0.509741	0.194769	0.781487	1382	CRABP2	ns
Q6DD87	0	6	2.34427e+07	1.17688e-05	1.42351	0.509452	0.046496	0.65499	126208	ZNF787	sig
P02788	0	6	4.64941e+07	2.33412e-05	1.42331	0.509245	0.0112111	0.502151	4057	LTF	sig
O95714	0	6	1.28403e+07	6.44612e-06	1.42047	0.50637	0.0201448	0.573603	8924	HERC2	sig
O96013	0	6	2.64467e+07	1.32769e-05	1.42	0.505894	0.531722	0.827622	10298	PAK4	ns
P49281	0	6	8.92526e+06	4.4807e-06	1.41924	0.505114	0.180925	0.781487	4891	SLC11A2	ns
Q04323	0	6	9.37047e+07	4.70421e-05	1.41922	0.505102	0.176168	0.781487	51035	UBXN1	ns
Q9Y3Q3	0	6	3.42655e+07	1.72021e-05	1.41922	0.505095	0.0308023	0.616045	23423	TMED3	sig
Q9UK59	0	6	1.0321e+08	5.18139e-05	1.4191	0.50498	0.244793	0.781487	51163	DBR1	ns
Q8N5M4	0	6	2.47556e+07	1.24279e-05	1.41806	0.50392	0.889296	0.980228	283237	TTC9C	ns
P11021	0	6	1.10185e+10	0.00553153	1.41766	0.503515	0.00459078	0.405117	3309	HSPA5	sig
P32322	0	6	3.44675e+08	0.000173035	1.41708	0.502924	0.12639	0.771798	5831	PYCR1	ns
O15460	0	6	3.81436e+08	0.00019149	1.41692	0.502763	0.59247	0.856363	8974	P4HA2	ns
P61225	0	6	1.21649e+07	6.10709e-06	1.41679	0.502627	0.0956913	0.742652	5912	RAP2B	ns
P55010	0	6	3.51036e+08	0.000176229	1.41564	0.501454	0.0111816	0.502151	1983	EIF5	sig
Q9P0M9	0	6	2.07835e+07	1.04338e-05	1.41556	0.501371	0.513746	0.81757	51264	MRPL27	ns
Q7Z4W1	0	6	1.08207e+08	5.43227e-05	1.4151	0.500907	0.172574	0.781487	51181	DCXR	ns
Q5W111	0	6	2.39816e+07	1.20393e-05	1.41424	0.500023	0.10143	0.751534	57213	SPRYD7	ns
Q9Y448	0	6	2.45246e+07	1.2312e-05	1.41401	0.499787	0.477136	0.797749	90417	KNSTRN	ns
Q9UHC7	0	6	8.54238e+06	4.28849e-06	1.41388	0.499661	0.239465	0.781487	23608	MKRN1	ns
Q86XP3	0	6	4.44834e+08	0.000223318	1.41336	0.499127	0.0039798	0.391111	11325	DDX42	sig
Q96NC0	0	6	3.83554e+07	1.92554e-05	1.41276	0.498513	0.265441	0.781487	153527	ZMAT2	ns
Q15599	0	6	6.36378e+07	3.19477e-05	1.41272	0.498473	0.135563	0.778213	9351	NHERF2	ns
Q03393	0	6	2.34104e+07	1.17526e-05	1.41242	0.49817	0.302762	0.781487	5805	PTS	ns
Q8NAT1	0	6	2.57221e+06	1.29131e-06	1.41196	0.497701	0.524335	0.822714	84892	POMGNT2	ns
Q9H8M5	0	6	1.50604e+07	7.56067e-06	1.40999	0.495689	0.166183	0.781487	54805	CNNM2	ns
O60488	0	6	5.62495e+08	0.000282386	1.4096	0.495284	0.122491	0.771797	2182	ACSL4	ns
P53794	0	6	1.63197e+07	8.19291e-06	1.40757	0.493203	0.101407	0.751534			ns
Q9BU23	0	6	7.56232e+06	3.79647e-06	1.40714	0.49277	0.0173564	0.538698	91289	LMF2	sig
O96018	0.333333	6	2.17064e+06	1.08971e-06	1.40652	0.492131	0.708227	0.916918	9546	APBA3	ns
Q8TE77	0.166667	6	1.84065e+06	9.24052e-07	1.4061	0.491698	0.648258	0.886474	54961	SSH3	ns
P16066	0	6	1.76709e+07	8.8712e-06	1.40606	0.491657	0.339149	0.781487	4881	NPR1	ns
Q6PI78	0	6	2.4412e+07	1.22554e-05	1.40589	0.491485	0.743674	0.933915	157378	TMEM65	ns
Q96S19	0	6	5.12589e+06	2.57332e-06	1.40556	0.491143	0.18389	0.781487	84326	METTL26	ns
Q14680	0	6	1.25099e+07	6.28027e-06	1.40381	0.489344	0.525493	0.822918	9833	MELK	ns
Q9Y478	0	6	7.94895e+06	3.99057e-06	1.40314	0.488662	0.60341	0.862015	5564	PRKAB1	ns
P07093	0	6	1.97376e+07	9.90877e-06	1.403	0.488517	0.37302	0.781487	5270	SERPINE2	ns
Q15067	0	6	2.31039e+08	0.000115987	1.40297	0.488487	0.233767	0.781487	51	ACOX1	ns
Q8N668	0	6	7.9377e+06	3.98492e-06	1.40116	0.486619	0.0667262	0.696358	150684	COMMD1	ns
Q8WXB1	0.666667	6	1.31475e+06	6.60036e-07	1.40042	0.485863	0.82772	0.964684	151194	METTL21A	ns
Q9NUI1	0	6	3.76314e+07	1.88919e-05	1.40017	0.485606	0.332437	0.781487	26063	DECR2	ns
Q9NZ53	0	6	5.05221e+06	2.53633e-06	1.39986	0.485286	0.299932	0.781487	50512	PODXL2	ns
P24928	0	6	4.58184e+08	0.000230019	1.39947	0.484884	0.0432645	0.645689	5430	POLR2A	sig
P07339	0	6	1.83365e+08	9.20536e-05	1.39851	0.483895	0.0295733	0.606051	1509	CTSD	sig
Q13510	0	6	1.81373e+07	9.10535e-06	1.39849	0.483866	0.218927	0.781487	427	ASAH1	ns
Q92820	0	6	7.90305e+07	3.96752e-05	1.39663	0.481948	0.306201	0.781487	8836	GGH	ns
Q99797	0	6	6.97565e+07	3.50195e-05	1.39529	0.480568	0.14018	0.781487	4285	MIPEP	ns
Q14318	0	6	2.46029e+08	0.000123512	1.39527	0.480549	0.00783673	0.461565	23770	FKBP8	sig
Q9UHY1	0	6	7.57779e+07	3.80423e-05	1.39524	0.480514	0.19297	0.781487	29959	NRBP1	ns
Q8WUX9	0	6	3.57401e+07	1.79424e-05	1.3944	0.479643	0.301061	0.781487	91782	CHMP7	ns
P09496	0	6	2.82702e+08	0.000141923	1.39439	0.479631	0.91946	0.980228	1211	CLTA	ns
Q56P03	0	6	5.9548e+06	2.98946e-06	1.39395	0.479174	0.273812	0.781487	55837	EAPP	ns
O15357	0	6	2.39661e+08	0.000120316	1.3928	0.47799	0.56584	0.842789	3636	INPPL1	ns
Q9UFN0	0	6	5.22271e+07	2.62193e-05	1.39239	0.477568	0.100592	0.750176	25934	NIPSNAP3A	ns
Q5TAQ9	0	6	5.00728e+07	2.51378e-05	1.39076	0.475869	0.268478	0.781487	50717	DCAF8	ns
Q8WUI4	0	6	1.15963e+07	5.82165e-06	1.39073	0.475845	0.700307	0.913551	51564	HDAC7	ns
O95625	0	6	2.12454e+07	1.06657e-05	1.38968	0.474756	0.459836	0.791253	27107	ZBTB11	ns
P83876	0	6	5.59863e+07	2.81065e-05	1.38866	0.473691	0.0962627	0.742652	10907	TXNL4A	ns
Q9NRZ7	0	6	8.32453e+06	4.17912e-06	1.38789	0.472891	0.719347	0.923729	56894	AGPAT3	ns
Q9BSB4	0	6	1.47416e+07	7.40064e-06	1.38785	0.472854	0.295308	0.781487	60673	ATG101	ns
Q96FN4	0	6	5.24445e+06	2.63284e-06	1.38641	0.471356	0.657655	0.890785	221184	CPNE2	ns
Q9NR50	0	6	1.42641e+08	7.16094e-05	1.38505	0.469937	0.210617	0.781487	8891	EIF2B3	ns
Q9NX70	0	6	8.99517e+06	4.5158e-06	1.38275	0.467543	0.423741	0.781487	55588	MED29	ns
Q4KMP7	0	6	1.87398e+07	9.40783e-06	1.38137	0.466104	0.0724556	0.697194	26000	TBC1D10B	ns
Q9H270	0	6	2.56682e+07	1.28861e-05	1.38101	0.465728	0.103564	0.752829	55823	VPS11	ns
O95070	0	6	1.86408e+07	9.35814e-06	1.38088	0.46559	0.106096	0.754067	10897	YIF1A	ns
P78356	0	6	1.23387e+07	6.19433e-06	1.38066	0.465359	0.327223	0.781487	8396	PIP4K2B	ns
P55795	0	6	1.90423e+08	9.5597e-05	1.38017	0.464841	0.519753	0.820375	3188	HNRNPH2	ns
Q9H9P8	0	6	3.23807e+07	1.62559e-05	1.38008	0.464747	0.28723	0.781487	79944	L2HGDH	ns
Q9P2B4	0	6	2.22482e+07	1.11691e-05	1.37934	0.463983	0.111538	0.760829	55917	CTTNBP2NL	ns
Q8WW59	0	6	5.16527e+07	2.59309e-05	1.37849	0.463088	0.0469357	0.655448	283377	SPRYD4	sig
Q13433	0	6	5.58537e+07	2.80399e-05	1.37823	0.462812	0.0789217	0.710068	25800	SLC39A6	ns
P20929	0.333333	6	2.1954e+06	1.10215e-06	1.37642	0.460924	0.844784	0.972548			ns
Q9NZT2	0	6	1.07277e+08	5.38555e-05	1.37557	0.460032	0.55257	0.836854	11054	OGFR	ns
P08579	0	6	2.82386e+08	0.000141764	1.37443	0.458832	0.121846	0.771797	6629	SNRPB2	ns
Q16527	0	6	3.6028e+07	1.80869e-05	1.37416	0.458547	0.477809	0.797749	1466	CSRP2	ns
Q12926	0	6	9.40845e+06	4.72327e-06	1.37346	0.45781	0.47247	0.795784	1993	ELAVL2	ns
O95861	0	6	2.39328e+08	0.000120148	1.37165	0.455912	0.067594	0.696358	10380	BPNT1	ns
P57737	0	6	2.30928e+07	1.15932e-05	1.37129	0.455529	0.179777	0.781487	79585	CORO7	ns
Q9NQT4	0	6	3.98913e+07	2.00264e-05	1.37083	0.455053	0.259188	0.781487	56915	EXOSC5	ns
Q9NQZ5	0	6	1.73756e+07	8.72296e-06	1.37074	0.454953	0.342995	0.781487	56910	STARD7	ns
Q8IYS2	0	6	9.52475e+06	4.78166e-06	1.37068	0.454892	0.202482	0.781487	90231	KIAA2013	ns
P05413	0	6	1.98442e+07	9.9623e-06	1.37046	0.454662	0.673706	0.9002	2170	FABP3	ns
Q96KM6	0	6	3.85608e+06	1.93585e-06	1.36943	0.453578	0.620374	0.870456	57473	ZNF512B	ns
Q9Y6I9	0	6	3.23365e+07	1.62337e-05	1.36938	0.453527	0.220849	0.781487	51368	TEX264	ns
P12004	0	6	1.18742e+09	0.000596115	1.36899	0.453108	0.067992	0.696358	5111	PCNA	ns
P78318	0	6	1.33629e+08	6.70848e-05	1.36849	0.452582	0.222919	0.781487	3476	IGBP1	ns
Q9BUE0	0.333333	6	4.00621e+06	2.01122e-06	1.36713	0.451149	0.69762	0.912113	54797	MED18	ns
P04818	0	6	1.83787e+08	9.22654e-05	1.36529	0.449204	0.177847	0.781487	7298	TYMS	ns
Q07820	0.333333	6	3.05969e+06	1.53604e-06	1.36474	0.448624	0.646352	0.886474	4170	MCL1	ns
O14733	0	6	3.60872e+07	1.81167e-05	1.36389	0.447732	0.273291	0.781487	5609	MAP2K7	ns
Q9Y639	0	6	9.3056e+07	4.67164e-05	1.36362	0.447439	0.133769	0.778213	27020	NPTN	ns
Q99643	0	6	5.6439e+07	2.83337e-05	1.36307	0.446859	0.121696	0.771797	6391	SDHC	ns
P46926	0	6	3.47179e+08	0.000174293	1.36249	0.446243	0.136916	0.781184	10007	GNPDA1	ns
Q13427	0	6	3.77167e+07	1.89347e-05	1.36242	0.446175	0.373418	0.781487	9360	PPIG	ns
Q9H0E7	0.5	6	3.61304e+07	1.81384e-05	1.36204	0.44577	0.770961	0.947788	84101	USP44	ns
Q9BSL1	0	6	1.81925e+07	9.13307e-06	1.36178	0.445499	0.0734431	0.697194	10422	UBAC1	ns
Q5VIR6	0	6	5.08634e+07	2.55347e-05	1.36173	0.445445	0.175396	0.781487	55275	VPS53	ns
Q9ULW0	0	6	1.56263e+08	7.84481e-05	1.36143	0.445119	0.255697	0.781487	22974	TPX2	ns
P55145	0	6	1.84939e+08	9.28439e-05	1.36139	0.445084	0.248027	0.781487	7873	MANF	ns
Q14247	0	6	5.85943e+08	0.000294158	1.36096	0.444623	0.071159	0.697194	2017	CTTN	ns
Q9BT40	0	6	7.61333e+06	3.82208e-06	1.35993	0.443529	0.703051	0.915215	51763	INPP5K	ns
P35606	0	6	1.24077e+09	0.000622897	1.35946	0.443037	0.136129	0.780265	9276	COPB2	ns
Q14653	0	6	2.15639e+07	1.08256e-05	1.35941	0.44298	0.159247	0.781487	3661	IRF3	ns
P35659	0	6	3.04572e+08	0.000152903	1.35804	0.441525	0.669125	0.896674	7913	DEK	ns
P21953	0	6	2.22285e+08	0.000111593	1.35767	0.441138	0.00392209	0.391111	594	BCKDHB	sig
Q9H3H3	0	6	9.18512e+06	4.61115e-06	1.3576	0.441056	0.160796	0.781487	83638	C11orf68	ns
Q5JPH6	0	6	1.68153e+07	8.44171e-06	1.35751	0.440963	0.437513	0.781487	124454	EARS2	ns
Q9NZV1	0	6	1.83554e+07	9.21487e-06	1.35708	0.440508	0.3536	0.781487	51232	CRIM1	ns
O15031	0	6	2.49813e+08	0.000125412	1.35654	0.439933	0.020189	0.573603	23654	PLXNB2	sig
Q13643	0	6	1.04555e+07	5.24894e-06	1.35653	0.439925	0.166558	0.781487	2275	FHL3	ns
Q86VU5	0	6	5.48816e+06	2.75519e-06	1.35623	0.439607	0.449552	0.785267	118881	COMTD1	ns
P55011	0	6	6.56487e+07	3.29573e-05	1.35589	0.439241	0.350504	0.781487	6558	SLC12A2	ns
P55854	0	6	3.19047e+08	0.000160169	1.35452	0.437782	0.642313	0.883831	6612	SUMO3	ns
P07203	0	6	8.34522e+07	4.1895e-05	1.35411	0.437346	0.721264	0.924603	2876	GPX1	ns
Q9BQ95	0	6	2.93186e+07	1.47187e-05	1.35296	0.436119	0.0702351	0.697194	51295	ECSIT	ns
P09486	0	6	1.65637e+07	8.31539e-06	1.35256	0.435697	0.085113	0.721217	6678	SPARC	ns
Q13630	0	6	1.13733e+08	5.70969e-05	1.35212	0.435221	0.0774563	0.710068	7264	GFUS	ns
Q96D71	0	6	2.55833e+07	1.28434e-05	1.35155	0.434612	0.393544	0.781487	85021	REPS1	ns
O94806	0	6	3.14843e+07	1.58059e-05	1.35139	0.434443	0.0846426	0.720947	23683	PRKD3	ns
Q7L4I2	0	6	2.26206e+07	1.13561e-05	1.35132	0.434368	0.032151	0.624649	65117	RSRC2	sig
Q6NTF9	0	6	1.53845e+07	7.72341e-06	1.35117	0.434208	0.796735	0.958124	57414	RHBDD2	ns
P98170	0	6	5.21123e+07	2.61617e-05	1.35116	0.434195	0.373758	0.781487	331	XIAP	ns
Q8N999	0	6	3.38364e+07	1.69867e-05	1.35098	0.43401	0.799971	0.958439	91298	RLIG1	ns
Q14241	0	6	1.34703e+07	6.76243e-06	1.3509	0.43392	0.479606	0.799165			ns
Q9GZP4	0	6	5.75539e+07	2.88935e-05	1.35047	0.433459	0.534707	0.828076	57095	PITHD1	ns
Q96FV2	0	6	2.99746e+07	1.5048e-05	1.35045	0.43344	0.0507124	0.664993	90507	SCRN2	ns
P41250	0	6	8.95374e+08	0.0004495	1.35034	0.433324	0.0162133	0.532974	2617	GARS1	sig
P28799	0	6	5.39846e+07	2.71016e-05	1.35027	0.433244	0.0950876	0.742502	2896	GRN	ns
Q96T58	0	6	2.86144e+07	1.43651e-05	1.3502	0.433171	0.260618	0.781487	23013	SPEN	ns
Q07889	0	6	7.57936e+06	3.80502e-06	1.34988	0.432836	0.385521	0.781487	6654	SOS1	ns
Q96KQ7	0	6	2.3552e+07	1.18237e-05	1.34987	0.432824	0.257298	0.781487	10919	EHMT2	ns
Q8NBW4	0	6	5.13871e+06	2.57976e-06	1.34978	0.432729	0.380751	0.781487	153129	SLC38A9	ns
Q9UHL4	0	6	9.42708e+06	4.73262e-06	1.34978	0.432728	0.793478	0.956783	29952	DPP7	ns
Q8IZ83	0	6	2.37563e+08	0.000119263	1.34959	0.432525	0.35296	0.781487	126133	ALDH16A1	ns
O00401	0	6	3.27672e+07	1.64499e-05	1.3495	0.432427	0.251813	0.781487	8976	WASL	ns
Q92890	0	6	1.19833e+08	6.01592e-05	1.34797	0.430788	0.0360651	0.628902	7353	UFD1	sig
P62891	0.333333	6	2.88152e+06	1.44659e-06	1.34779	0.430598	0.962798	0.988169	6170	RPL39	ns
O14735	0	6	2.82761e+07	1.41953e-05	1.34734	0.430114	0.532594	0.828062	10423	CDIPT	ns
Q99436	0	6	4.78393e+08	0.000240165	1.34716	0.429918	0.232985	0.781487	5695	PSMB7	ns
Q5PRF9	0	6	5.82473e+06	2.92416e-06	1.34696	0.429711	0.316823	0.781487	55095	SAMD4B	ns
Q969P0	0	6	1.01478e+07	5.09444e-06	1.34629	0.428993	0.61487	0.866472	93185	IGSF8	ns
O96007	0	6	2.63044e+07	1.32055e-05	1.34629	0.42899	0.166105	0.781487	4338	MOCS2	ns
P17676	0	6	2.49409e+07	1.2521e-05	1.3447	0.427286	0.327703	0.781487	1051	CEBPB	ns
O60504	0	6	2.2842e+07	1.14672e-05	1.34452	0.427086	0.34113	0.781487	10174	SORBS3	ns
P53384	0	6	5.60061e+07	2.81164e-05	1.34447	0.427037	0.0746947	0.701659	4682	NUBP1	ns
O43427	0	6	3.19278e+07	1.60285e-05	1.34423	0.426779	0.542862	0.832767	9158	FIBP	ns
O15479	0	6	8.83803e+07	4.43691e-05	1.34398	0.426509	0.534033	0.828062	4113	MAGEB2	ns
Q9BUF5	0	6	2.37506e+08	0.000119234	1.34354	0.426035	0.0349603	0.628612	84617	TUBB6	sig
Q92804	0	6	6.44111e+08	0.000323359	1.34348	0.425979	0.203576	0.781487	8148	TAF15	ns
Q92974	0	6	2.51588e+08	0.000126303	1.34346	0.425949	0.0877742	0.725471	9181	ARHGEF2	ns
Q7Z392	0	6	9.8538e+06	4.94685e-06	1.34286	0.425309	0.515732	0.818733	60684	TRAPPC11	ns
Q9BYN0	0	6	2.82815e+07	1.4198e-05	1.34251	0.424929	0.123591	0.771797	140809	SRXN1	ns
Q9UGU0	0	6	8.53002e+06	4.28228e-06	1.34183	0.424201	0.955408	0.987051	6942	TCF20	ns
Q13636	0	6	3.10175e+07	1.55716e-05	1.34172	0.424088	0.106806	0.755828			ns
Q9Y618	0	6	5.80667e+07	2.91509e-05	1.34128	0.423615	0.10573	0.754067	9612	NCOR2	ns
Q9UBL3	0	6	3.70541e+07	1.86021e-05	1.3408	0.423091	0.140938	0.781487	9070	ASH2L	ns
O95870	0	6	2.73666e+07	1.37387e-05	1.34069	0.422971	0.546559	0.834197	7920	ABHD16A	ns
Q96DF8	0	6	3.32098e+07	1.66722e-05	1.34066	0.422943	0.437542	0.781487	8220	ESS2	ns
Q12996	0	6	1.13203e+08	5.68307e-05	1.34062	0.422898	0.2311	0.781487	1479	CSTF3	ns
O14641	0	6	3.46626e+07	1.74015e-05	1.34024	0.422496	0.551673	0.836851	1856	DVL2	ns
P08243	0	6	5.26081e+08	0.000264106	1.33979	0.422007	0.160578	0.781487	440	ASNS	ns
Q9NXA8	0	6	1.31914e+07	6.62243e-06	1.33896	0.421111	0.159342	0.781487	23408	SIRT5	ns
Q9NYB9	0	6	1.72919e+07	8.68094e-06	1.33598	0.417894	0.0601353	0.688742	10152	ABI2	ns
Q9BVC6	0	6	1.25472e+08	6.299e-05	1.33546	0.41734	0.121825	0.771797	79073	TMEM109	ns
Q53F19	0	6	5.61517e+07	2.81895e-05	1.33515	0.417007	0.343998	0.781487	55421	NCBP3	ns
O43719	0	6	2.40816e+08	0.000120896	1.33466	0.416474	0.0299709	0.612521	27336	HTATSF1	sig
Q9UDX5	0	6	2.19473e+07	1.10181e-05	1.3337	0.41543	0.114007	0.766128	51537	MTFP1	ns
Q9Y4F3	0.5	6	2.80131e+06	1.40632e-06	1.33311	0.4148	0.833916	0.966315	9665	MARF1	ns
Q9Y371	0	6	8.55535e+07	4.29499e-05	1.33201	0.413608	0.484237	0.801525	51100	SH3GLB1	ns
P12036	0.333333	6	976998	4.90477e-07	1.33127	0.4128	0.442439	0.781782			ns
Q8NCF5	0	6	6.19161e+06	3.10834e-06	1.32925	0.410613	0.467655	0.794489	84901	NFATC2IP	ns
Q9NXE8	0	6	9.22768e+06	4.63252e-06	1.32882	0.41015	0.541241	0.832616	54883	CWC25	ns
P54819	0	6	6.17669e+08	0.000310085	1.32862	0.409932	0.102269	0.751534	204	AK2	ns
Q8N2F6	0	6	6.3204e+06	3.173e-06	1.32845	0.409745	0.0939852	0.742502	83787	ARMC10	ns
Q8IXW5	0	6	3.80723e+07	1.91132e-05	1.32825	0.409527	0.803448	0.95933	79871	RPAP2	ns
Q9Y5T4	0	6	1.03718e+08	5.20692e-05	1.32806	0.409325	0.394418	0.781487	29103	DNAJC15	ns
Q8IZP0	0	6	1.07912e+08	5.41743e-05	1.32777	0.409006	0.233193	0.781487	10006	ABI1	ns
O75787	0	6	7.01035e+07	3.51937e-05	1.32774	0.408973	0.0363705	0.628902	10159	ATP6AP2	sig
Q53EU6	0	6	5.25141e+06	2.63634e-06	1.32768	0.408911	0.562628	0.841064	84803	GPAT3	ns
P22570	0	6	5.08923e+07	2.55492e-05	1.32741	0.40861	0.224785	0.781487	2232	FDXR	ns
P78330	0	6	1.25438e+08	6.29729e-05	1.32737	0.408569	0.114826	0.766128	5723	PSPH	ns
Q8N5S9	0	6	5.71292e+06	2.86803e-06	1.32722	0.408409	0.814109	0.96095	84254	CAMKK1	ns
P0CG08	0	6	1.74403e+07	8.75548e-06	1.32603	0.407114	0.643022	0.883993	51463; 653519	GPR89B	ns
P57723	0.666667	6	950871	4.7736e-07	1.32602	0.407099	0.855307	0.975853	57060	PCBP4	ns
Q9NP58	0	6	1.03548e+08	5.19837e-05	1.32562	0.406664	0.0278464	0.592114	10058	ABCB6	sig
P36897	0	6	8.1913e+07	4.11223e-05	1.32509	0.406092	0.0541744	0.67313	7046	TGFBR1	ns
Q6UWP2	0	6	1.14814e+07	5.76394e-06	1.32505	0.40605	0.329731	0.781487	79154	DHRS11	ns
Q9H6F5	0	6	1.29104e+08	6.48132e-05	1.32496	0.405948	0.109288	0.757571	79080	CCDC86	ns
Q9NW08	0	6	2.99713e+07	1.50464e-05	1.32404	0.404944	0.178037	0.781487	55703	POLR3B	ns
Q8WXF1	0	6	1.51704e+08	7.6159e-05	1.32261	0.40339	0.137967	0.781487	55269	PSPC1	ns
Q9UBV8	0	6	8.053e+07	4.0428e-05	1.32244	0.403202	0.133747	0.778213	553115	PEF1	ns
Q10472	0	6	1.59216e+07	7.99301e-06	1.32193	0.402648	0.608107	0.86394	2589	GALNT1	ns
Q14573	0	6	9.95922e+07	4.99977e-05	1.32184	0.402548	0.157749	0.781487	3710	ITPR3	ns
Q7Z2E3	0	6	2.27756e+07	1.14339e-05	1.32055	0.401135	0.361799	0.781487	54840	APTX	ns
Q12894	0	6	2.66877e+07	1.33979e-05	1.32002	0.400564	0.196627	0.781487	7866	IFRD2	ns
Q9H1C7	0.333333	6	1.98139e+07	9.94705e-06	1.31999	0.400522	0.723369	0.9251	84418	CYSTM1	ns
Q8N6H7	0	6	1.55974e+08	7.8303e-05	1.31988	0.400403	0.276047	0.781487	84364	ARFGAP2	ns
Q86SQ9	0.166667	6	3.61676e+06	1.8157e-06	1.31984	0.400358	0.584278	0.852383	79947	DHDDS	ns
Q8NF64	0	6	6.97637e+06	3.50231e-06	1.31908	0.399529	0.442141	0.781782	83637	ZMIZ2	ns
P32970	0	6	5.51322e+07	2.76777e-05	1.31877	0.399193	0.349066	0.781487	970	CD70	ns
P82930	0	6	1.12083e+08	5.62686e-05	1.31773	0.398057	0.525475	0.822918	65993	MRPS34	ns
Q8TAP9	0	6	7.47293e+06	3.75159e-06	1.31748	0.397779	0.517294	0.819895	136647	MPLKIP	ns
P23381	0	6	6.26723e+08	0.00031463	1.3169	0.397147	0.0368876	0.628902	7453	WARS1	sig
Q13162	0	6	6.32369e+08	0.000317465	1.31666	0.396884	0.251876	0.781487	10549	PRDX4	ns
Q8WXG6	0	6	8.92411e+06	4.48012e-06	1.3166	0.396816	0.45292	0.786303	8567	MADD	ns
O75880	0	6	3.49317e+07	1.75365e-05	1.31607	0.396241	0.519404	0.820207	6341	SCO1	ns
Q8NCE0	0	6	2.71193e+07	1.36146e-05	1.31532	0.39541	0.233453	0.781487	80746	TSEN2	ns
Q96ER9	0	6	5.09851e+08	0.000255957	1.31525	0.395337	0.404748	0.781487	79714	CCDC51	ns
Q8TDH9	0	6	6.85389e+06	3.44082e-06	1.31516	0.395236	0.280654	0.781487	63915	BLOC1S5	ns
Q9UMS4	0	6	9.18868e+08	0.000461294	1.31468	0.394708	0.0681649	0.696358	27339	PRPF19	ns
Q9Y224	0	6	3.0112e+08	0.000151169	1.31451	0.394524	0.0963086	0.742652	51637	RTRAF	ns
O14545	0	6	5.40986e+07	2.71588e-05	1.31445	0.394455	0.0340861	0.627713	10906	TRAFD1	sig
Q13555	0	6	9.00254e+07	4.5195e-05	1.31277	0.392613	0.154058	0.781487	818	CAMK2G	ns
P26599	0	6	1.51508e+09	0.000760607	1.31169	0.391428	0.0190957	0.569066	5725	PTBP1	sig
Q13287	0	6	2.98597e+07	1.49903e-05	1.31154	0.39126	0.687554	0.907273	9111	NMI	ns
P22234	0	6	1.99158e+09	0.000999822	1.31099	0.39066	0.0902006	0.734282	10606	PAICS	ns
Q96RN5	0	6	4.59419e+07	2.3064e-05	1.31091	0.390573	0.0236215	0.584571	51586	MED15	sig
Q16637	0	6	7.52316e+07	3.77681e-05	1.31079	0.390439	0.0599188	0.688742	6606; 6607	SMN1; SMN2	ns
Q9NPF4	0	6	4.99608e+07	2.50816e-05	1.31044	0.390053	0.134673	0.778213	55644	OSGEP	ns
Q9BVX2	0	6	6.15867e+06	3.09181e-06	1.30927	0.388763	0.608417	0.864213	79022	TMEM106C	ns
Q05655	0	6	8.30626e+07	4.16995e-05	1.30752	0.386835	0.0420084	0.640691	5580	PRKCD	sig
Q13613	0	6	2.60517e+07	1.30786e-05	1.30749	0.386802	0.00354753	0.379079	8776	MTMR1	sig
Q9NPD3	0	6	6.27183e+07	3.14861e-05	1.30747	0.386782	0.201546	0.781487	54512	EXOSC4	ns
P17858	0	6	4.91652e+08	0.000246821	1.30694	0.386193	0.102664	0.751534	5211	PFKL	ns
O75554	0	6	1.90211e+07	9.54908e-06	1.30582	0.384957	0.174067	0.781487	11193	WBP4	ns
P09914	0.166667	6	6.55055e+06	3.28854e-06	1.30581	0.38495	0.501287	0.811034	3434	IFIT1	ns
Q9H000	0	6	4.92984e+07	2.4749e-05	1.30575	0.384884	0.141797	0.781487	23609	MKRN2	ns
Q5JUR7	0	6	3.81769e+07	1.91658e-05	1.3057	0.384825	0.00315817	0.366161	93081	TEX30	sig
O60784	0	6	2.52603e+07	1.26813e-05	1.3055	0.384602	0.157871	0.781487	10043	TOM1	ns
Q5BKZ1	0	6	2.49781e+08	0.000125396	1.30516	0.384224	0.146432	0.781487	284695	ZNF326	ns
Q14240	0	6	6.42831e+07	3.22717e-05	1.30514	0.384204	0.11834	0.769726	1974	EIF4A2	ns
Q9HA64	0	6	3.14932e+07	1.58103e-05	1.30496	0.384008	0.185641	0.781487	79672	FN3KRP	ns
Q96PU8	0	6	3.47657e+07	1.74533e-05	1.30361	0.382509	0.341756	0.781487	9444	QKI	ns
Q3ZCW2	0	6	6.50865e+06	3.2675e-06	1.30278	0.381592	0.469005	0.794673	29094	LGALSL	ns
Q5UCC4	0	6	2.17268e+07	1.09074e-05	1.30242	0.381198	0.387016	0.781487	284361	EMC10	ns
Q15404	0	6	1.14842e+08	5.76535e-05	1.30168	0.380379	0.0437557	0.645689	6251	RSU1	sig
O60830	0	6	1.72152e+07	8.64247e-06	1.30144	0.380113	0.47103	0.794673	10245	TIMM17B	ns
Q14997	0	6	1.40656e+08	7.06127e-05	1.3012	0.379848	0.36384	0.781487	23198	PSME4	ns
P54851	0.166667	6	6.07282e+06	3.04871e-06	1.30049	0.379053	0.232385	0.781487	2013	EMP2	ns
Q68D10	0	6	1.16233e+07	5.83518e-06	1.30036	0.378911	0.225253	0.781487	144108	SPTY2D1	ns
P14649	0	6	4.55264e+08	0.000228553	1.29946	0.377912	0.501473	0.811034	140465	MYL6B	ns
Q9BQE5	0	6	1.06906e+08	5.36696e-05	1.29885	0.377239	0.1701	0.781487	23780	APOL2	ns
Q9UII4	0	6	3.14789e+07	1.58032e-05	1.29814	0.376451	0.619693	0.870391	51191	HERC5	ns
P53365	0	6	5.16068e+07	2.59079e-05	1.29625	0.37434	0.307289	0.781487	23647	ARFIP2	ns
P14550	0	6	2.63701e+08	0.000132384	1.2955	0.373504	0.0730024	0.697194	10327	AKR1A1	ns
Q5JRX3	0	6	1.64901e+08	8.27841e-05	1.29504	0.372995	0.0997747	0.747062	10531	PITRM1	ns
Q9Y3D3	0	6	2.13772e+07	1.07319e-05	1.29459	0.372493	0.539861	0.831069	51021	MRPS16	ns
P49662	0.166667	6	1.39753e+06	7.01595e-07	1.29417	0.37203	0.232698	0.781487	837	CASP4	ns
P23769	0.666667	6	4.01762e+06	2.01694e-06	1.29344	0.371217	0.867203	0.98008	2624	GATA2	ns
Q5SSJ5	0	6	2.29948e+08	0.00011544	1.29334	0.371098	0.433193	0.781487	50809	HP1BP3	ns
Q96HS1	0	6	3.22899e+08	0.000162103	1.2933	0.371057	0.359851	0.781487	192111	PGAM5	ns
Q6UVK1	0	6	8.77171e+06	4.40361e-06	1.29248	0.370139	0.157298	0.781487	1464	CSPG4	ns
Q9BXB1	0.166667	6	3.99301e+06	2.00459e-06	1.29203	0.369645	0.778085	0.95075	55366	LGR4	ns
P21281	0	6	1.8474e+08	9.2744e-05	1.2917	0.369266	0.118894	0.770646	526	ATP6V1B2	ns
Q08378	0	6	1.34889e+08	6.77178e-05	1.29137	0.368907	0.343531	0.781487	2802	GOLGA3	ns
Q92930	0	6	9.70365e+06	4.87147e-06	1.29112	0.368627	0.0734524	0.697194	51762	RAB8B	ns
P51692	0	6	7.9794e+07	4.00585e-05	1.29102	0.368507	0.21445	0.781487	6777	STAT5B	ns
O95361	0	6	6.44954e+07	3.23783e-05	1.29025	0.367647	0.133918	0.778213	10626	TRIM16	ns
Q9UIQ6	0	6	9.62899e+07	4.83399e-05	1.29018	0.367573	0.0099207	0.502151	4012	LNPEP	sig
Q9HDC9	0	6	3.32131e+08	0.000166738	1.28972	0.367055	0.375609	0.781487	57136	APMAP	ns
Q99547	0	6	1.65428e+07	8.30488e-06	1.28964	0.366964	0.8068	0.959781	10200	MPHOSPH6	ns
P30837	0	6	6.30303e+07	3.16427e-05	1.28952	0.366838	0.210727	0.781487	219	ALDH1B1	ns
P30536	0.166667	6	4.01785e+07	2.01706e-05	1.28944	0.36674	0.963943	0.988242	706	TSPO	ns
Q9BQ04	0	6	9.60202e+06	4.82045e-06	1.28903	0.366289	0.261322	0.781487	83759	RBM4B	ns
Q49A26	0	6	1.08912e+08	5.46767e-05	1.28873	0.365954	0.0420108	0.640691	84656	GLYR1	sig
Q9H6D7	0	6	1.08416e+07	5.44273e-06	1.28837	0.365545	0.649045	0.886474	54930	HAUS4	ns
P04075	0	6	2.97669e+09	0.00149437	1.28798	0.365107	0.0409363	0.640691	226	ALDOA	sig
Q12873	0	6	4.06745e+07	2.04196e-05	1.28699	0.364002	0.0446075	0.645689	1107	CHD3	sig
O75396	0	6	6.97876e+08	0.000350351	1.28683	0.363825	0.429735	0.781487	9554	SEC22B	ns
O43504	0	6	8.47847e+07	4.2564e-05	1.28616	0.363071	0.0446806	0.645689	10542	LAMTOR5	sig
Q15119	0.333333	6	1.69432e+06	8.50593e-07	1.28534	0.362154	0.4528	0.786303	5164	PDK2	ns
P51809	0	6	1.58425e+08	7.95332e-05	1.28532	0.36213	0.359006	0.781487	6845	VAMP7	ns
Q7Z3K3	0	6	9.87445e+07	4.95722e-05	1.28531	0.362119	0.2805	0.781487	23126	POGZ	ns
Q9NRY2	0	6	1.43784e+07	7.21831e-06	1.28526	0.362056	0.566916	0.843886	58493	INIP	ns
Q9Y5Z4	0	6	1.25318e+07	6.29127e-06	1.28524	0.362034	0.0178581	0.547455	23593	HEBP2	sig
P82094	0	6	3.21182e+07	1.61241e-05	1.28418	0.360845	0.563257	0.841119	7110	TMF1	ns
Q9H0R6	0	6	6.9652e+06	3.4967e-06	1.28308	0.359617	0.51196	0.816552	55278	QRSL1	ns
O43809	0	6	2.21101e+08	0.000110998	1.28299	0.359514	0.207283	0.781487	11051	NUDT21	ns
Q8WUM9	0	6	3.19247e+07	1.6027e-05	1.28277	0.359263	0.153697	0.781487	6574	SLC20A1	ns
Q6ZS17	0	6	7.54078e+07	3.78566e-05	1.28201	0.358406	0.863901	0.97996	79567	RIPOR1	ns
P04843	0	6	1.83576e+09	0.000921596	1.28069	0.356924	0.00640591	0.420273	6184	RPN1	sig
O75122	0	6	1.17638e+08	5.9057e-05	1.28065	0.356879	0.406064	0.781487	23122	CLASP2	ns
P62316	0	6	7.16362e+08	0.000359631	1.28037	0.35656	0.0374019	0.628902	6633	SNRPD2	sig
Q6NZI2	0	6	1.60613e+08	8.06318e-05	1.28036	0.356548	0.205878	0.781487	284119	CAVIN1	ns
Q9Y2K7	0	6	2.55173e+07	1.28103e-05	1.28036	0.356546	0.134487	0.778213	22992	KDM2A	ns
P30711	0	6	4.5659e+07	2.29219e-05	1.27981	0.355929	0.409029	0.781487	2952	GSTT1	ns
Q9BXJ8	0	6	5.87554e+06	2.94967e-06	1.27914	0.355171	0.206707	0.781487	83862	TMEM120A	ns
Q96FF9	0	6	4.42352e+06	2.22071e-06	1.27875	0.354737	0.518699	0.82009	113130	CDCA5	ns
P55060	0	6	2.76814e+09	0.00138967	1.27861	0.354579	0.102061	0.751534	1434	CSE1L	ns
Q8N9N2	0	6	2.64169e+07	1.32619e-05	1.27843	0.354369	0.606327	0.863505	51008	ASCC1	ns
Q9UBP0	0	6	4.67629e+07	2.34761e-05	1.27836	0.354297	0.00966747	0.502151	6683	SPAST	sig
Q92685	0	6	3.02461e+07	1.51843e-05	1.27807	0.353972	0.136442	0.780864	10195	ALG3	ns
Q86Y39	0	6	1.60423e+07	8.05361e-06	1.27788	0.353749	0.653696	0.889459	126328	NDUFA11	ns
P17706	0	6	6.00591e+07	3.01511e-05	1.2776	0.353434	0.776165	0.949688	5771	PTPN2	ns
Q9UBF2	0	6	8.92869e+07	4.48242e-05	1.27715	0.35293	0.0785466	0.710068	26958	COPG2	ns
Q9NQ92	0	6	1.25613e+07	6.30607e-06	1.27683	0.352565	0.24886	0.781487	55352	COPRS	ns
Q92990	0	6	7.28523e+07	3.65737e-05	1.27663	0.352341	0.107298	0.756492	11146	GLMN	ns
Q15154	0	6	2.70083e+07	1.35588e-05	1.27615	0.351797	0.470715	0.794673			ns
P0DI83	0	6	5.57441e+06	2.79849e-06	1.27615	0.351792	0.607235	0.863625	83871	RAB34	ns
P30405	0	6	2.19484e+08	0.000110186	1.27613	0.351774	0.0105215	0.502151	10105	PPIF	sig
Q99996	0	6	4.42392e+07	2.22091e-05	1.27602	0.351649	0.231255	0.781487	10142	AKAP9	ns
Q9Y3D7	0	6	8.31093e+07	4.17229e-05	1.27558	0.351148	0.117125	0.769726	51025	PAM16	ns
O43310	0	6	8.75495e+06	4.3952e-06	1.27553	0.351094	0.994051	0.997519	9811	CTIF	ns
Q13724	0	6	1.69756e+08	8.52217e-05	1.27528	0.350815	0.00949403	0.502151	7841	MOGS	sig
P31350	0	6	3.62807e+08	0.000182138	1.27526	0.35079	0.215541	0.781487	6241	RRM2	ns
Q9Y375	0	6	1.6414e+07	8.24021e-06	1.27521	0.350736	0.563645	0.84153	51103	NDUFAF1	ns
Q96S94	0	6	1.62109e+07	8.13829e-06	1.27511	0.350623	0.494855	0.808036	81669	CCNL2	ns
Q15650	0	6	3.11708e+07	1.56485e-05	1.27487	0.350353	0.691738	0.909251	9325	TRIP4	ns
Q8NEN9	0.166667	6	1.3129e+06	6.59107e-07	1.2743	0.349707	0.974645	0.990859	118987	PDZD8	ns
Q9NPE3	0	6	1.8901e+07	9.48876e-06	1.27405	0.349425	0.0513059	0.664993	55505	NOP10	ns
Q13445	0	6	4.56009e+07	2.28928e-05	1.27381	0.349151	0.150137	0.781487	11018	TMED1	ns
Q2TAY7	0	6	4.37897e+08	0.000219835	1.2735	0.348798	0.157209	0.781487	55234	SMU1	ns
Q86W56	0	6	3.35462e+07	1.6841e-05	1.27305	0.34829	0.474822	0.797371	670; 8505	PARG	ns
Q9NNX1	0.333333	6	1.1985e+06	6.01675e-07	1.27246	0.347622	0.69761	0.912113	7286	TUFT1	ns
Q13217	0	6	3.01967e+08	0.000151595	1.27241	0.347564	0.395568	0.781487	5611	DNAJC3	ns
Q5ZPR3	0	6	4.32768e+07	2.1726e-05	1.2724	0.347555	0.262888	0.781487	80381	CD276	ns
P43307	0	6	1.6351e+08	8.20859e-05	1.27238	0.347527	0.361218	0.781487	6745	SSR1	ns
P39656	0	6	3.21962e+08	0.000161633	1.27229	0.347425	0.0674085	0.696358	1650	DDOST	ns
O75781	0	6	1.66167e+07	8.34201e-06	1.2722	0.347328	0.927796	0.980228	5064	PALM	ns
P20908	0	6	1.41829e+07	7.12015e-06	1.27155	0.346594	0.684376	0.906126	1289	COL5A1	ns
P49815	0	6	1.35318e+07	6.79328e-06	1.27127	0.346275	0.168047	0.781487	7249	TSC2	ns
P36404	0	6	9.32501e+07	4.68138e-05	1.27121	0.346203	0.39613	0.781487	402	ARL2	ns
P13807	0	6	1.67934e+08	8.43068e-05	1.2708	0.345741	0.0990688	0.746207	2997	GYS1	ns
O15305	0	6	1.50597e+08	7.56032e-05	1.27073	0.345659	0.108097	0.756702	5373	PMM2	ns
P43355	0	6	5.44644e+07	2.73425e-05	1.27013	0.344976	0.247859	0.781487	4100	MAGEA1	ns
Q9Y697	0	6	5.8853e+07	2.95456e-05	1.27001	0.344834	0.233971	0.781487	9054	NFS1	ns
Q7L5Y1	0	6	6.96445e+07	3.49632e-05	1.26927	0.343997	0.152783	0.781487	55556	ENOSF1	ns
Q9Y5P6	0	6	6.54111e+07	3.2838e-05	1.26857	0.343198	0.0171464	0.538698	29925	GMPPB	sig
Q9NV56	0	6	1.03606e+07	5.20128e-06	1.26833	0.342934	0.348523	0.781487	55257	MRGBP	ns
P78537	0	6	2.76193e+07	1.38656e-05	1.26815	0.342724	0.314452	0.781487	2647	BLOC1S1	ns
O00461	0	6	1.82899e+08	9.18199e-05	1.26787	0.342411	0.0596703	0.688742	27333	GOLIM4	ns
P17612	0	6	1.92325e+08	9.65521e-05	1.26755	0.34204	0.245237	0.781487	5566	PRKACA	ns
Q86VX2	0	6	1.28512e+07	6.45162e-06	1.26754	0.342037	0.761725	0.941949	149951	COMMD7	ns
Q9C035	0	6	3.13058e+06	1.57163e-06	1.2666	0.340956	0.904648	0.980228	85363	TRIM5	ns
Q6UX65	0.666667	6	1.5213e+06	7.63729e-07	1.26631	0.340627	0.877974	0.980228	128338	DRAM2	ns
O00115	0	6	3.75826e+07	1.88674e-05	1.26616	0.340462	0.397491	0.781487	1777	DNASE2	ns
Q9H267	0	6	3.47431e+07	1.74419e-05	1.26535	0.339536	0.440742	0.781574	26276	VPS33B	ns
Q9H2G2	0	6	3.61403e+08	0.000181433	1.26534	0.339521	0.440547	0.781574	9748	SLK	ns
Q9H3U5	0	6	1.44746e+07	7.26658e-06	1.2651	0.339252	0.252987	0.781487	64747	MFSD1	ns
Q9UBQ6	0	6	2.07532e+07	1.04186e-05	1.2649	0.339025	0.509286	0.816079	2135	EXTL2	ns
Q14331	0	6	6.04768e+07	3.03609e-05	1.26421	0.338231	0.23393	0.781487	2483	FRG1	ns
Q8TB61	0	6	7.83417e+07	3.93294e-05	1.26375	0.337716	0.0573071	0.680408	347734	SLC35B2	ns
Q9BZ23	0	6	2.41641e+07	1.2131e-05	1.26356	0.337494	0.470314	0.794673	80025	PANK2	ns
Q8TCT9	0	6	1.35039e+08	6.77927e-05	1.26328	0.337174	0.325355	0.781487	81502	HM13	ns
P22681	0	6	1.34492e+07	6.75185e-06	1.26257	0.336363	0.494662	0.808036	867	CBL	ns
P0DPD7	0	6	2.33184e+07	1.17064e-05	1.26251	0.336295	0.375729	0.781487	110599564	EEF1AKMT4	ns
Q63HN8	0	6	2.64624e+08	0.000132848	1.26245	0.336221	0.298277	0.781487	57674	RNF213	ns
Q9P0K7	0	6	4.4352e+07	2.22658e-05	1.26238	0.336142	0.0137512	0.532974	26064	RAI14	sig
Q9UKG1	0	6	1.00318e+08	5.03623e-05	1.26213	0.33586	0.179093	0.781487	26060	APPL1	ns
Q9P0L0	0	6	2.58336e+08	0.000129691	1.26204	0.335763	0.044084	0.645689	9218	VAPA	sig
Q8TF68	0	6	3.18975e+07	1.60133e-05	1.26204	0.335759	0.336593	0.781487	171017	ZNF384	ns
Q9UDY4	0	6	1.08901e+08	5.46711e-05	1.26204	0.335759	0.147346	0.781487	11080	DNAJB4	ns
P54278	0	6	8.07521e+07	4.05395e-05	1.26148	0.335113	0.628175	0.874317	5395	PMS2	ns
P20340	0	6	2.67451e+08	0.000134267	1.26139	0.335011	0.0988345	0.746207	5870	RAB6A	ns
Q7L1W4	0	6	8.32951e+06	4.18162e-06	1.26134	0.334957	0.516793	0.81968	55144	LRRC8D	ns
P16083	0	6	2.89944e+08	0.000145559	1.26073	0.334261	0.20615	0.781487	4835	NQO2	ns
A2RUB6	0.333333	6	3.09695e+06	1.55474e-06	1.26039	0.333871	0.977313	0.9919	285331	CCDC66	ns
O14832	0.666667	6	550976	2.76604e-07	1.26039	0.333871	0.610798	0.865354	5264	PHYH	ns
O15528	0.666667	6	1.22012e+06	6.12531e-07	1.26039	0.333871	0.813253	0.960727	1594	CYP27B1	ns
O60361	0.333333	6	1.04433e+07	5.2428e-06	1.26039	0.333871	0.714354	0.920732		NME2P1	ns
O75462	0.666667	6	474681	2.38302e-07	1.26039	0.333871	0.707361	0.916677	9244	CRLF1	ns
P0DJG4	0.666667	6	3.80191e+06	1.90865e-06	1.26039	0.333871	0.699618	0.913276	100506564	SPMAP2L	ns
P38935	0.5	6	1.42944e+06	7.17614e-07	1.26039	0.333871	0.897829	0.980228	3508	IGHMBP2	ns
P78358	0.333333	6	5.7118e+06	2.86746e-06	1.26039	0.333871	0.787542	0.954845	1485; 246100	CTAG1A; CTAG1B	ns
Q15468	0.666667	6	524805	2.63465e-07	1.26039	0.333871	0.806093	0.959781	6491	STIL	ns
Q53R41	0.666667	6	1.73206e+06	8.69535e-07	1.26039	0.333871	0.595542	0.858315	79675	FASTKD1	ns
Q6UXD5	0.666667	6	573074	2.87697e-07	1.26039	0.333871	0.861999	0.978954	26470	SEZ6L2	ns
Q86UT8	0.666667	6	692504	3.47654e-07	1.26039	0.333871	0.877713	0.980228	338657	CENATAC	ns
Q92934	0.333333	6	1.32165e+06	6.635e-07	1.26039	0.333871	0.975245	0.990859	572	BAD	ns
Q96MT3	0.666667	6	3.80024e+06	1.90781e-06	1.26039	0.333871	0.449495	0.785267	144165	PRICKLE1	ns
Q9BRX9	0.333333	6	2.08192e+06	1.04518e-06	1.26039	0.333871	0.954862	0.987051	84292	WDR83	ns
Q9HAB3	0.666667	6	3.48067e+06	1.74738e-06	1.26039	0.333871	0.873367	0.980228	79581	SLC52A2	ns
Q9NXW9	0.5	6	1.71408e+06	8.60509e-07	1.26039	0.333871	0.74948	0.9362	54784	ALKBH4	ns
Q9UHV7	0.5	6	830798	4.17081e-07	1.26039	0.333871	0.815547	0.961736	9969	MED13	ns
Q9UK73	0.666667	6	58804.8	2.95215e-08	1.26039	0.333871	0.904466	0.980228	10116	FEM1B	ns
Q5T2E6	0	6	4.16039e+07	2.08862e-05	1.26015	0.333592	0.0490398	0.660317	79591	ARMH3	sig
P46939	0	6	5.68139e+07	2.8522e-05	1.25989	0.333299	0.484097	0.801525	7402	UTRN	ns
Q9UM54	0	6	4.94139e+07	2.4807e-05	1.25976	0.333152	0.297295	0.781487	4646	MYO6	ns
P31431	0	6	1.43292e+07	7.19363e-06	1.25934	0.332665	0.742897	0.933771	6385	SDC4	ns
P02649	0	6	6.44086e+07	3.23347e-05	1.2591	0.332397	0.292448	0.781487	348	APOE	ns
Q99816	0	6	7.38929e+07	3.7096e-05	1.25901	0.332288	0.333102	0.781487	7251	TSG101	ns
Q9ULE3	0.5	6	1.41431e+07	7.10018e-06	1.25891	0.332175	0.739856	0.931827	27147	DENND2A	ns
Q4G0J3	0	6	8.10831e+07	4.07057e-05	1.25873	0.331972	0.155591	0.781487	51574	LARP7	ns
O75915	0	6	1.38365e+08	6.94625e-05	1.25861	0.331832	0.2791	0.781487	10550	ARL6IP5	ns
Q92530	0	6	3.69867e+07	1.85682e-05	1.25842	0.331609	0.362407	0.781487	9491	PSMF1	ns
P50452	0	6	1.33276e+07	6.69076e-06	1.2584	0.331592	0.375733	0.781487	5271	SERPINB8	ns
Q96BP2	0	6	1.64113e+07	8.23888e-06	1.25834	0.331522	0.316498	0.781487	118487	CHCHD1	ns
Q6W2J9	0	6	1.28153e+07	6.4336e-06	1.25829	0.331467	0.0898509	0.732916	54880	BCOR	ns
P15586	0	6	1.45407e+08	7.2998e-05	1.25823	0.33139	0.158329	0.781487	2799	GNS	ns
Q8IX18	0.166667	6	1.27631e+07	6.40739e-06	1.25786	0.330967	0.811378	0.960396	79665	DHX40	ns
Q9NSI6	0	6	4.06499e+06	2.04072e-06	1.25784	0.330954	0.61093	0.865354	54014	BRWD1	ns
Q9NZE8	0	6	1.46374e+07	7.34833e-06	1.25775	0.33084	0.646034	0.886474	51318	MRPL35	ns
P09012	0	6	2.13625e+08	0.000107245	1.25763	0.330705	0.151283	0.781487	6626	SNRPA	ns
P47895	0	6	5.00504e+07	2.51265e-05	1.25718	0.330186	0.273133	0.781487	220	ALDH1A3	ns
Q9UPN7	0	6	8.6488e+07	4.34191e-05	1.25628	0.32916	0.10922	0.757571	22870	PPP6R1	ns
Q7L266	0	6	3.4027e+06	1.70824e-06	1.2558	0.328602	0.681548	0.904447	80150	ASRGL1	ns
Q9UFC0	0	6	5.32626e+07	2.67391e-05	1.25568	0.328466	0.283456	0.781487	222229	LRWD1	ns
Q03001	0	6	1.07129e+08	5.37812e-05	1.25526	0.32799	0.462131	0.793579	667	DST	ns
Q9NPA3	0	6	2.64483e+07	1.32777e-05	1.25526	0.327986	0.0964564	0.742652	58526	MID1IP1	ns
Q13363	0	6	5.81518e+07	2.91936e-05	1.2552	0.327912	0.133719	0.778213	1487	CTBP1	ns
Q9UNK0	0	6	2.89685e+08	0.000145429	1.25519	0.327908	0.269881	0.781487	9482	STX8	ns
Q6P587	0	6	4.1232e+07	2.06995e-05	1.2551	0.327807	0.0485937	0.659675			sig
Q9NVS9	0	6	6.25364e+07	3.13948e-05	1.25472	0.327363	0.125847	0.771798	55163	PNPO	ns
P31751	0	6	4.7145e+07	2.36679e-05	1.25443	0.327028	0.139953	0.781487	208	AKT2	ns
Q8TEX9	0	6	2.99393e+08	0.000150303	1.25429	0.326867	0.0419359	0.640691	79711	IPO4	sig
Q567V2	0	6	1.94198e+07	9.74923e-06	1.25423	0.326806	0.602003	0.861245	84769	MPV17L2	ns
Q9UKS6	0	6	2.41053e+08	0.000121014	1.25365	0.326136	0.0397138	0.640691	29763	PACSIN3	sig
Q96GX9	0	6	4.64116e+07	2.32998e-05	1.25321	0.325631	0.306091	0.781487	51074	APIP	ns
Q9BY44	0	6	4.30174e+08	0.000215958	1.25313	0.325536	0.139572	0.781487	83939	EIF2A	ns
Q9ULD4	0.166667	6	7.1435e+06	3.58621e-06	1.25285	0.325211	0.847025	0.973681	27154	BRPF3	ns
O75063	0	6	1.92289e+07	9.65338e-06	1.25244	0.324746	0.0879308	0.725963	9917	FAM20B	ns
O15525	0.166667	6	2.83717e+06	1.42433e-06	1.25235	0.324633	0.85015	0.975311	4097	MAFG	ns
Q8IV48	0	6	2.22087e+07	1.11493e-05	1.25169	0.323877	0.569178	0.845483	90459	ERI1	ns
Q9BWE0	0	6	1.4208e+07	7.13276e-06	1.25116	0.323266	0.209716	0.781487	29803	REPIN1	ns
Q9GZS1	0	6	1.15437e+08	5.79523e-05	1.25107	0.323157	0.226159	0.781487	64425	POLR1E	ns
P21266	0	6	2.82682e+08	0.000141913	1.25104	0.323123	0.0468989	0.655448	2947	GSTM3	sig
P38606	0	6	5.53774e+08	0.000278008	1.25066	0.322687	0.0194838	0.573603	523	ATP6V1A	sig
Q13557	0	6	2.32616e+07	1.16779e-05	1.25055	0.322568	0.187945	0.781487	817	CAMK2D	ns
Q96S66	0	6	6.16869e+07	3.09683e-05	1.2504	0.322392	0.17839	0.781487	23155	CLCC1	ns
Q8N2K0	0	6	3.34643e+07	1.67999e-05	1.25024	0.322204	0.261683	0.781487	26090	ABHD12	ns
Q08117	0	6	2.90341e+07	1.45759e-05	1.25022	0.322183	0.153017	0.781487	166	TLE5	ns
A1L170	0	6	3.43887e+06	1.7264e-06	1.25013	0.322074	0.0912025	0.736931	400793	C1orf226	ns
Q75N03	0	6	6.45011e+06	3.23811e-06	1.24996	0.321882	0.686051	0.907187	79872	CBLL1	ns
P55789	0	6	5.9973e+06	3.01079e-06	1.24889	0.320641	0.6816	0.904447	2671	GFER	ns
P40692	0	6	1.34182e+08	6.73627e-05	1.24888	0.32063	0.30789	0.781487	4292	MLH1	ns
Q96A19	0.666667	6	498629	2.50324e-07	1.24883	0.320573	0.88853	0.980228	92922	CCDC102A	ns
Q8N0Z6	0	6	5.38654e+06	2.70418e-06	1.24869	0.320419	0.724202	0.9251	91875	TTC5	ns
Q9UNZ5	0	6	4.27471e+07	2.14601e-05	1.24852	0.320216	0.214213	0.781487	28974	C19orf53	ns
O75569	0	6	2.46831e+07	1.23915e-05	1.24786	0.319459	0.216239	0.781487	8575	PRKRA	ns
P62253	0	6	3.99452e+07	2.00535e-05	1.24763	0.319188	0.123011	0.771797	7326	UBE2G1	ns
Q6P4A7	0	6	2.07734e+07	1.04288e-05	1.24744	0.318975	0.853572	0.975737	119559	SFXN4	ns
Q8N3Y7	0	6	5.31477e+07	2.66814e-05	1.24699	0.318453	0.0209563	0.573603	195814	SDR16C5	sig
Q8NE86	0	6	6.1231e+07	3.07395e-05	1.24696	0.318414	0.390884	0.781487	90550	MCU	ns
Q8NEF9	0	6	2.44135e+07	1.22562e-05	1.24685	0.318285	0.304165	0.781487	153443	SRFBP1	ns
Q5BJD5	0	6	1.30528e+09	0.000655282	1.24675	0.318171	0.915615	0.980228	440026	TMEM41B	ns
Q9UBE0	0	6	3.54759e+08	0.000178098	1.24671	0.318125	0.25519	0.781487	10055	SAE1	ns
Q9NXR1	0	6	7.96016e+06	3.9962e-06	1.24656	0.317954	0.719548	0.923827	54820	NDE1	ns
Q9NQA3	0	6	2.67015e+06	1.34048e-06	1.24608	0.317397	0.177422	0.781487		WASH6P	ns
Q9UBX3	0	6	2.37076e+08	0.000119018	1.24587	0.31715	0.141161	0.781487	1468	SLC25A10	ns
Q76FK4	0	6	5.11852e+07	2.56962e-05	1.24587	0.31715	0.213582	0.781487	55035	NOL8	ns
P20839	0	6	3.20126e+08	0.000160711	1.24584	0.317114	0.226921	0.781487	3614	IMPDH1	ns
Q92882	0	6	1.34827e+07	6.76865e-06	1.24581	0.317084	0.811814	0.960396	26578	OSTF1	ns
P49757	0	6	3.01091e+07	1.51155e-05	1.24528	0.316468	0.565928	0.842789	8650	NUMB	ns
Q13404	0	6	1.88148e+08	9.44548e-05	1.24497	0.316113	0.67568	0.901203	387522; 7335	UBE2V1	ns
O95376	0	6	3.05884e+07	1.53561e-05	1.24488	0.316005	0.313594	0.781487	10425	ARIH2	ns
Q9NX58	0	6	1.58733e+08	7.9688e-05	1.24463	0.315717	0.123088	0.771797	55646	LYAR	ns
O43592	0	6	3.23238e+08	0.000162273	1.24449	0.31556	0.308012	0.781487	11260	XPOT	ns
P23511	0	6	1.75233e+07	8.79711e-06	1.24427	0.315298	0.821316	0.963241	4800	NFYA	ns
Q9P0R6	0.333333	6	3.97107e+06	1.99358e-06	1.24369	0.314631	0.864299	0.97996	51527	GSKIP	ns
Q92614	0	6	6.79025e+07	3.40887e-05	1.2436	0.314525	0.0854493	0.722216	399687	MYO18A	ns
Q16740	0	6	2.32155e+08	0.000116547	1.24347	0.314374	0.237767	0.781487	8192	CLPP	ns
Q2KHR3	0	6	1.63106e+07	8.18831e-06	1.24345	0.314353	0.365319	0.781487	79832	QSER1	ns
Q9BY32	0	6	1.40779e+08	7.06744e-05	1.24295	0.313773	0.135348	0.778213	3704	ITPA	ns
Q96I24	0	6	4.12692e+08	0.000207182	1.24268	0.31345	0.0401606	0.640691	8939	FUBP3	sig
Q16763	0	6	7.17874e+07	3.6039e-05	1.24261	0.313373	0.518501	0.82009	27338	UBE2S	ns
Q96RL1	0	6	2.10314e+07	1.05583e-05	1.24224	0.312941	0.421708	0.781487	51720	UIMC1	ns
Q13432	0.333333	6	3.33697e+06	1.67524e-06	1.24204	0.312717	0.990589	0.996987	9094	UNC119	ns
P22307	0	6	3.25149e+08	0.000163233	1.24187	0.312509	4.77952e-05	0.213615	6342	SCP2	sig
P27348	0	6	1.5705e+09	0.000788428	1.24131	0.311859	0.0120907	0.525898	10971	YWHAQ	sig
Q8IWT6	0	6	4.07353e+07	2.04501e-05	1.24105	0.311562	0.330844	0.781487	56262	LRRC8A	ns
P13196	0	6	2.03801e+07	1.02313e-05	1.24089	0.311371	0.425341	0.781487	211	ALAS1	ns
O43314	0	6	3.52825e+07	1.77127e-05	1.24003	0.310372	0.368106	0.781487	23262	PPIP5K2	ns
Q7Z6K5	0	6	1.91594e+07	9.6185e-06	1.24001	0.310352	0.295745	0.781487	348110	ARPIN	ns
Q9NVX2	0	6	1.35893e+08	6.82214e-05	1.23985	0.310169	0.238999	0.781487	54475	NLE1	ns
Q9UNF1	0	6	2.28245e+08	0.000114585	1.23896	0.309124	0.0229051	0.577697	10916	MAGED2	sig
P42025	0.166667	6	3.69663e+06	1.8558e-06	1.23869	0.308817	0.892986	0.980228	10120	ACTR1B	ns
P15374	0	6	1.57417e+08	7.90272e-05	1.23737	0.307281	0.340185	0.781487	7347	UCHL3	ns
O60725	0.166667	6	7.12475e+06	3.5768e-06	1.23695	0.30679	0.811784	0.960396	23463	ICMT	ns
O95347	0	6	7.85486e+08	0.000394333	1.23674	0.306544	0.537652	0.82979	10592	SMC2	ns
O15514	0	6	4.95663e+07	2.48835e-05	1.23632	0.306054	0.0940485	0.742502	5433	POLR2D	ns
P48735	0	6	8.43327e+07	4.23371e-05	1.23603	0.305717	0.384077	0.781487	3418	IDH2	ns
Q9UJU6	0	6	1.1293e+08	5.66934e-05	1.23584	0.305495	0.0285372	0.596252	28988	DBNL	sig
Q9NQC3	0	6	5.96699e+08	0.000299557	1.23548	0.305072	0.360464	0.781487	57142	RTN4	ns
P01033	0	6	1.30062e+07	6.52945e-06	1.23531	0.304878	0.320746	0.781487	7076	TIMP1	ns
Q9ULC3	0	6	2.89718e+07	1.45446e-05	1.23511	0.304637	0.370638	0.781487	51715	RAB23	ns
Q96BZ8	0	6	1.78851e+07	8.97875e-06	1.23464	0.304093	0.104829	0.754067	79165	LENG1	ns
Q6IN84	0	6	1.63348e+07	8.20045e-06	1.23436	0.30376	0.149476	0.781487	79922	MRM1	ns
Q9Y343	0	6	4.2226e+06	2.11985e-06	1.23431	0.3037	0.212375	0.781487	28966	SNX24	ns
P25815	0	6	4.75523e+07	2.38724e-05	1.23424	0.303625	0.0824577	0.716334	6286	S100P	ns
P37198	0	6	1.28254e+08	6.43868e-05	1.23419	0.303568	0.112499	0.76259	23636	NUP62	ns
P07686	0	6	4.48126e+08	0.00022497	1.23407	0.303427	0.819124	0.963241	3074	HEXB	ns
P18669	0	6	3.04724e+09	0.00152979	1.23381	0.303116	0.16663	0.781487	5223	PGAM1	ns
Q13951	0	6	1.08177e+08	5.43076e-05	1.23371	0.303005	0.118258	0.769726	865	CBFB	ns
P35250	0	6	1.90389e+08	9.55797e-05	1.23363	0.302915	0.0214402	0.576715	5982	RFC2	sig
Q9NZD8	0	6	8.61664e+07	4.32576e-05	1.23314	0.30234	0.129543	0.777293	51324	SPG21	ns
Q96P16	0	6	6.9595e+07	3.49384e-05	1.23294	0.302097	0.199038	0.781487	55197	RPRD1A	ns
Q8N4Q1	0	6	8.57502e+07	4.30487e-05	1.23287	0.302017	0.284895	0.781487	131474	CHCHD4	ns
P16152	0	6	7.58851e+08	0.000380962	1.23229	0.301337	0.18028	0.781487	873	CBR1	ns
Q9NWS8	0	6	7.32664e+06	3.67815e-06	1.23223	0.30127	0.565953	0.842789	55005	RMND1	ns
P55210	0	6	5.3635e+07	2.69261e-05	1.23189	0.300876	0.0671877	0.696358	840	CASP7	ns
O15294	0	6	2.95079e+08	0.000148137	1.23188	0.300858	0.0410562	0.640691	8473	OGT	sig
P23497	0	6	2.10991e+07	1.05922e-05	1.23155	0.300481	0.92834	0.980228	6672	SP100	ns
Q8ND24	0	6	1.52842e+07	7.67305e-06	1.23153	0.300447	0.430941	0.781487	257160	RNF214	ns
O15162	0	6	1.7393e+07	8.73172e-06	1.23126	0.300135	0.475707	0.797554	5359	PLSCR1	ns
Q14919	0	6	9.09042e+07	4.56361e-05	1.23055	0.299297	0.459191	0.79087	10589	DRAP1	ns
P80723	0	6	1.44949e+09	0.00072768	1.23039	0.299116	0.16504	0.781487	10409	BASP1	ns
P51553	0	6	1.50816e+08	7.57132e-05	1.23036	0.299083	0.370982	0.781487	3421	IDH3G	ns
Q8NHQ9	0	6	6.92647e+07	3.47726e-05	1.23027	0.298979	0.043843	0.645689	57696	DDX55	sig
P10588	0	6	6.50606e+06	3.2662e-06	1.23013	0.298813	0.402003	0.781487	2063	NR2F6	ns
Q7Z5L9	0	6	1.79496e+08	9.01116e-05	1.22985	0.298477	0.189033	0.781487	359948	IRF2BP2	ns
Q9BT09	0	6	4.8323e+07	2.42593e-05	1.22984	0.298471	0.812742	0.960396	10695	CNPY3	ns
P07384	0	6	2.86993e+08	0.000144078	1.22981	0.298434	0.292795	0.781487	823	CAPN1	ns
Q9NWY4	0	6	4.93664e+07	2.47831e-05	1.22953	0.298104	0.236953	0.781487	54969	HPF1	ns
P08133	0	6	2.03519e+09	0.00102171	1.2295	0.298072	0.0919311	0.740199	309	ANXA6	ns
Q96T60	0	6	2.61575e+07	1.31317e-05	1.2295	0.298067	0.31911	0.781487	11284	PNKP	ns
O15260	0	6	2.28615e+08	0.00011477	1.22947	0.298035	0.961911	0.988169	6836	SURF4	ns
P48509	0	6	9.5136e+07	4.77606e-05	1.22937	0.297914	0.475947	0.797554	977	CD151	ns
P04424	0.333333	6	1.78809e+06	8.97664e-07	1.22932	0.297863	0.488378	0.804718	435	ASL	ns
P27694	0	6	3.59833e+08	0.000180645	1.22925	0.297774	0.0872233	0.725378	6117	RPA1	ns
Q03154	0	6	6.81086e+07	3.41922e-05	1.22906	0.297556	0.213402	0.781487	95	ACY1	ns
Q9UJX5	0	6	3.93185e+07	1.97388e-05	1.22876	0.297198	0.365906	0.781487	29945	ANAPC4	ns
Q969T7	0.166667	6	3.22334e+06	1.6182e-06	1.22868	0.297106	0.992637	0.997519	115024	NT5C3B	ns
O95834	0	6	1.23659e+08	6.20798e-05	1.22867	0.297096	0.19202	0.781487	24139	EML2	ns
P61916	0	6	2.62873e+07	1.31968e-05	1.22861	0.297028	0.329197	0.781487	10577	NPC2	ns
Q9Y376	0	6	1.61767e+08	8.12112e-05	1.22828	0.296639	0.222346	0.781487	51719	CAB39	ns
Q5SRE7	0.666667	6	889079	4.4634e-07	1.22823	0.296578	0.895079	0.980228	254295	PHYHD1	ns
Q14353	0	6	1.02192e+08	5.13029e-05	1.22816	0.296493	0.204243	0.781487	2593	GAMT	ns
Q96E39	0	6	1.7472e+07	8.77138e-06	1.22788	0.296169	0.414992	0.781487	494115	RBMXL1	ns
Q6ZRP7	0	6	1.22873e+08	6.1685e-05	1.22773	0.295993	0.714508	0.920732	169714	QSOX2	ns
O75208	0	6	5.97695e+07	3.00057e-05	1.22762	0.295869	0.286945	0.781487	57017	COQ9	ns
O95571	0	6	6.87474e+07	3.45129e-05	1.22761	0.295855	0.201482	0.781487	23474	ETHE1	ns
Q14165	0	6	2.44526e+08	0.000122758	1.22737	0.295567	0.180552	0.781487	9761	MLEC	ns
Q9NRW3	0	6	8.903e+07	4.46952e-05	1.22729	0.295481	0.115266	0.766391	27350	APOBEC3C	ns
O00161	0	6	5.41288e+07	2.7174e-05	1.22725	0.295434	0.244407	0.781487	8773	SNAP23	ns
Q08380	0	6	1.49458e+08	7.50316e-05	1.22721	0.295383	0.0462497	0.653965	3959	LGALS3BP	sig
Q8TCD1	0.666667	6	4.51545e+07	2.26686e-05	1.22721	0.295378	0.893175	0.980228	497661	C18orf32	ns
P32969	0	6	1.07875e+09	0.000541559	1.22703	0.295167	0.569305	0.845483	6133	RPL9; RPL9P7; RPL9P8; RPL9P9	ns
O75475	0	6	4.54587e+08	0.000228214	1.2268	0.294896	0.129594	0.777293	11168	PSIP1	ns
Q96CW5	0	6	4.53237e+07	2.27536e-05	1.22638	0.294407	0.352502	0.781487	10426	TUBGCP3	ns
O43150	0.166667	6	4.31764e+06	2.16756e-06	1.22614	0.29412	0.758893	0.941001	8853	ASAP2	ns
Q96QR8	0	6	1.97068e+07	9.89332e-06	1.22551	0.293381	0.314856	0.781487	5814	PURB	ns
P12532	0	6	3.40102e+08	0.00017074	1.22536	0.293202	0.386127	0.781487	1159; 548596	CKMT1A; CKMT1B	ns
Q16698	0	6	1.62543e+08	8.16004e-05	1.22511	0.292917	0.00194632	0.33857	1666	DECR1	sig
Q9BZF1	0	6	5.89394e+07	2.9589e-05	1.22464	0.292352	0.479018	0.798541	114882	OSBPL8	ns
Q9UHV9	0	6	4.77346e+08	0.000239639	1.22452	0.292217	0.280505	0.781487	5202	PFDN2	ns
Q9NVM6	0.166667	6	3.2792e+06	1.64624e-06	1.2245	0.292187	0.778998	0.950866	55192	DNAJC17	ns
P13929	0	6	7.84517e+06	3.93847e-06	1.22447	0.292152	0.282797	0.781487	2027	ENO3	ns
Q9Y606	0	6	1.48069e+08	7.43341e-05	1.22438	0.292052	0.105219	0.754067	80324	PUS1	ns
Q6AI08	0	6	1.25686e+07	6.30975e-06	1.22425	0.291895	0.068662	0.697194	63897	HEATR6	ns
Q96GM5	0	6	4.93901e+07	2.47951e-05	1.22389	0.291474	0.534218	0.828076	6602	SMARCD1	ns
Q9NY61	0	6	9.72676e+07	4.88307e-05	1.22362	0.291159	0.708317	0.916918	26574	AATF	ns
Q9UQR0	0	6	2.98639e+07	1.49924e-05	1.22347	0.290982	0.228117	0.781487	10389	SCML2	ns
P27448	0	6	3.57488e+06	1.79468e-06	1.22305	0.290488	0.90867	0.980228	4140	MARK3	ns
Q8WVC6	0	6	1.33374e+07	6.69568e-06	1.22295	0.290363	0.497527	0.809585	79877	DCAKD	ns
Q8NBU5	0	6	1.56165e+08	7.83987e-05	1.22238	0.289697	0.120742	0.771797	84896	ATAD1	ns
Q01581	0	6	7.01164e+08	0.000352001	1.22217	0.28944	0.36307	0.781487	3157	HMGCS1	ns
Q9H269	0	6	5.97293e+07	2.99856e-05	1.2219	0.289121	0.662934	0.893307	64601	VPS16	ns
Q2TAL8	0	6	9.9423e+07	4.99128e-05	1.22177	0.288976	0.739156	0.931417	54870	QRICH1	ns
Q2T9J0	0	6	3.19492e+07	1.60393e-05	1.22164	0.288824	0.123494	0.771797	219743	TYSND1	ns
Q15041	0	6	7.35039e+07	3.69007e-05	1.22161	0.28879	0.57336	0.84605	23204	ARL6IP1	ns
Q8IZ69	0	6	6.47001e+07	3.2481e-05	1.22153	0.288692	0.122968	0.771797	27037	TRMT2A	ns
P22670	0	6	2.35947e+07	1.18451e-05	1.22141	0.288548	0.509257	0.816079	5989	RFX1	ns
[truncated: 5,481 more rows]

## Sheet: FB231(10 μM)overDMSO
protein	imputed	n	average_expression	proportional_expression	foldchange	log2_foldchange	p_value	adj_p_value	gene_id_entrez	gene_name	sig
Q5VU97	0.666667	6	1.46827e+06	1.17309e-06	186.126	7.54014	0.193399	0.655407	57685	CACHD1	ns
Q6P656	0.5	6	1.16669e+06	9.32142e-07	153.328	7.26048	0.173763	0.65132	161502	CFAP161	ns
P28300	0.5	6	1.16823e+06	9.33373e-07	150.178	7.23053	0.00641621	0.366047	4015	LOX	sig_up
Q2TAA8	0.666667	6	1.25448e+06	1.00228e-06	146.859	7.19829	0.184825	0.654635	55815	TSNAXIP1	ns
Q96Q89	0.666667	6	823086	6.57614e-07	109.83	6.77913	0.225347	0.660118	9585	KIF20B	ns
Q9NQ30	0.5	6	874654	6.98815e-07	105.484	6.72087	0.194393	0.655407	11082	ESM1	ns
Q9P273	0.333333	6	1.12199e+06	8.96427e-07	86.4562	6.4339	0.0686801	0.554874	55714	TENM3	ns
Q96F10	0.333333	6	969598	7.74671e-07	81.9297	6.35631	0.184684	0.654635	112483	SAT2	ns
A6NET4	0.666667	6	752399	6.01137e-07	81.8864	6.35555	0.181723	0.654635	403277	OR5K3	ns
Q0VF96	0.666667	6	724027	5.78469e-07	81.5719	6.35	0.182443	0.654635	84952	CGNL1	ns
Q9NPC7	0.333333	6	1.23171e+06	9.84086e-07	75.8772	6.24559	0.227921	0.660118	55892	MYNN	ns
Q9Y4F3	0.333333	6	744604	5.94909e-07	74.0073	6.2096	0.100661	0.604132	9665	MARF1	ns
Q9P0K8	0.5	6	772017	6.16812e-07	72.1681	6.17329	0.0362319	0.495835	55810	FOXJ2	sig_up
Q9P2X3	0.666667	6	619495	4.94952e-07	71.6147	6.16218	0.183648	0.654635	55364	IMPACT	ns
Q9BZP6	0.333333	6	1.40837e+06	1.12524e-06	70.9943	6.14963	0.442419	0.738186	27159	CHIA	ns
Q96B67	0.5	6	577960	4.61768e-07	70.3423	6.13632	0.0108954	0.404116	57561	ARRDC3	sig_up
Q13402	0.5	6	760804	6.07853e-07	69.0979	6.11057	0.0418357	0.503364	4647	MYO7A	sig_up
Q9NQZ7	0.666667	6	514785	4.11293e-07	65.3944	6.0311	0.234626	0.664932	57089	ENTPD7	ns
Q06055	0.5	6	566461	4.5258e-07	61.0993	5.93308	0.0166682	0.438553	517	ATP5MC2	sig_up
P26367	0.666667	6	487987	3.89882e-07	60.4543	5.91777	0.191163	0.655407		PAX6	ns
Q8IYH5	0.333333	6	695545	5.55713e-07	60.0905	5.90906	0.300189	0.67406	26009	ZZZ3	ns
Q9H2F5	0.5	6	479878	3.83403e-07	57.2658	5.8396	0.00955014	0.377398	80314	EPC1	sig_up
Q08AE8	0.333333	6	1.45872e+06	1.16546e-06	56.3703	5.81686	0.216949	0.658995	56907	SPIRE1	ns
Q6PK18	0.5	6	428529	3.42378e-07	55.1937	5.78643	0.0046759	0.319614	79701	OGFOD3	sig_up
Q86U28	0.333333	6	917062	7.32697e-07	53.4648	5.74052	0.891817	0.956826	122961	ISCA2	ns
Q96DC7	0.333333	6	989045	7.90209e-07	51.7377	5.69315	0.116483	0.615697	55374	TMCO6	ns
Q7LGC8	0.333333	6	1.05365e+06	8.41824e-07	51.0927	5.67504	0.271107	0.67406	9469	CHST3	ns
Q9NX95	0.666667	6	410470	3.27949e-07	50.2973	5.65241	0.189869	0.655407	55638	SYBU	ns
O75911	0.333333	6	927916	7.41369e-07	49.8438	5.63934	0.0965953	0.594622	9249	DHRS3	ns
P35638	0.5	6	421265	3.36574e-07	49.2452	5.62191	0.00918312	0.377398	1649	DDIT3	sig_up
O75145	0.333333	6	551973	4.41005e-07	48.8434	5.61009	0.0184926	0.447496	8541	PPFIA3	sig_up
Q7Z388	0.5	6	493291	3.9412e-07	48.1705	5.59008	0.0679402	0.554874	286148	DPY19L4	ns
Q6DHV5	0.666667	6	405876	3.24279e-07	48.0367	5.58607	0.240807	0.670335	387707	CC2D2B	ns
P98073	0.666667	6	391651	3.12914e-07	47.2158	5.5612	0.187726	0.655407	5651	TMPRSS15	ns
P05412	0.666667	6	355320	2.83887e-07	45.3897	5.50429	0.191651	0.655407	3725	JUN	ns
Q8NF50	0.5	6	452712	3.61699e-07	40.7299	5.34802	0.0436759	0.506422	81704	DOCK8	sig_up
I3L273	0.666667	6	320483	2.56053e-07	39.5004	5.30379	0.238225	0.668522	100507003	GFY	ns
Q14703	0.666667	6	304019	2.429e-07	37.5337	5.23011	0.191863	0.655407	8720	MBTPS1	ns
Q0P6H9	0.333333	6	407535	3.25604e-07	36.2263	5.17897	0.443123	0.738186	80021	TMEM62	ns
O60658	0.5	6	401762	3.20992e-07	36.1887	5.17747	0.0355229	0.495411	5151	PDE8A	sig_up
Q9ULD5	0.333333	6	1.21728e+06	9.72556e-07	33.2353	5.05464	0.147977	0.635182	27153	ZNF777	ns
Q49A88	0.666667	6	256591	2.05006e-07	31.1954	4.96326	0.189975	0.655407	64770	CCDC14	ns
Q8TBC3	0.333333	6	534094	4.26721e-07	28.3811	4.82686	0.12671	0.619151		SHKBP1	ns
P43155	0.666667	6	245552	1.96187e-07	27.2715	4.76932	0.18633	0.654635	1384	CRAT	ns
Q9P0T4	0.333333	6	555914	4.44154e-07	26.8868	4.74883	0.618863	0.836658	51545	ZNF581	ns
O60356	0.333333	6	557207	4.45186e-07	26.4107	4.72305	0.450473	0.741478	26471	NUPR1	ns
Q9GZU3	0.666667	6	240612	1.92239e-07	26.0234	4.70174	0.166793	0.64623	55116	TMEM39B	ns
P86397	0.666667	6	204885	1.63695e-07	25.3591	4.66443	0.194647	0.655407		HTD2	ns
A0A0U1RRE5	0.666667	6	225639	1.80277e-07	23.6548	4.56406	0.164377	0.64509		NBDY	ns
Q96LD8	0	6	232837	1.86028e-07	22.1751	4.47087	0.18424	0.654635	123228	SENP8	ns
Q96M69	0.666667	6	202882	1.62095e-07	21.5569	4.43008	0.176865	0.654066	136332	LRGUK	ns
Q86Y38	0.666667	6	902287	7.20892e-07	21.4796	4.4249	0.389815	0.720574	64131	XYLT1	ns
P51957	0.166667	6	1.46778e+06	1.1727e-06	18.9902	4.24719	0.204978	0.656605		NEK4	ns
Q9BTL4	0.666667	6	158656	1.2676e-07	18.4984	4.20933	0.18555	0.654635	9592	IER2	ns
Q86UP3	0.333333	6	666153	5.3223e-07	16.4888	4.04342	0.158178	0.640468	79776	ZFHX4	ns
A6NMK7	0.5	6	833015	6.65546e-07	14.642	3.87204	0.190506	0.655407	642843	CPSF4L	ns
Q8IWR1	0.333333	6	988217	7.89547e-07	14.0731	3.81487	0.211964	0.65829	286827	TRIM59	ns
O75845	0.333333	6	721310	5.76298e-07	14.0676	3.8143	0.958804	0.981438	6309	SC5D	ns
P10696	0.5	6	1.51513e+06	1.21053e-06	13.1247	3.71422	0.425167	0.730641	251	ALPG	ns
P28068	0.166667	6	3.47179e+06	2.77383e-06	12.6565	3.66181	0.229556	0.660118	3109	HLA-DMB	ns
Q7Z7G1	0.166667	6	559711	4.47188e-07	11.3445	3.50392	0.191916	0.655407		CLNK	ns
O75884	0	6	1.76133e+08	0.000140723	11.1098	3.47376	0.220728	0.660118	10741	RBBP9	ns
P42658	0.5	6	626177	5.00291e-07	10.4797	3.38953	0.194621	0.655407	1804	DPP6	ns
A8MX76	0.166667	6	3.01201e+06	2.40648e-06	9.83968	3.29861	0.7487	0.895862	440854	CAPN14	ns
Q13948	0	6	5.50343e+06	4.39703e-06	9.80706	3.29382	0.206539	0.656697	1523	CUX1	ns
Q76L83	0.5	6	95413.1	7.62314e-08	9.64862	3.27032	0.0302848	0.483738	55252	ASXL2	sig_up
Q8WZ42	0	6	1.44295e+07	1.15286e-05	9.06605	3.18047	0.192359	0.655407	7273	TTN	ns
Q9NPH5	0.5	6	317782	2.53895e-07	8.99689	3.16943	0.215059	0.658995	50507	NOX4	ns
P43405	0	6	1.4668e+06	1.17192e-06	8.97257	3.16552	0.200929	0.655407	6850	SYK	ns
Q9UPX8	0	6	560404	4.47741e-07	8.69891	3.12084	0.208993	0.657534	22941	SHANK2	ns
Q96QT6	0.666667	6	94970.9	7.5878e-08	8.69845	3.12076	0.130522	0.619788	57649	PHF12	ns
O00716	0	6	4.03565e+06	3.22432e-06	8.15903	3.0284	0.131799	0.619788	1871	E2F3	ns
Q8NDV3	0.5	6	179321	1.43271e-07	7.97085	2.99473	0.263256	0.67406	27127	SMC1B	ns
Q05940	0	6	1.44474e+07	1.15429e-05	7.27853	2.86365	0.209579	0.658229	6571	SLC18A2	ns
Q9UBY5	0.333333	6	571460	4.56574e-07	7.15309	2.83857	0.2525	0.67406	23566	LPAR3	ns
Q93073	0	6	4.60521e+06	3.67938e-06	6.98952	2.80519	0.224301	0.660118	9728	SECISBP2L	ns
P46091	0.166667	6	268517	2.14535e-07	6.96725	2.80059	0.157572	0.640226	2825	CMKLR2	ns
O75151	0.166667	6	1.69095e+06	1.35101e-06	6.82224	2.77025	0.204956	0.656605	5253	PHF2	ns
Q8N3Y1	0.166667	6	1.72609e+06	1.37907e-06	6.35082	2.66694	0.169919	0.648297	26259	FBXW8	ns
Q70IA6	0.166667	6	1.65519e+06	1.32243e-06	6.21562	2.6359	0.410162	0.727363	81532	MOB2	ns
Q99578	0	6	7.27338e+06	5.81115e-06	6.12772	2.61535	0.208492	0.6574	6014	RIT2	ns
Q11128	0.5	6	377378	3.0151e-07	6.09428	2.60746	0.192655	0.655407	2527	FUT5	ns
Q86TS9	0.166667	6	819627	6.5485e-07	6.02828	2.59175	0.390324	0.720574	122704	MRPL52	ns
Q08043	0	6	1.72026e+07	1.37442e-05	5.92943	2.56789	0.164918	0.645145	89	ACTN3	ns
Q9H469	0.5	6	68075.9	5.439e-08	5.81851	2.54065	0.198187	0.655407	79176	FBXL15	ns
Q9P1W9	0	6	1.68499e+06	1.34625e-06	5.8009	2.53628	0.211513	0.658229	11040	PIM2	ns
P04424	0	6	9.45209e+06	7.55185e-06	5.63606	2.49469	0.194233	0.655407	435	ASL	ns
Q86W34	0	6	2.55431e+07	2.04079e-05	5.57074	2.47787	0.273365	0.67406	51321	AMZ2	ns
P41162	0.166667	6	7.12616e+06	5.69352e-06	5.52796	2.46675	0.208704	0.6574	2117	ETV3	ns
O00458	0	6	1.92686e+07	1.53949e-05	5.45791	2.44835	1.7639e-05	0.047632	3475	IFRD1	sig_up
Q96PN6	0	6	501369	4.00574e-07	5.39513	2.43166	0.202741	0.655407	55811	ADCY10	ns
Q8N8Z6	0.333333	6	2.26997e+06	1.81361e-06	5.30674	2.40782	0.292155	0.67406	285761	DCBLD1	ns
Q9NYQ6	0	6	6.65311e+06	5.31557e-06	5.08608	2.34656	0.203201	0.655407	9620	CELSR1	ns
Q16594	0	6	4.10677e+07	3.28115e-05	5.0586	2.33874	0.254683	0.67406	6880	TAF9	ns
Q96DU7	0	6	5.06474e+06	4.04653e-06	5.04455	2.33473	0.185651	0.654635	80271	ITPKC	ns
O75427	0	6	1.48618e+07	1.1874e-05	4.87398	2.2851	0.187654	0.655407	4034	LRCH4	ns
Q14542	0	6	9.96955e+06	7.96528e-06	4.83424	2.27329	0.191286	0.655407	3177	SLC29A2	ns
Q5T8I3	0	6	2.08775e+07	1.66803e-05	4.81665	2.26803	0.195017	0.655407	284611	EEIG2	ns
Q9UL45	0.166667	6	303848	2.42762e-07	4.73473	2.24328	0.256368	0.67406	26258	BLOC1S6	ns
Q8WXI7	0	6	5.94181e+06	4.74728e-06	4.71486	2.23721	0.0399146	0.501905	94025	MUC16	sig_up
P41567	0	6	342073	2.73303e-07	4.66988	2.22339	0.433777	0.734724	10209	EIF1	ns
Q9BUA3	0.5	6	648173	5.17865e-07	4.64278	2.21499	0.419088	0.729293	144097	SPINDOC	ns
Q8NC44	0	6	1.21908e+07	9.73999e-06	4.61042	2.2049	0.0601822	0.542413	79137	RETREG2	ns
Q8IZT6	0	6	1.86758e+08	0.000149213	4.57965	2.19524	0.197773	0.655407	259266	ASPM	ns
Q8NDH2	0	6	5.20994e+07	4.16254e-05	4.56411	2.19033	0.173848	0.65132	643677	CCDC168	ns
Q7Z406	0	6	7.83707e+06	6.26151e-06	4.55359	2.18701	0.257873	0.67406	79784	MYH14	ns
Q9NVC3	0	6	1.18761e+07	9.4885e-06	4.48047	2.16365	0.143804	0.62715	55238	SLC38A7	ns
Q8WXB1	0	6	1.55155e+07	1.23963e-05	4.46006	2.15706	0.139518	0.624931	151194	METTL21A	ns
P19484	0	6	1.19917e+07	9.58093e-06	4.45346	2.15493	0.185012	0.654635	7942	TFEB	ns
Q15334	0	6	3.99832e+07	3.19451e-05	4.29073	2.10122	0.196064	0.655407	3996	LLGL1	ns
Q96RU7	0.5	6	252888	2.02047e-07	4.27478	2.09585	0.211528	0.658229	57761	TRIB3	ns
P20936	0	6	3.66307e+07	2.92665e-05	4.2745	2.09576	0.193498	0.655407	5921	RASA1	ns
Q9P1W3	0.5	6	945605	7.55502e-07	4.25901	2.09052	0.338435	0.688489	57156	TMEM63C	ns
O14713	0	6	1.11978e+07	8.94663e-06	4.25379	2.08875	0.238711	0.668522	9270	ITGB1BP1	ns
O76054	0	6	1.85719e+06	1.48382e-06	4.24946	2.08728	0.1502	0.635823	23541	SEC14L2	ns
Q9H267	0	6	8.17898e+07	6.53469e-05	4.15035	2.05323	0.266367	0.67406	26276	VPS33B	ns
Q9UBR1	0.166667	6	597485	4.77367e-07	4.12653	2.04493	0.0594142	0.542413	51733	UPB1	ns
Q6ZVM7	0.333333	6	393793	3.14626e-07	4.12461	2.04426	0.262834	0.67406	146691	TOM1L2	ns
Q96AX2	0	6	738043	5.89667e-07	4.09352	2.03334	0.153704	0.638398	326624	RAB37	ns
Q66LE6	0	6	3.40234e+07	2.71834e-05	4.07014	2.02508	0.207047	0.657021	55844	PPP2R2D	ns
Q9UHQ4	0	6	1.45727e+08	0.00011643	4.05375	2.01926	0.209883	0.658229	55973	BCAP29	ns
Q6Y288	0	6	4.49755e+07	3.59337e-05	4.04421	2.01586	0.217501	0.658995	145173	B3GLCT	ns
Q12815	0	6	9.01693e+06	7.20417e-06	4.02057	2.0074	0.173308	0.65132	10024	TROAP	ns
Q8TDW5	0.5	6	591140	4.72298e-07	4.0093	2.00335	0.256081	0.67406	94122	SYTL5	ns
Q15596	0	6	7.31625e+06	5.8454e-06	3.92561	1.97292	0.176945	0.654066	10499	NCOA2	ns
Q9NYJ7	0	6	3.03362e+06	2.42375e-06	3.89962	1.96333	0.185768	0.654635	10683	DLL3	ns
O43167	0	6	1.58442e+07	1.26589e-05	3.89673	1.96226	0.221269	0.660118	9841	ZBTB24	ns
Q4KMQ1	0	6	2.71488e+06	2.16908e-06	3.89506	1.96165	0.225316	0.660118	286262	TPRN	ns
P98155	0	6	7.67205e+06	6.12967e-06	3.86995	1.95232	0.00344693	0.3115	7436	VLDLR	sig_up
Q9H477	0	6	1.26359e+07	1.00956e-05	3.85533	1.94685	0.142651	0.626576	64080	RBKS	ns
Q9Y3A0	0	6	1.39572e+06	1.11512e-06	3.84676	1.94364	0.0478441	0.521648	51117	COQ4	sig_up
Q7L1T6	0	6	2.83915e+07	2.26837e-05	3.75528	1.90892	0.215013	0.658995	51167	CYB5R4	ns
Q6ZMR5	0	6	251215	2.00711e-07	3.75281	1.90797	0.264818	0.67406	339967	TMPRSS11A	ns
Q13303	0	6	1.79629e+06	1.43517e-06	3.70495	1.88945	0.154398	0.638398	8514	KCNAB2	ns
Q14728	0.333333	6	391085	3.12462e-07	3.70172	1.8882	0.410779	0.727685	10227	MFSD10	ns
Q9Y6B7	0.166667	6	245180	1.95889e-07	3.67048	1.87597	0.0543051	0.537224	10717	AP4B1	ns
Q99958	0	6	1.67788e+06	1.34056e-06	3.66838	1.87514	0.180467	0.654446	2303	FOXC2	ns
P39210	0.166667	6	126545	1.01105e-07	3.58228	1.84088	0.288764	0.67406	4358	MPV17	ns
A0A024RBG1	0.5	6	1.29789e+06	1.03696e-06	3.56063	1.83213	0.56366	0.808099	11163	NUDT4B	ns
O43174	0.5	6	905366	7.23352e-07	3.56063	1.83213	0.587586	0.822599	1592	CYP26A1	ns
Q56NI9	0.5	6	438377	3.50246e-07	3.56063	1.83213	0.738702	0.891385	157570	ESCO2	ns
Q68CP4	0.5	6	303831	2.42749e-07	3.56063	1.83213	0.429103	0.731075	138050	HGSNAT	ns
Q92843	0.5	6	608572	4.86225e-07	3.56063	1.83213	0.99438	0.997496	599	BCL2L2	ns
Q9BY41	0.5	6	338691	2.70601e-07	3.56063	1.83213	0.306267	0.67406	55869	HDAC8	ns
Q9BYK8	0.5	6	319331	2.55133e-07	3.56063	1.83213	0.782009	0.910732	85441	HELZ2	ns
Q9H8M7	0.333333	6	605229	4.83554e-07	3.56063	1.83213	0.49591	0.767078	80013	MINDY3	ns
Q7Z403	0	6	848694	6.78073e-07	3.43878	1.78189	0.210389	0.658229	11322	TMC6	ns
Q5VSG8	0	6	977091	7.80657e-07	3.42917	1.77786	0.214199	0.658995	149175	MANEAL	ns
P27449	0	6	4.15206e+07	3.31733e-05	3.39833	1.76483	0.14406	0.62715	527	ATP6V0C	ns
Q9Y4E5	0	6	3.91149e+07	3.12513e-05	3.35259	1.74527	0.202844	0.655407	26036	ZNF451	ns
Q8N0W3	0.166667	6	826147	6.6006e-07	3.32836	1.73481	0.575723	0.814751	197258	FCSK	ns
O15047	0	6	1.00112e+07	7.99855e-06	3.30722	1.72562	0.189032	0.655407	9739	SETD1A	ns
O60237	0.5	6	236484	1.88942e-07	3.29277	1.7193	0.887572	0.95469	4660	PPP1R12B	ns
O60238	0.833333	6	143590	1.14723e-07	3.29277	1.7193	0.39119	0.720574	665	BNIP3L	ns
P17661	0.833333	6	797962	6.3754e-07	3.29277	1.7193	0.417749	0.729293	1674	DES	ns
P24394	0.833333	6	55340.2	4.42147e-08	3.29277	1.7193	0.30709	0.67406	3566	IL4R	ns
Q13794	0.833333	6	346629	2.76943e-07	3.29277	1.7193	0.410915	0.727685	5366	PMAIP1	ns
Q4LDE5	0.833333	6	229637	1.83471e-07	3.29277	1.7193	0.404276	0.724528	79987	SVEP1	ns
Q8IZM8	0.833333	6	115026	9.19011e-08	3.29277	1.7193	0.394573	0.72167		ZNF654	ns
Q8WTW4	0.833333	6	92936.5	7.42527e-08	3.29277	1.7193	0.386077	0.720159	10641	NPRL2	ns
Q969L4	0.833333	6	66798	5.3369e-08	3.29277	1.7193	0.365776	0.708945	84967	LSM10	ns
Q969M1	0.833333	6	351128	2.80537e-07	3.29277	1.7193	0.414601	0.729293	84134	TOMM40L	ns
Q969R8	0.833333	6	120707	9.64402e-08	3.29277	1.7193	0.383846	0.71929	55846	ITFG2	ns
Q969W3	0.5	6	700353	5.59555e-07	3.29277	1.7193	0.685661	0.86544	84923	FAM104A	ns
Q96P53	0.833333	6	147904	1.18169e-07	3.29277	1.7193	0.392274	0.721172	115825	WDFY2	ns
Q96PD2	0.833333	6	1.03091e+06	8.23658e-07	3.29277	1.7193	0.420015	0.729293	131566	DCBLD2	ns
Q9H5V7	0.5	6	155986	1.24626e-07	3.29277	1.7193	0.682319	0.864105	64376	IKZF5	ns
Q9Y3S1	0.333333	6	815329	6.51416e-07	3.29277	1.7193	0.307819	0.67406	65268	WNK2	ns
P18847	0	6	2.11066e+06	1.68633e-06	3.26682	1.70789	0.00152658	0.275079	467	ATF3	sig_up
O00519	0.166667	6	1.26154e+06	1.00792e-06	3.26584	1.70745	0.168331	0.648022	2166	FAAH	ns
Q8IUH5	0	6	3.14332e+06	2.51139e-06	3.24959	1.70026	0.142279	0.626576	23390	ZDHHC17	ns
O14817	0.166667	6	4.29547e+06	3.43192e-06	3.23359	1.69314	0.305698	0.67406	7106	TSPAN4	ns
Q8N5C7	0	6	2.03716e+06	1.62761e-06	3.22674	1.69008	0.202049	0.655407	56986	DTWD1	ns
O14795	0	6	3.05425e+06	2.44023e-06	3.22174	1.68784	0.101604	0.604228	10497	UNC13B	ns
Q9BW72	0.166667	6	353744	2.82628e-07	3.16586	1.6626	0.387174	0.720574	192286	HIGD2A	ns
Q9HB20	0.166667	6	594305	4.74827e-07	3.1455	1.65329	0.570766	0.81233	65977	PLEKHA3	ns
Q96JC1	0	6	2.38443e+07	1.90507e-05	3.09029	1.62774	0.209573	0.658229	23339	VPS39	ns
Q8NFD5	0.5	6	407701	3.25737e-07	2.96253	1.56683	0.385866	0.720159	57492	ARID1B	ns
O95295	0	6	1.17752e+07	9.40792e-06	2.95218	1.56178	0.246253	0.67368	23557	SNAPIN	ns
Q6IMI6	0	6	6.49665e+06	5.19057e-06	2.9493	1.56037	0.242175	0.670788	442038	SULT1C3	ns
P0CG47	0	6	1.14449e+06	9.14401e-07	2.9492	1.56032	0.00695598	0.366047	7314	UBB	sig_up
P08779	0	6	4.76413e+06	3.80636e-06	2.91911	1.54553	0.249944	0.67406	3868	KRT16	ns
P53675	0	6	3.95032e+06	3.15615e-06	2.90951	1.54078	0.0313334	0.490662	8218	CLTCL1	sig_up
Q5EBL8	0	6	7.8807e+06	6.29637e-06	2.88596	1.52905	0.232439	0.663257	51248	PDZD11	ns
A6QL63	0.166667	6	669998	5.35302e-07	2.8395	1.50563	0.209632	0.658229	121551	ABTB3	ns
O75051	0	6	9.96928e+06	7.96506e-06	2.8368	1.50426	0.212612	0.658787	5362	PLXNA2	ns
Q9UMN6	0	6	4.23912e+06	3.38689e-06	2.82724	1.49939	0.1982	0.655407	9757	KMT2B	ns
P25054	0	6	5.09038e+07	4.06701e-05	2.81065	1.49091	0.163667	0.64509	324	APC	ns
Q9H8U3	0	6	1.18276e+06	9.44977e-07	2.80604	1.48853	0.355316	0.703523	60685	ZFAND3	ns
Q14CW9	0.166667	6	460505	3.67926e-07	2.78656	1.47849	0.300541	0.67406		ATXN7L3	ns
O75319	0	6	7.45562e+06	5.95675e-06	2.78207	1.47616	0.156552	0.63999	8446	DUSP11	ns
Q5C9Z4	0	6	2.08454e+08	0.000166547	2.77238	1.47113	0.158383	0.640468	64434	NOM1	ns
Q6PHR2	0	6	4.8109e+07	3.84372e-05	2.75029	1.45958	0.222975	0.660118	25989	ULK3	ns
Q99828	0	6	5.67218e+06	4.53185e-06	2.73662	1.45239	0.0897152	0.59174	10519	CIB1	ns
Q8TCT7	0	6	2.78441e+06	2.22464e-06	2.71816	1.44263	0.179134	0.654066	56928	SPPL2B	ns
Q01831	0	6	1.44801e+07	1.1569e-05	2.70482	1.43553	0.152612	0.638398	7508	XPC	ns
O15014	0	6	2.69412e+07	2.15249e-05	2.68301	1.42385	0.212996	0.658995	23060	ZNF609	ns
Q96DZ1	0	6	4.04191e+07	3.22933e-05	2.67318	1.41856	0.224295	0.660118	27248	ERLEC1	ns
Q8TAP6	0	6	7.01083e+06	5.60138e-06	2.66818	1.41585	0.141301	0.624993	79959	CEP76	ns
Q9P2D7	0.5	6	358264	2.86239e-07	2.63149	1.39588	0.241578	0.670788	25981	DNAH1	ns
Q9H7F4	0	6	1.6156e+07	1.2908e-05	2.61023	1.38418	0.132364	0.619788	79134	TMEM185B	ns
Q9BXK5	0	6	5.34197e+07	4.26802e-05	2.59058	1.37327	0.20105	0.655407	23786	BCL2L13	ns
Q8N6Y2	0.333333	6	606705	4.84733e-07	2.58545	1.37041	0.310027	0.67406	10234	LRRC17	ns
Q96NC0	0	6	5.27294e+07	4.21287e-05	2.56031	1.35632	0.212763	0.658787	153527	ZMAT2	ns
P22033	0	6	6.86699e+07	5.48646e-05	2.54076	1.34526	0.193374	0.655407	4594	MMUT	ns
Q9BZ67	0	6	1.71082e+06	1.36688e-06	2.53749	1.3434	0.196249	0.655407	83786	FRMD8	ns
Q56P03	0	6	1.11219e+07	8.88593e-06	2.53536	1.34219	0.224319	0.660118	55837	EAPP	ns
O14727	0	6	1.59645e+07	1.2755e-05	2.52943	1.33881	0.19292	0.655407	317	APAF1	ns
Q8NFF5	0	6	1.0233e+08	8.17577e-05	2.52556	1.3366	0.218035	0.658995	80308	FLAD1	ns
P48200	0	6	2.63958e+07	2.10892e-05	2.51384	1.3299	0.000510481	0.202628	3658	IREB2	sig_up
Q8N743	0.166667	6	614762	4.91171e-07	2.5113	1.32843	0.191432	0.655407		KIR3DL3	ns
P16157	0.166667	6	169273	1.35243e-07	2.5097	1.32752	0.221616	0.660118	286	ANK1	ns
Q5T5C0	0	6	7.94204e+06	6.34538e-06	2.50409	1.32429	0.110318	0.615697	134957	STXBP5	ns
Q3YEC7	0	6	3.62895e+07	2.89939e-05	2.43338	1.28296	0.160868	0.642913	55684	RABL6	ns
Q13751	0	6	1.29398e+06	1.03384e-06	2.42972	1.28079	0.0689793	0.554874	3914	LAMB3	ns
Q96BW1	0	6	5.66145e+06	4.52328e-06	2.4144	1.27167	0.199388	0.655407	139596	UPRT	ns
Q9Y4C1	0	6	1.18764e+07	9.48881e-06	2.41268	1.27064	0.0125102	0.413596	55818	KDM3A	sig_up
P52429	0	6	1.75367e+06	1.40112e-06	2.38629	1.25477	0.218449	0.659794	8526	DGKE	ns
Q9NX07	0	6	2.36955e+06	1.89317e-06	2.37122	1.24563	0.191043	0.655407	54952	TRNAU1AP	ns
Q9P107	0.166667	6	41293.6	3.2992e-08	2.36632	1.24264	0.221284	0.660118	51291	GMIP	ns
Q9NXR7	0	6	4.51428e+07	3.60674e-05	2.35196	1.23386	0.193988	0.655407	9577	BABAM2	ns
O95835	0	6	5.20465e+06	4.15832e-06	2.34698	1.23081	0.208249	0.657346	9113	LATS1	ns
O43521	0.166667	6	416675	3.32907e-07	2.34361	1.22873	0.138878	0.624931	10018	BCL2L11	ns
Q9H211	0	6	2.50352e+06	2.00021e-06	2.33871	1.22572	0.153093	0.638398	81620	CDT1	ns
Q9Y3D2	0	6	1.20082e+06	9.59408e-07	2.32547	1.21752	0.00287324	0.304991	22921	MSRB2	sig_up
Q9C0D9	0	6	814432	6.50699e-07	2.32383	1.21651	0.275476	0.67406	85465	SELENOI	ns
Q9Y3L5	0	6	8.27736e+07	6.61329e-05	2.32336	1.21621	0.15073	0.63633	57826	RAP2C	ns
Q8NFY4	0	6	1.18522e+07	9.46942e-06	2.3231	1.21605	0.0059046	0.36004	80031	SEMA6D	sig_up
Q16649	0	6	1.12738e+06	9.00731e-07	2.32058	1.21448	0.304677	0.67406	4783	NFIL3	ns
Q2TAK8	0.166667	6	556519	4.44637e-07	2.30729	1.2062	0.194038	0.655407	84939	PWWP3A	ns
Q96MH6	0.166667	6	956590	7.64278e-07	2.29039	1.19559	0.481691	0.759129	137695	TMEM68	ns
Q8N8U9	0	6	4.51945e+06	3.61086e-06	2.28821	1.19422	0.0296571	0.481724	168667	BMPER	sig_up
P51608	0	6	2.48418e+07	1.98476e-05	2.27213	1.18405	0.211037	0.658229	4204	MECP2	ns
O60826	0	6	1.0359e+08	8.27643e-05	2.26802	1.18144	0.150078	0.635823	28952	CCDC22	ns
Q8NEZ2	0	6	1.53243e+07	1.22435e-05	2.26519	1.17963	0.290361	0.67406	137492	VPS37A	ns
Q99685	0	6	1.77395e+06	1.41732e-06	2.25276	1.1717	0.574451	0.814444	11343	MGLL	ns
Q9P2E5	0	6	3.23861e+06	2.58752e-06	2.232	1.15834	0.378409	0.715531	54480	CHPF2	ns
P15328	0	6	2.78683e+07	2.22657e-05	2.22789	1.15568	0.13227	0.619788	2348	FOLR1	ns
Q8TC99	0	6	2.69445e+06	2.15276e-06	2.22751	1.15543	0.351057	0.699292	54752	FNDC8	ns
Q8ND76	0.333333	6	1.01506e+06	8.1099e-07	2.21002	1.14406	0.347586	0.69631	219771	CCNY	ns
Q969G6	0	6	2.67626e+07	2.13823e-05	2.20948	1.1437	0.00955488	0.377398	55312	RFK	sig_up
Q8TBP6	0	6	133452	1.06623e-07	2.20688	1.14201	0.0784545	0.575157	55972	SLC25A40	ns
Q969T4	0	6	5.65765e+06	4.52024e-06	2.20362	1.13987	0.30111	0.67406	10477	UBE2E3	ns
Q9H3H1	0	6	7.71533e+07	6.16424e-05	2.19354	1.13326	0.154396	0.638398	54802	TRIT1	ns
Q8TE73	0	6	718758	5.7426e-07	2.19002	1.13094	0.234105	0.664355	1767	DNAH5	ns
Q96LU7	0	6	4.42781e+06	3.53765e-06	2.18546	1.12793	0.313232	0.67406	196446	MYRFL	ns
Q9H6L4	0	6	95443	7.62553e-08	2.17734	1.12257	0.56492	0.808739	79637	ARMC7	ns
O00287	0	6	2.66312e+06	2.12773e-06	2.17067	1.11814	0.20878	0.6574	5994	RFXAP	ns
P33947	0	6	91099.4	7.27849e-08	2.1682	1.1165	0.189042	0.655407	11014	KDELR2	ns
O95714	0	6	2.19273e+07	1.75191e-05	2.16117	1.11181	0.229463	0.660118	8924	HERC2	ns
P51793	0	6	331572	2.64913e-07	2.15742	1.10931	0.178514	0.654066	1183	CLCN4	ns
Q6ZW49	0	6	5.31236e+06	4.24437e-06	2.15704	1.10905	0.0893784	0.59174	22976	PAXIP1	ns
Q16526	0.166667	6	1.31832e+06	1.05329e-06	2.12709	1.08888	0.535272	0.791778	1407	CRY1	ns
Q99941	0.333333	6	349780	2.79461e-07	2.12075	1.08457	0.558533	0.806012	1388	ATF6B	ns
Q969T7	0	6	2.69181e+06	2.15065e-06	2.1051	1.07389	0.256505	0.67406	115024	NT5C3B	ns
Q8TCX1	0	6	2.05725e+06	1.64367e-06	2.09157	1.06459	0.232423	0.663257	51626	DYNC2LI1	ns
C9JLW8	0	6	2.26942e+07	1.81318e-05	2.08917	1.06293	0.225884	0.660118	348262	MCRIP1	ns
Q9P2K6	0	6	1.30041e+07	1.03898e-05	2.0873	1.06163	0.190396	0.655407	57542	KLHL42	ns
O15078	0.5	6	243539	1.94578e-07	2.08288	1.05858	0.840981	0.936473	80184	CEP290	ns
P01189	0.5	6	383410	3.0633e-07	2.08288	1.05858	0.284544	0.67406	5443	POMC	ns
Q01201	0.5	6	767162	6.12932e-07	2.08288	1.05858	0.407422	0.726269	5971	RELB	ns
Q6ZT21	0.5	6	628896	5.02463e-07	2.08288	1.05858	0.284238	0.67406	643853	TMPPE	ns
Q8N3R3	0.666667	6	254545	2.03372e-07	2.08288	1.05858	0.788236	0.913013	285343	TCAIM	ns
Q92830	0.5	6	949860	7.58901e-07	2.08288	1.05858	0.473959	0.754812	2648	KAT2A	ns
Q96FX2	0.666667	6	217811	1.74023e-07	2.08288	1.05858	0.943573	0.976038	285381	DPH3	ns
Q9H008	0.5	6	2.2438e+06	1.79271e-06	2.08288	1.05858	0.699446	0.874862	64077	LHPP	ns
Q9NYA4	0.5	6	1.00457e+06	8.02615e-07	2.08288	1.05858	0.610001	0.832459	9110	MTMR4	ns
Q9BTX3	0.166667	6	2.40358e+06	1.92037e-06	2.07426	1.0526	0.133183	0.619788	29100	TMEM208	ns
P51688	0	6	6.08641e+06	4.8628e-06	2.07305	1.05175	0.177973	0.654066	6448	SGSH	ns
Q9H6S0	0	6	1.07219e+08	8.56638e-05	2.07222	1.05118	0.191424	0.655407	64848	YTHDC2	ns
Q9BSH4	0	6	8.40641e+07	6.7164e-05	2.0628	1.0446	0.190452	0.655407	51204	TACO1	ns
Q14657	0	6	6.80302e+06	5.43534e-06	2.06218	1.04417	0.153917	0.638398	8270	LAGE3	ns
P38398	0	6	1.44781e+06	1.15674e-06	2.06172	1.04385	0.127699	0.619782	672	BRCA1	ns
O14972	0	6	1.71056e+06	1.36667e-06	2.05984	1.04253	0.424316	0.730337	10311	VPS26C	ns
Q5VT79	0	6	1.84422e+07	1.47346e-05	2.05755	1.04092	0.207719	0.657021	728113	ANXA8L1	ns
Q86XE3	0.333333	6	126171	1.00806e-07	2.05177	1.03687	0.686574	0.866165	286097	MICU3	ns
P01008	0	6	3.61915e+06	2.89156e-06	2.04927	1.03511	0.0275325	0.477176	462	SERPINC1	sig_up
O60427	0	6	3.00417e+07	2.40022e-05	2.04911	1.035	0.293919	0.67406	3992	FADS1	ns
Q8TDQ7	0	6	1.40656e+07	1.12379e-05	2.03796	1.02713	0.0243295	0.46984	132789	GNPDA2	sig_up
Q9BS16	0.5	6	313678	2.50616e-07	2.02893	1.02072	0.338077	0.688489	64105	CENPK	ns
Q16739	0	6	2.58988e+06	2.06921e-06	2.02577	1.01847	0.0310464	0.48879	7357	UGCG	sig_up
Q15012	0	6	2.07971e+06	1.66161e-06	2.02561	1.01835	0.229533	0.660118	9741	LAPTM4A	ns
Q9Y478	0	6	1.21447e+07	9.70311e-06	2.0174	1.0125	0.181341	0.654635	5564	PRKAB1	ns
Q9UJT0	0	6	706690	5.64617e-07	2.00789	1.00568	0.026192	0.475728	51175	TUBE1	sig_up
Q9P0V3	0	6	1.47727e+07	1.18028e-05	2.0054	1.00389	0.263419	0.67406	23677	SH3BP4	ns
Q9NSC5	0	6	2.41098e+07	1.92628e-05	2.00532	1.00383	0.271027	0.67406	9454	HOMER3	ns
P34059	0	6	93639.2	7.48141e-08	2.00224	1.00162	0.221755	0.660118	2588	GALNS	ns
Q8IX04	0	6	2.46844e+07	1.97218e-05	2.00197	1.00142	0.133868	0.62108	55293	UEVLD	ns
Q9C004	0.333333	6	275314	2.19965e-07	1.99897	0.999254	0.427107	0.731075	81848	SPRY4	ns
Q03426	0	6	4.8255e+07	3.85539e-05	1.99375	0.995482	0.194665	0.655407	4598	MVK	ns
O95158	0	6	2.49382e+06	1.99246e-06	1.98443	0.988722	0.0716407	0.562161	11247	NXPH4	ns
Q9NQC7	0	6	938623	7.49923e-07	1.97869	0.984545	0.000887565	0.234865	1540	CYLD	sig
Q9Y4D7	0	6	4.14201e+06	3.30931e-06	1.97822	0.9842	0.165841	0.645668	23129	PLXND1	ns
Q9BYI3	0	6	1.60489e+06	1.28224e-06	1.9769	0.983242	0.228245	0.660118	84668	HYCC1	ns
Q15751	0	6	2.20164e+07	1.75902e-05	1.96883	0.977336	0.271497	0.67406	8925	HERC1	ns
O60231	0	6	2.17597e+08	0.000173852	1.96114	0.971691	0.179489	0.654066	8449	DHX16	ns
O14782	0.333333	6	561615	4.48708e-07	1.95766	0.969128	0.819148	0.926879	3797	KIF3C	ns
O95406	0	6	2.10849e+06	1.6846e-06	1.9542	0.966576	0.393722	0.721222	10175	CNIH1	ns
O15530	0	6	4.98075e+07	3.97943e-05	1.95193	0.964902	0.179924	0.654217	5170	PDPK1	ns
Q8N5M1	0	6	1.76413e+07	1.40947e-05	1.9512	0.964362	0.22166	0.660118	91647	ATPAF2	ns
Q5TA31	0	6	1.1774e+06	9.40694e-07	1.94686	0.961147	0.254775	0.67406	149603	RNF187	ns
P09913	0	6	4.89591e+06	3.91164e-06	1.94183	0.957413	0.0322047	0.490662	3433	IFIT2	sig
O75907	0	6	1.03138e+06	8.24033e-07	1.93634	0.953334	0.121583	0.615697	8694	DGAT1	ns
Q6P6B7	0	6	293606	2.3458e-07	1.9363	0.9533	0.0155575	0.438553	54522	ANKRD16	sig
Q96RR1	0	6	7.0122e+06	5.60247e-06	1.92693	0.946304	0.0661738	0.554874	56652	TWNK	ns
O95402	0.833333	6	79315.7	6.33702e-08	1.9262	0.945754	0.410532	0.727594	9441	MED26	ns
O95405	0.833333	6	131022	1.04682e-07	1.9262	0.945754	0.416105	0.729293	9372	ZFYVE9	ns
P00519	0.833333	6	70948.5	5.6685e-08	1.9262	0.945754	0.408597	0.727104	25	ABL1	ns
P00540	0.833333	6	2.60952e+06	2.0849e-06	1.9262	0.945754	0.422366	0.729449	4342	MOS	ns
Q14568	0.833333	6	328808	2.62704e-07	1.9262	0.945754	0.420278	0.729293		HSP90AA2P	ns
Q15858	0.333333	6	1.28978e+06	1.03048e-06	1.9262	0.945754	0.388594	0.720574	6335	SCN9A	ns
Q1MSJ5	0.833333	6	161140	1.28745e-07	1.9262	0.945754	0.417487	0.729293	79848	CSPP1	ns
Q58FF8	0.666667	6	62354.7	4.9819e-08	1.9262	0.945754	0.485767	0.760576		HSP90AB2P	ns
Q5T0U0	0.833333	6	1.159e+06	9.25993e-07	1.9262	0.945754	0.422004	0.729417	160857	CCDC122	ns
Q7Z3H0	0.833333	6	86479.1	6.90934e-08	1.9262	0.945754	0.411811	0.727842	341405	ANKRD33	ns
Q86YR7	0.833333	6	208752	1.66785e-07	1.9262	0.945754	0.41878	0.729293	23101	MCF2L2	ns
Q8NHG7	0.833333	6	729365	5.82734e-07	1.9262	0.945754	0.421614	0.729417	258010	SVIP	ns
Q8TF72	0.333333	6	538398	4.30159e-07	1.9262	0.945754	0.601223	0.827664	57619	SHROOM3	ns
Q8WV44	0.833333	6	283686	2.26654e-07	1.9262	0.945754	0.419874	0.729293	90933	TRIM41	ns
Q9BSW2	0.833333	6	91106.2	7.27903e-08	1.9262	0.945754	0.412502	0.728139	84766	CRACR2A	ns
Q9NS84	0.833333	6	384092	3.06874e-07	1.9262	0.945754	0.420636	0.729293	56548	CHST7	ns
Q9NUV7	0.833333	6	256078	2.04597e-07	1.9262	0.945754	0.419551	0.729293	55304	SPTLC3	ns
Q9Y6A9	0.833333	6	1.74948e+06	1.39776e-06	1.9262	0.945754	0.422225	0.729449	28972	SPCS1	ns
Q9BUL9	0	6	6.17057e+07	4.93004e-05	1.91301	0.935845	0.261355	0.67406		RPP25	ns
A6ND36	0	6	4.64227e+06	3.70899e-06	1.90312	0.928365	0.21102	0.658229	644815	FAM83G	ns
Q969F1	0	6	2.94504e+06	2.35297e-06	1.89745	0.92406	0.455209	0.745231	112495	GTF3C6	ns
P54252	0	6	1.35447e+06	1.08217e-06	1.891	0.919149	0.193148	0.655407	4287	ATXN3	ns
Q8TDH9	0	6	1.86234e+07	1.48794e-05	1.88388	0.913704	0.201008	0.655407	63915	BLOC1S5	ns
P78504	0.333333	6	1.20792e+06	9.65082e-07	1.87948	0.910337	0.712319	0.878805	182	JAG1	ns
P11169	0	6	1.98176e+08	0.000158335	1.87598	0.907644	0.0373024	0.496333	6515	SLC2A3	sig
Q3KQZ1	0	6	5.638e+06	4.50454e-06	1.87466	0.906628	0.0965852	0.594622	399512	SLC25A35	ns
P04003	0	6	9.32234e+06	7.44819e-06	1.86564	0.899667	0.229576	0.660118	722	C4BPA	ns
Q9GZT4	0	6	855916	6.83843e-07	1.8648	0.899019	0.632614	0.842645	63826	SRR	ns
Q8IVD9	0	6	6.04878e+07	4.83274e-05	1.85985	0.895189	0.197175	0.655407	23386	NUDCD3	ns
Q53S08	0	6	7.05901e+06	5.63987e-06	1.85489	0.891334	0.0573096	0.542413	150786	RAB6D	ns
Q15118	0	6	4.08091e+06	3.26049e-06	1.85435	0.89091	0.00385168	0.3115	5163	PDK1	sig
Q96RF0	0	6	1.44704e+06	1.15613e-06	1.85407	0.890699	0.254401	0.67406	112574	SNX18	ns
Q5T3F8	0	6	1.36913e+07	1.09388e-05	1.84888	0.88665	0.1152	0.615697	55362	TMEM63B	ns
Q8WZA1	0	6	2.7114e+06	2.1663e-06	1.84581	0.884256	0.171195	0.65132	55624	POMGNT1	ns
Q8WVP7	0.166667	6	620506	4.9576e-07	1.83915	0.87904	0.472307	0.754633	64327	LMBR1	ns
Q8IUR7	0	6	3.40132e+07	2.71752e-05	1.83041	0.872165	0.136982	0.62402	25852	ARMC8	ns
Q14667	0	6	1.18448e+06	9.46356e-07	1.81779	0.862184	0.237875	0.668522	9703	BLTP2	ns
Q13506	0	6	1.50659e+07	1.20371e-05	1.81603	0.860785	0.317114	0.674776	4664	NAB1	ns
Q9BRQ0	0	6	8.44708e+06	6.74889e-06	1.81416	0.859305	0.0291786	0.479325	90780	PYGO2	sig
Q9NRR3	0	6	2.32005e+06	1.85363e-06	1.8138	0.859013	0.142206	0.626576	56990	CDC42SE2	ns
Q8WWN8	0	6	3.19796e+06	2.55504e-06	1.8095	0.855589	0.0678935	0.554874	64411	ARAP3	ns
Q86VV8	0	6	184028	1.47031e-07	1.80619	0.85295	0.145736	0.630455	25914	RTTN	ns
Q5JU69	0	6	151517	1.21056e-07	1.80397	0.851177	0.139068	0.624931	27433	TOR2A	ns
Q96FX8	0	6	1.46974e+06	1.17427e-06	1.79615	0.844908	0.572482	0.81331	64065	PERP	ns
Q9GZU7	0	6	2.37252e+06	1.89555e-06	1.78532	0.836179	0.210967	0.658229	58190	CTDSP1	ns
P18440	0	6	313727	2.50655e-07	1.78362	0.834805	0.230352	0.661359	9	NAT1	ns
O43524	0	6	1.39073e+06	1.11114e-06	1.7813	0.832929	0.068487	0.554874	2309	FOXO3	ns
Q8N2U0	0.166667	6	539732	4.31225e-07	1.77949	0.831464	0.246377	0.67368	254863	TMEM256	ns
Q6UW02	0	6	2.18089e+07	1.74244e-05	1.77861	0.830748	0.0211755	0.454445	57404	CYP20A1	sig
Q562R1	0	6	1.82064e+08	0.000145462	1.77475	0.827616	0.290068	0.67406	345651	ACTBL2	ns
Q8NFT6	0	6	2.55001e+06	2.03735e-06	1.77394	0.826953	0.166318	0.64623	80174	DBF4B	ns
Q9BZJ4	0	6	596709	4.76747e-07	1.77207	0.825434	0.00965253	0.377398	51629	SLC25A39	sig
Q9BX10	0	6	3.86381e+06	3.08703e-06	1.77001	0.823756	0.232481	0.663257	54676	GTPBP2	ns
Q53S58	0.166667	6	1.24907e+06	9.97958e-07	1.76984	0.823616	0.222817	0.660118	80775	TMEM177	ns
Q9ULJ3	0	6	4.397e+06	3.51303e-06	1.76885	0.82281	0.201899	0.655407	49854	ZBTB21	ns
A0A0B4J273	1	6	24723	1.97527e-08	1.76857	0.822581	0.316018	0.67406		TRAV34	ns
A1A4Y4	1	6	24723	1.97527e-08	1.76857	0.822581	0.316018	0.67406	345611	IRGM	ns
A2VDJ0	1	6	24723	1.97527e-08	1.76857	0.822581	0.316018	0.67406	23240	TMEM131L	ns
A6BM72	1	6	24723	1.97527e-08	1.76857	0.822581	0.316018	0.67406	84465	MEGF11	ns
A6NFI3	1	6	24723	1.97527e-08	1.76857	0.822581	0.316018	0.67406		ZNF316	ns
A8K7I4	1	6	24723	1.97527e-08	1.76857	0.822581	0.316018	0.67406	1179	CLCA1	ns
O00311	1	6	24723	1.97527e-08	1.76857	0.822581	0.316018	0.67406	8317	CDC7	ns
O00623	1	6	24723	1.97527e-08	1.76857	0.822581	0.316018	0.67406	5193	PEX12	ns
O14529	1	6	24723	1.97527e-08	1.76857	0.822581	0.316018	0.67406	23316	CUX2	ns
O14531	1	6	24723	1.97527e-08	1.76857	0.822581	0.316018	0.67406	10570	DPYSL4	ns
O43248	1	6	24723	1.97527e-08	1.76857	0.822581	0.316018	0.67406	3227	HOXC11	ns
O43909	1	6	24723	1.97527e-08	1.76857	0.822581	0.316018	0.67406	2137	EXTL3	ns
O60637	1	6	24723	1.97527e-08	1.76857	0.822581	0.316018	0.67406	10099	TSPAN3	ns
O75486	1	6	24723	1.97527e-08	1.76857	0.822581	0.316018	0.67406	8464	SUPT3H	ns
O94868	1	6	24723	1.97527e-08	1.76857	0.822581	0.316018	0.67406	9873	FCHSD2	ns
O95365	0.666667	6	24723	1.97527e-08	1.76857	0.822581	0.316018	0.67406	51341	ZBTB7A	ns
O95409	0.666667	6	116564	9.31297e-08	1.76857	0.822581	0.492178	0.764655	7546	ZIC2	ns
O96018	1	6	24723	1.97527e-08	1.76857	0.822581	0.316018	0.67406	9546	APBA3	ns
P07202	1	6	24723	1.97527e-08	1.76857	0.822581	0.316018	0.67406	7173	TPO	ns
P07996	1	6	24723	1.97527e-08	1.76857	0.822581	0.316018	0.67406	7057	THBS1	ns
P0CG38	1	6	24723	1.97527e-08	1.76857	0.822581	0.316018	0.67406	653269	POTEI	ns
P0CG39	1	6	24723	1.97527e-08	1.76857	0.822581	0.316018	0.67406	653781	POTEJ	ns
P10114	1	6	24723	1.97527e-08	1.76857	0.822581	0.316018	0.67406	5911	RAP2A	ns
P11511	1	6	24723	1.97527e-08	1.76857	0.822581	0.316018	0.67406	1588	CYP19A1	ns
P13994	1	6	24723	1.97527e-08	1.76857	0.822581	0.316018	0.67406	81576	YJU2B	ns
P15848	1	6	24723	1.97527e-08	1.76857	0.822581	0.316018	0.67406	411	ARSB	ns
P15882	1	6	24723	1.97527e-08	1.76857	0.822581	0.316018	0.67406	1123	CHN1	ns
P17031	1	6	24723	1.97527e-08	1.76857	0.822581	0.316018	0.67406	7574	ZNF26	ns
P17693	1	6	24723	1.97527e-08	1.76857	0.822581	0.316018	0.67406	3135	HLA-G	ns
P23471	1	6	24723	1.97527e-08	1.76857	0.822581	0.316018	0.67406	5803	PTPRZ1	ns
P23769	1	6	24723	1.97527e-08	1.76857	0.822581	0.316018	0.67406	2624	GATA2	ns
P27930	1	6	24723	1.97527e-08	1.76857	0.822581	0.316018	0.67406	7850	IL1R2	ns
P30291	1	6	24723	1.97527e-08	1.76857	0.822581	0.316018	0.67406	7465	WEE1	ns
P31152	1	6	24723	1.97527e-08	1.76857	0.822581	0.316018	0.67406	5596	MAPK4	ns
P38936	1	6	24723	1.97527e-08	1.76857	0.822581	0.316018	0.67406	1026	CDKN1A	ns
P39900	1	6	24723	1.97527e-08	1.76857	0.822581	0.316018	0.67406	4321	MMP12	ns
P48553	1	6	24723	1.97527e-08	1.76857	0.822581	0.316018	0.67406	7109	TRAPPC10	ns
P48745	1	6	24723	1.97527e-08	1.76857	0.822581	0.316018	0.67406	4856	CCN3	ns
P51178	1	6	24723	1.97527e-08	1.76857	0.822581	0.316018	0.67406	5333	PLCD1	ns
P52824	1	6	24723	1.97527e-08	1.76857	0.822581	0.316018	0.67406	1609	DGKQ	ns
P53355	1	6	24723	1.97527e-08	1.76857	0.822581	0.316018	0.67406	1612	DAPK1	ns
P78540	1	6	24723	1.97527e-08	1.76857	0.822581	0.316018	0.67406	384	ARG2	ns
Q03924	1	6	24723	1.97527e-08	1.76857	0.822581	0.316018	0.67406	51351	ZNF117	ns
Q04756	1	6	24723	1.97527e-08	1.76857	0.822581	0.316018	0.67406	3083	HGFAC	ns
Q05193	1	6	24723	1.97527e-08	1.76857	0.822581	0.316018	0.67406	1759	DNM1	ns
Q06730	1	6	24723	1.97527e-08	1.76857	0.822581	0.316018	0.67406	7581	ZNF33A	ns
Q08357	1	6	24723	1.97527e-08	1.76857	0.822581	0.316018	0.67406	6575	SLC20A2	ns
Q09019	1	6	24723	1.97527e-08	1.76857	0.822581	0.316018	0.67406	1762	DMWD	ns
Q0VAQ4	1	6	24723	1.97527e-08	1.76857	0.822581	0.316018	0.67406	57228	SMAGP	ns
Q12923	1	6	24723	1.97527e-08	1.76857	0.822581	0.316018	0.67406	5783	PTPN13	ns
Q12999	1	6	24723	1.97527e-08	1.76857	0.822581	0.316018	0.67406	6302	TSPAN31	ns
Q13163	1	6	24723	1.97527e-08	1.76857	0.822581	0.316018	0.67406	5607	MAP2K5	ns
Q13164	1	6	24723	1.97527e-08	1.76857	0.822581	0.316018	0.67406	5598	MAPK7	ns
Q13325	1	6	24723	1.97527e-08	1.76857	0.822581	0.316018	0.67406	24138	IFIT5	ns
Q13480	1	6	24723	1.97527e-08	1.76857	0.822581	0.316018	0.67406	2549	GAB1	ns
Q13487	1	6	24723	1.97527e-08	1.76857	0.822581	0.316018	0.67406	6618	SNAPC2	ns
Q13574	1	6	24723	1.97527e-08	1.76857	0.822581	0.316018	0.67406	8525	DGKZ	ns
Q14511	1	6	24723	1.97527e-08	1.76857	0.822581	0.316018	0.67406	4739	NEDD9	ns
Q14642	1	6	24723	1.97527e-08	1.76857	0.822581	0.316018	0.67406	3632	INPP5A	ns
Q15714	1	6	24723	1.97527e-08	1.76857	0.822581	0.316018	0.67406	8848	TSC22D1	ns
Q15772	0.666667	6	120214	9.60466e-08	1.76857	0.822581	0.650545	0.851862	10290	SPEG	ns
Q15834	1	6	24723	1.97527e-08	1.76857	0.822581	0.316018	0.67406	11007	CCDC85B	ns
Q16600	1	6	24723	1.97527e-08	1.76857	0.822581	0.316018	0.67406	8187	ZNF239	ns
Q17RW2	1	6	24723	1.97527e-08	1.76857	0.822581	0.316018	0.67406	255631	COL24A1	ns
Q2WGJ9	1	6	24723	1.97527e-08	1.76857	0.822581	0.316018	0.67406	654463	FER1L6	ns
Q504Q3	1	6	24723	1.97527e-08	1.76857	0.822581	0.316018	0.67406	9924	PAN2	ns
Q53GT1	1	6	24723	1.97527e-08	1.76857	0.822581	0.316018	0.67406	84861	KLHL22	ns
Q5BKX5	1	6	24723	1.97527e-08	1.76857	0.822581	0.316018	0.67406	284325	ACTMAP	ns
Q5EB52	1	6	24723	1.97527e-08	1.76857	0.822581	0.316018	0.67406	4232	MEST	ns
Q5JNZ3	1	6	24723	1.97527e-08	1.76857	0.822581	0.316018	0.67406	282890	ZNF311	ns
Q5K651	1	6	24723	1.97527e-08	1.76857	0.822581	0.316018	0.67406	54809	SAMD9	ns
Q5QJ74	1	6	24723	1.97527e-08	1.76857	0.822581	0.316018	0.67406	219899	TBCEL	ns
Q5SQH8	1	6	24723	1.97527e-08	1.76857	0.822581	0.316018	0.67406	221545	C6orf136	ns
Q5TA89	1	6	24723	1.97527e-08	1.76857	0.822581	0.316018	0.67406	388585	HES5	ns
Q5TB80	1	6	24723	1.97527e-08	1.76857	0.822581	0.316018	0.67406	22832	CEP162	ns
Q5TCH4	1	6	24723	1.97527e-08	1.76857	0.822581	0.316018	0.67406	284541	CYP4A22	ns
Q6P1W5	1	6	24723	1.97527e-08	1.76857	0.822581	0.316018	0.67406		C1orf94	ns
Q6P597	0.333333	6	1.50119e+06	1.19939e-06	1.76857	0.822581	0.682165	0.864105	147700	KLC3	ns
Q6P9F7	1	6	24723	1.97527e-08	1.76857	0.822581	0.316018	0.67406	23507	LRRC8B	ns
Q6PCT2	1	6	24723	1.97527e-08	1.76857	0.822581	0.316018	0.67406	54620	FBXL19	ns
Q6RI45	1	6	24723	1.97527e-08	1.76857	0.822581	0.316018	0.67406	254065	BRWD3	ns
Q6UXM1	1	6	24723	1.97527e-08	1.76857	0.822581	0.316018	0.67406	121227	LRIG3	ns
Q6ZS81	1	6	24723	1.97527e-08	1.76857	0.822581	0.316018	0.67406	57705	WDFY4	ns
Q6ZSS7	1	6	24723	1.97527e-08	1.76857	0.822581	0.316018	0.67406	54842	MFSD6	ns
Q6ZW31	1	6	24723	1.97527e-08	1.76857	0.822581	0.316018	0.67406		SYDE1	ns
Q75N90	1	6	24723	1.97527e-08	1.76857	0.822581	0.316018	0.67406	84467	FBN3	ns
Q7L8J4	1	6	24723	1.97527e-08	1.76857	0.822581	0.316018	0.67406	80851	SH3BP5L	ns
Q7Z3E2	0.666667	6	249962	1.9971e-07	1.76857	0.822581	0.900326	0.96019	55088	CCDC186	ns
Q7Z5W3	1	6	24723	1.97527e-08	1.76857	0.822581	0.316018	0.67406	144233	BCDIN3D	ns
Q86UD0	1	6	24723	1.97527e-08	1.76857	0.822581	0.316018	0.67406	89958	SAPCD2	ns
Q86US8	1	6	24723	1.97527e-08	1.76857	0.822581	0.316018	0.67406	23293	SMG6	ns
Q86VQ0	1	6	24723	1.97527e-08	1.76857	0.822581	0.316018	0.67406	167691	LCA5	ns
Q86WW8	1	6	24723	1.97527e-08	1.76857	0.822581	0.316018	0.67406	493753	COA5	ns
Q8IY31	1	6	24723	1.97527e-08	1.76857	0.822581	0.316018	0.67406	90410	IFT20	ns
Q8IZJ1	1	6	24723	1.97527e-08	1.76857	0.822581	0.316018	0.67406	219699	UNC5B	ns
Q8N1K5	1	6	24723	1.97527e-08	1.76857	0.822581	0.316018	0.67406	387357	THEMIS	ns
Q8N9H8	1	6	24723	1.97527e-08	1.76857	0.822581	0.316018	0.67406	54932	EXD3	ns
Q8NDV7	1	6	24723	1.97527e-08	1.76857	0.822581	0.316018	0.67406	27327	TNRC6A	ns
Q8NF91	1	6	24723	1.97527e-08	1.76857	0.822581	0.316018	0.67406		SYNE1	ns
Q8NGH6	1	6	24723	1.97527e-08	1.76857	0.822581	0.316018	0.67406		OR52L2P	ns
Q8TAD7	1	6	24723	1.97527e-08	1.76857	0.822581	0.316018	0.67406	387882	OCC1	ns
Q8TBE0	1	6	24723	1.97527e-08	1.76857	0.822581	0.316018	0.67406	22893	BAHD1	ns
Q8TBY8	1	6	24723	1.97527e-08	1.76857	0.822581	0.316018	0.67406	83449	PMFBP1	ns
Q8TDJ6	1	6	24723	1.97527e-08	1.76857	0.822581	0.316018	0.67406	23312	DMXL2	ns
Q8WVL7	1	6	24723	1.97527e-08	1.76857	0.822581	0.316018	0.67406	54851	ANKRD49	ns
Q8WVR3	1	6	24723	1.97527e-08	1.76857	0.822581	0.316018	0.67406	55262	TRAPPC14	ns
Q92569	1	6	24723	1.97527e-08	1.76857	0.822581	0.316018	0.67406	8503	PIK3R3	ns
Q92622	1	6	24723	1.97527e-08	1.76857	0.822581	0.316018	0.67406	9711	RUBCN	ns
Q92834	1	6	24723	1.97527e-08	1.76857	0.822581	0.316018	0.67406	6103	RPGR	ns
Q969U6	1	6	24723	1.97527e-08	1.76857	0.822581	0.316018	0.67406	54461	FBXW5	ns
Q96AH0	1	6	24723	1.97527e-08	1.76857	0.822581	0.316018	0.67406	64859	NABP1	ns
Q96AP4	1	6	24723	1.97527e-08	1.76857	0.822581	0.316018	0.67406	221302	ZUP1	ns
Q96C45	1	6	24723	1.97527e-08	1.76857	0.822581	0.316018	0.67406	54986	ULK4	ns
Q96DC8	1	6	24723	1.97527e-08	1.76857	0.822581	0.316018	0.67406	79746	ECHDC3	ns
Q96H22	1	6	24723	1.97527e-08	1.76857	0.822581	0.316018	0.67406	55839	CENPN	ns
Q96HE9	1	6	24723	1.97527e-08	1.76857	0.822581	0.316018	0.67406	55771	PRR11	ns
Q96IV0	1	6	24723	1.97527e-08	1.76857	0.822581	0.316018	0.67406	55768	NGLY1	ns
Q96KQ4	1	6	24723	1.97527e-08	1.76857	0.822581	0.316018	0.67406	23368	PPP1R13B	ns
Q96KR6	0.333333	6	112361	8.97722e-08	1.76857	0.822581	0.335189	0.68635	116151	FAM210B	ns
Q96LA8	1	6	24723	1.97527e-08	1.76857	0.822581	0.316018	0.67406	55170	PRMT6	ns
Q96LT7	1	6	24723	1.97527e-08	1.76857	0.822581	0.316018	0.67406	203228	C9orf72	ns
Q96MF2	1	6	24723	1.97527e-08	1.76857	0.822581	0.316018	0.67406	246329	STAC3	ns
Q96N11	1	6	24723	1.97527e-08	1.76857	0.822581	0.316018	0.67406		INTS15	ns
Q96N46	1	6	24723	1.97527e-08	1.76857	0.822581	0.316018	0.67406	151613	TTC14	ns
Q96NX5	1	6	24723	1.97527e-08	1.76857	0.822581	0.316018	0.67406	57172	CAMK1G	ns
Q96Q07	1	6	24723	1.97527e-08	1.76857	0.822581	0.316018	0.67406	114781	BTBD9	ns
Q96RT6	1	6	24723	1.97527e-08	1.76857	0.822581	0.316018	0.67406	64693	CTAGE1	ns
Q96S90	1	6	24723	1.97527e-08	1.76857	0.822581	0.316018	0.67406	388695	LYSMD1	ns
Q9BVH7	1	6	24723	1.97527e-08	1.76857	0.822581	0.316018	0.67406	81849	ST6GALNAC5	ns
Q9BZF3	1	6	24723	1.97527e-08	1.76857	0.822581	0.316018	0.67406	114880	OSBPL6	ns
Q9C0A6	1	6	24723	1.97527e-08	1.76857	0.822581	0.316018	0.67406	55209	SETD5	ns
Q9H040	1	6	24723	1.97527e-08	1.76857	0.822581	0.316018	0.67406	83932	SPRTN	ns
Q9H093	1	6	24723	1.97527e-08	1.76857	0.822581	0.316018	0.67406	81788	NUAK2	ns
Q9H0R3	1	6	24723	1.97527e-08	1.76857	0.822581	0.316018	0.67406	84065	TMEM222	ns
Q9H3R0	1	6	24723	1.97527e-08	1.76857	0.822581	0.316018	0.67406	23081	KDM4C	ns
Q9H4Z2	1	6	24723	1.97527e-08	1.76857	0.822581	0.316018	0.67406	63925	ZNF335	ns
Q9H5J8	1	6	24723	1.97527e-08	1.76857	0.822581	0.316018	0.67406	79101	TAF1D	ns
Q9H694	1	6	24723	1.97527e-08	1.76857	0.822581	0.316018	0.67406	80114	BICC1	ns
Q9H792	1	6	24723	1.97527e-08	1.76857	0.822581	0.316018	0.67406	79834	PEAK1	ns
Q9HAB3	1	6	24723	1.97527e-08	1.76857	0.822581	0.316018	0.67406	79581	SLC52A2	ns
Q9HAU0	1	6	24723	1.97527e-08	1.76857	0.822581	0.316018	0.67406	54477	PLEKHA5	ns
Q9HAU4	1	6	24723	1.97527e-08	1.76857	0.822581	0.316018	0.67406	64750	SMURF2	ns
Q9HB65	1	6	24723	1.97527e-08	1.76857	0.822581	0.316018	0.67406	80237	ELL3	ns
Q9HBD1	1	6	24723	1.97527e-08	1.76857	0.822581	0.316018	0.67406		RC3H2	ns
Q9HC77	1	6	24723	1.97527e-08	1.76857	0.822581	0.316018	0.67406	55835	CENPJ	ns
Q9HCJ0	1	6	24723	1.97527e-08	1.76857	0.822581	0.316018	0.67406	57690	TNRC6C	ns
Q9NQ25	1	6	24723	1.97527e-08	1.76857	0.822581	0.316018	0.67406	57823	SLAMF7	ns
Q9NWM0	1	6	24723	1.97527e-08	1.76857	0.822581	0.316018	0.67406	54498	SMOX	ns
Q9NXD2	1	6	24723	1.97527e-08	1.76857	0.822581	0.316018	0.67406	54893	MTMR10	ns
Q9NZA1	1	6	24723	1.97527e-08	1.76857	0.822581	0.316018	0.67406	53405	CLIC5	ns
Q9P227	1	6	24723	1.97527e-08	1.76857	0.822581	0.316018	0.67406	57636	ARHGAP23	ns
Q9P2D0	1	6	24723	1.97527e-08	1.76857	0.822581	0.316018	0.67406	25998	IBTK	ns
Q9P2E7	1	6	24723	1.97527e-08	1.76857	0.822581	0.316018	0.67406	57575	PCDH10	ns
Q9P2G1	1	6	24723	1.97527e-08	1.76857	0.822581	0.316018	0.67406	54467	ANKIB1	ns
Q9P2S5	1	6	24723	1.97527e-08	1.76857	0.822581	0.316018	0.67406	49856	WRAP73	ns
Q9UDR5	1	6	24723	1.97527e-08	1.76857	0.822581	0.316018	0.67406	10157	AASS	ns
Q9UGH3	1	6	24723	1.97527e-08	1.76857	0.822581	0.316018	0.67406	9962	SLC23A2	ns
Q9UGP5	0.666667	6	297140	2.37404e-07	1.76857	0.822581	0.973973	0.987698	27343	POLL	ns
Q9UGT4	1	6	24723	1.97527e-08	1.76857	0.822581	0.316018	0.67406	56241	SUSD2	ns
Q9UHF7	1	6	24723	1.97527e-08	1.76857	0.822581	0.316018	0.67406	7227	TRPS1	ns
Q9UIL8	1	6	24723	1.97527e-08	1.76857	0.822581	0.316018	0.67406	51131	PHF11	ns
Q9ULQ0	1	6	24723	1.97527e-08	1.76857	0.822581	0.316018	0.67406	57464	STRIP2	ns
Q9XRX5	1	6	24723	1.97527e-08	1.76857	0.822581	0.316018	0.67406		ANKRD13C-DT	ns
Q9Y253	1	6	24723	1.97527e-08	1.76857	0.822581	0.316018	0.67406	5429	POLH	ns
Q9Y2D9	1	6	24723	1.97527e-08	1.76857	0.822581	0.316018	0.67406	22834	ZNF652	ns
Q9Y4D8	1	6	24723	1.97527e-08	1.76857	0.822581	0.316018	0.67406		HECTD4	ns
Q9Y4F5	1	6	24723	1.97527e-08	1.76857	0.822581	0.316018	0.67406	283638	CEP170B	ns
Q9Y4L5	1	6	24723	1.97527e-08	1.76857	0.822581	0.316018	0.67406	27246	RNF115	ns
Q9Y5E6	1	6	24723	1.97527e-08	1.76857	0.822581	0.316018	0.67406	56132	PCDHB3	ns
Q8NFV4	0	6	8.1584e+06	6.51824e-06	1.75981	0.81542	0.00970221	0.377398	83451	ABHD11	sig
Q9HCH0	0.166667	6	1.29728e+06	1.03648e-06	1.75712	0.813217	0.0929491	0.593494	57701	NCKAP5L	ns
P04350	0	6	1.86136e+07	1.48715e-05	1.74688	0.80478	0.204949	0.656605	10382	TUBB4A	ns
Q16832	0	6	5.28268e+07	4.22065e-05	1.74601	0.804066	0.0214859	0.457274	4921	DDR2	sig
Q96ES6	0	6	480784	3.84128e-07	1.74517	0.803368	0.172998	0.65132	113655	MFSD3	ns
Q14691	0	6	2.57272e+07	2.05551e-05	1.74378	0.802217	0.206835	0.65693	9837	GINS1	ns
Q9H1Z4	0	6	4.37202e+06	3.49308e-06	1.73927	0.798485	0.204151	0.656274	64743	WDR13	ns
Q9H7E2	0	6	7.15681e+07	5.71801e-05	1.73867	0.797981	0.267706	0.67406	81550	TDRD3	ns
P58004	0	6	1.71147e+06	1.3674e-06	1.7358	0.795598	0.35486	0.703006	83667	SESN2	ns
Q7Z412	0	6	2.16954e+06	1.73338e-06	1.73108	0.791675	0.0563326	0.541681	55670	PEX26	ns
P60604	0	6	3.5946e+07	2.87195e-05	1.73074	0.79139	0.0633203	0.55057	7327	UBE2G2	ns
O60508	0	6	7.10673e+07	5.678e-05	1.72352	0.785354	0.229321	0.660118	51362	CDC40	ns
Q9UFD9	0	6	1.47454e+06	1.1781e-06	1.72223	0.784279	0.345173	0.695297	85376	RIMBP3	ns
Q92597	0	6	5.47537e+07	4.3746e-05	1.72149	0.783656	0.0488613	0.521648	10397	NDRG1	sig
Q5TF21	0	6	5.09834e+06	4.07338e-06	1.71624	0.779249	0.3822	0.718308		SOGA3	ns
P78330	0	6	7.59368e+07	6.06706e-05	1.71486	0.778087	0.00383113	0.3115	5723	PSPH	sig
Q99715	0	6	6.52554e+07	5.21365e-05	1.71407	0.777427	0.0109506	0.404116	1303	COL12A1	sig
Q9H8G2	0	6	7.23872e+06	5.78345e-06	1.7041	0.76901	0.107137	0.613717	79886	CAAP1	ns
Q9BWD3	0.166667	6	29512.3	2.35792e-08	1.70277	0.76788	0.201854	0.655407	26071	RTL8A	ns
Q96LT9	0.166667	6	862957	6.89469e-07	1.6958	0.761969	0.162318	0.645058	55599	RNPC3	ns
Q9NXX6	0	6	2.62156e+07	2.09452e-05	1.69203	0.758751	0.186694	0.654635	54780	NSMCE4A	ns
Q16352	0	6	2.23037e+06	1.78198e-06	1.68699	0.754448	0.0684741	0.554874	9118	INA	ns
Q9H0E9	0	6	1.22849e+07	9.81513e-06	1.68278	0.750845	0.184663	0.654635	10902	BRD8	ns
P13647	0	6	1.70043e+06	1.35857e-06	1.68228	0.750417	0.549244	0.801337	3852	KRT5	ns
Q86UX6	0.5	6	199515	1.59405e-07	1.6815	0.749751	0.473802	0.754812	282974	STK32C	ns
Q8IXM2	0.5	6	438363	3.50235e-07	1.68065	0.749021	0.380742	0.716619	124944	BAP18	ns
Q9UDX5	0	6	9.40905e+06	7.51747e-06	1.67693	0.745823	0.0341358	0.495411	51537	MTFP1	sig
O94808	0	6	1.39034e+07	1.11083e-05	1.67668	0.745605	0.0936103	0.593494	9945	GFPT2	ns
P61165	0	6	5.03295e+06	4.02113e-06	1.67619	0.745186	0.0498269	0.521648	746	TMEM258	sig
Q96G25	0	6	1.34585e+07	1.07528e-05	1.67144	0.741094	0.18283	0.654635	112950	MED8	ns
Q5JTJ3	0	6	2.97285e+07	2.37519e-05	1.67143	0.741084	0.00731947	0.372421	388753	COA6	sig
Q8ND04	0	6	3.91101e+07	3.12475e-05	1.66734	0.737551	0.188782	0.655407	55181	SMG8	ns
P53567	0.166667	6	598293	4.78013e-07	1.66176	0.732712	0.513185	0.777979	1054	CEBPG	ns
Q9P1U0	0	6	2.66555e+06	2.12967e-06	1.66037	0.731502	0.100087	0.602915	30834	POLR1H	ns
Q8NCE2	0	6	1.10955e+07	8.86488e-06	1.65879	0.730127	0.332757	0.685903	64419	MTMR14	ns
Q15646	0	6	1.18085e+07	9.43451e-06	1.65801	0.729456	0.0237061	0.46984	8638	OASL	sig
Q12983	0	6	8.4986e+06	6.79005e-06	1.65788	0.729336	0.074675	0.56861	664	BNIP3	ns
P60985	0	6	162674	1.2997e-07	1.6577	0.729184	0.278365	0.67406	388533	KRTDAP	ns
Q6KB66	0	6	1.67395e+06	1.33742e-06	1.65677	0.728369	0.0882789	0.59174	144501	KRT80	ns
Q9UMR2	0	6	1.48628e+06	1.18748e-06	1.65587	0.727593	0.219256	0.65999	11269	DDX19B	ns
Q9HBH1	0	6	3.47408e+06	2.77566e-06	1.65432	0.726237	0.115737	0.615697	64146	PDF	ns
Q9H009	0	6	1.15245e+07	9.20766e-06	1.65381	0.725789	0.561696	0.807367	342538	NACA2	ns
P28827	0	6	5.59725e+06	4.47199e-06	1.65229	0.724469	0.38344	0.71904	5797	PTPRM	ns
Q7Z4G4	0	6	6.61575e+06	5.28573e-06	1.64986	0.722344	0.206225	0.656622	60487	TRMT11	ns
P20929	0	6	5.45234e+06	4.35621e-06	1.64389	0.717111	0.381429	0.717385	4703	NEB	ns
Q96QF7	0	6	3.55418e+06	2.83965e-06	1.64305	0.716373	0.332967	0.685903	93953	GCNA	ns
Q9UI15	0	6	1.49204e+06	1.19208e-06	1.63656	0.710666	0.359186	0.705367	29114	TAGLN3	ns
Q8IY82	0.333333	6	2.40137e+06	1.9186e-06	1.63224	0.706854	0.429182	0.731075	84229	DRC7	ns
Q8N3Z6	0	6	3.59767e+06	2.8744e-06	1.62839	0.703448	0.266268	0.67406	84186	ZCCHC7	ns
Q9NR46	0	6	6.74308e+07	5.38746e-05	1.62234	0.698074	0.125252	0.618403	56904	SH3GLB2	ns
Q00013	0	6	1.52379e+07	1.21745e-05	1.62137	0.697212	0.153482	0.638398	4354	MPP1	ns
O60701	0	6	1.0026e+08	8.01041e-05	1.62112	0.696988	0.0910195	0.59174	7358	UGDH	ns
Q8WUK0	0	6	4.07006e+06	3.25182e-06	1.62021	0.696177	0.0783626	0.575157	114971	PTPMT1	ns
P98095	0	6	371973	2.97192e-07	1.61303	0.689769	0.294069	0.67406	2199	FBLN2	ns
Q9UKY1	0	6	4.46307e+06	3.56582e-06	1.61076	0.687742	0.161378	0.64342	11244	ZHX1	ns
Q96BW5	0	6	1.47209e+07	1.17614e-05	1.60964	0.686738	0.0552995	0.537224	9317	PTER	ns
O95677	0	6	879872	7.02984e-07	1.60885	0.686029	0.281055	0.67406	2070	EYA4	ns
B0I1T2	0	6	5.63449e+06	4.50173e-06	1.60879	0.685973	0.283547	0.67406	64005	MYO1G	ns
P05161	0	6	2.99977e+07	2.3967e-05	1.60749	0.684813	0.0660303	0.554874	9636	ISG15	ns
Q9BQ75	0	6	5.54441e+07	4.42977e-05	1.60647	0.683891	0.111865	0.615697	84319	CMSS1	ns
Q71F56	0	6	5.74287e+06	4.58833e-06	1.6058	0.68329	0.100927	0.604132	23389	MED13L	ns
Q8IWA5	0	6	5.82805e+06	4.65638e-06	1.60526	0.682808	0.0321615	0.490662	57153	SLC44A2	sig
Q9Y680	0	6	1.27652e+06	1.01989e-06	1.60411	0.681772	0.164409	0.64509	51661	FKBP7	ns
Q9H832	0	6	5.03381e+07	4.02182e-05	1.6031	0.680866	0.168064	0.648022	65264	UBE2Z	ns
Q96DX5	0	6	765688	6.11755e-07	1.60081	0.678806	0.383235	0.719021	140462	ASB9	ns
Q92643	0	6	1.22732e+07	9.80585e-06	1.59995	0.678024	0.116887	0.615697	10026	PIGK	ns
Q8NHS3	0.166667	6	637395	5.09254e-07	1.59991	0.677988	0.389087	0.720574	256471	MFSD8	ns
Q9H0H0	0	6	1.14114e+07	9.11728e-06	1.59936	0.677496	0.0668014	0.554874	57508	INTS2	ns
Q8TBZ0	0.333333	6	3.41887e+06	2.73154e-06	1.59523	0.673761	0.440898	0.737652	256309	CCDC110	ns
Q14790	0	6	1.6168e+07	1.29176e-05	1.59486	0.673429	0.135518	0.621939	841	CASP8	ns
O14965	0	6	1.25099e+08	9.99496e-05	1.59303	0.671771	0.292152	0.67406	6790	AURKA	ns
Q96S94	0	6	3.54206e+06	2.82997e-06	1.5926	0.671385	0.566088	0.809616	81669	CCNL2	ns
P24539	0	6	5.71042e+08	0.00045624	1.59218	0.671004	0.144156	0.62715	515	ATP5PB	ns
Q9BV79	0	6	3.1343e+07	2.50418e-05	1.58849	0.667656	0.248548	0.67406		MECR	ns
P01023	0	6	3.10777e+06	2.48298e-06	1.5864	0.665757	0.0197469	0.447496	2	A2M	sig
Q9NVM6	0	6	3.4937e+06	2.79133e-06	1.58311	0.662762	0.100133	0.602915	55192	DNAJC17	ns
Q70Z53	0.166667	6	464499	3.71117e-07	1.58267	0.66236	0.553144	0.802911	118924	FRA10AC1	ns
P0C7V7	0	6	1.56764e+06	1.25248e-06	1.57932	0.659304	0.196839	0.655407		SEC11B	ns
Q6ZN18	0	6	1.15356e+07	9.21646e-06	1.57781	0.657927	0.0543671	0.537224	121536	AEBP2	ns
Q9H857	0	6	3.07226e+07	2.45462e-05	1.57562	0.655917	0.390097	0.720574	64943	NT5DC2	ns
P51170	0	6	2.97146e+06	2.37408e-06	1.57487	0.655232	0.135041	0.621939	6340	SCNN1G	ns
Q8N196	0	6	878929	7.0223e-07	1.57355	0.654022	0.104909	0.611302	147912	SIX5	ns
Q86VI4	0	6	1.5947e+07	1.2741e-05	1.57314	0.653651	0.00831965	0.377398	55353	LAPTM4B	sig
C9J7I0	0	6	8.44023e+06	6.74341e-06	1.57288	0.653407	0.190973	0.655407	729852	UMAD1	ns
Q9H015	0	6	242173	1.93487e-07	1.57287	0.653399	0.122689	0.615697	6583	SLC22A4	ns
Q9UL46	0	6	2.43983e+08	0.000194933	1.57134	0.651999	0.178905	0.654066	5721	PSME2	ns
Q0VAA2	0	6	1.13766e+07	9.0895e-06	1.56946	0.650269	0.158702	0.64073	145497	LRRC74A	ns
Q12893	0	6	8.27985e+06	6.61528e-06	1.56806	0.64898	0.287204	0.67406	11070	TMEM115	ns
P01889	0	6	5.38247e+07	4.30038e-05	1.5678	0.648741	0.11168	0.615697	3106	HLA-B	ns
P08243	0	6	3.51036e+08	0.000280464	1.55912	0.640729	3.69752e-05	0.0552635	440	ASNS	sig
Q9BSG0	0	6	280983	2.24494e-07	1.55696	0.638733	0.403843	0.724484	84279	PRADC1	ns
Q8N6M3	0	6	2.54468e+06	2.0331e-06	1.55164	0.633791	0.272233	0.67406	128486	FITM2	ns
O75503	0	6	3.07558e+06	2.45727e-06	1.54924	0.631559	0.173706	0.65132	1203	CLN5	ns
P46199	0	6	1.92597e+07	1.53877e-05	1.54699	0.629462	0.310501	0.67406	4528	MTIF2	ns
O60675	0	6	2.91348e+06	2.32775e-06	1.54516	0.627753	0.297205	0.67406	7975	MAFK	ns
P22570	0	6	5.68542e+07	4.54243e-05	1.54484	0.627454	0.16442	0.64509	2232	FDXR	ns
O95972	0	6	3.59115e+07	2.86919e-05	1.54011	0.623033	0.373752	0.71273	9210	BMP15	ns
Q9NWA0	0	6	7.16212e+06	5.72225e-06	1.53653	0.619679	0.307786	0.67406	55090	MED9	ns
Q8N157	0.333333	6	243352	1.94429e-07	1.53386	0.617169	0.826694	0.930782	54806	AHI1	ns
Q9BVN2	0	6	1.86888e+06	1.49316e-06	1.53285	0.616221	0.257415	0.67406	23623	RUSC1	ns
Q5JSS6	0.166667	6	619522	4.94974e-07	1.5311	0.614565	0.140006	0.624931	644890	MEIG1	ns
Q9BQ39	0	6	1.72471e+08	0.000137798	1.52027	0.604326	0.142826	0.626576	79009	DDX50	ns
Q86U06	0	6	7.17634e+06	5.73362e-06	1.52026	0.604322	0.222275	0.660118	55147	RBM23	ns
P53539	0	6	5.94944e+06	4.75337e-06	1.51955	0.603647	0.00719684	0.371096	2354	FOSB	sig
Q9H063	0	6	1.75425e+06	1.40158e-06	1.51888	0.603005	0.00559989	0.348243	84232	MAF1	sig
Q9C0B0	0	6	1.11894e+07	8.9399e-06	1.51819	0.602349	0.0301893	0.483738	85451	UNK	sig
O94901	0	6	7.36896e+07	5.88751e-05	1.51755	0.601744	0.15402	0.638398	23353	SUN1	ns
Q9BZM5	0	6	1.61133e+06	1.28739e-06	1.51504	0.599353	0.114322	0.615697	80328	ULBP2	ns
O95544	0	6	9.98839e+06	7.98034e-06	1.51263	0.597062	0.133142	0.619788	65220	NADK	ns
Q8WV24	0.333333	6	371250	2.96614e-07	1.51244	0.596878	0.701084	0.874862	22822	PHLDA1	ns
P08183	0	6	3.7808e+07	3.02071e-05	1.50886	0.59346	0.68185	0.864105	5243	ABCB1	ns
Q9BVS5	0	6	1.45214e+07	1.16021e-05	1.50861	0.59322	0.228111	0.660118	55006	TRMT61B	ns
Q9C0H2	0	6	1.08929e+07	8.70299e-06	1.50719	0.591857	0.297919	0.67406	80727	TTYH3	ns
Q9NXR1	0	6	2.60769e+07	2.08345e-05	1.50706	0.591741	0.417673	0.729293	54820	NDE1	ns
Q9UHA2	0.666667	6	392593	3.13666e-07	1.50579	0.590519	0.785093	0.91171	51188	SS18L2	ns
Q5HYK3	0	6	3.32914e+07	2.65985e-05	1.50513	0.589884	0.0143139	0.429565	84274	COQ5	sig
Q9ULX9	0	6	1.75931e+06	1.40562e-06	1.50088	0.585813	0.0958162	0.594246	23764	MAFF	ns
Q9BV73	0	6	1.79279e+08	0.000143237	1.50063	0.585571	0.203118	0.655407	11190	CEP250	ns
Q9UM22	0	6	3.97691e+06	3.1774e-06	1.50062	0.585555	0.667717	0.858828	54749	EPDR1	ns
O43934	0	6	1.78943e+06	1.42968e-06	1.50052	0.585459	0.122417	0.615697	79157	MFSD11	ns
[truncated: 7,034 more rows]
