# Supplementary material for: Putative PINK1/Parkin activators lower the threshold for mitophagy by sensitizing cells to mitochondrial stress
Source: Sci Adv. 2025 Aug 27;11(35):eady0240. doi: 10.1126/sciadv.ady0240 (PMC12383277; doi:10.1126/sciadv.ady0240)
Supplement: Supplementary file 2 — Tables S5 and S6 [file sciadv.ady0240_tables_s5_and_s6.zip › ady0240_table_s6.xlsx]

## Sheet: Figure 1
Fig 1C
O/A (nM)	DMSO	1.25 μM FB231	2.5 μM FB231	5.0 μM FB231	10 μM FB231	20 μM FB231
500	2.55935	2.56774	2.54926	2.47542	2.4446	2.2973
250	2.67138	2.55283	2.63579	2.38832	2.43277	2.40134
125	2.73354	2.62619	2.57837	2.44081	2.40544	2.32837
62.5	2.80463	2.53882	2.54687	2.43944	2.44362	2.41533
31.25	2.91509	2.52805	2.49334	2.33108	2.37119	2.41176
15.625	1.30889	2.53567	2.44262	2.35089	2.35739	2.3601
7.8125	0.947342	1.97119	2.35708	2.27282	2.32159	2.28436
3.90625	0.928482	0.911648	0.993738	1.18165	1.13757	1.36507
1.95312	0.973396	0.91329	0.91916	0.904578	0.918405	0.960333
0	1	1.02735	1.04297	1.07088	1.05541	1.07609
Fig 1D
O/A (nM)	DMSO	1.25 μM MTK458	2.5 μM MTK458	5.0 μM MTK458	10 μM MTK458	20 μM MTK458
0	1	1.00952	1.02619	1.07658	1.08813	1.1633
1.95312	0.970722	0.962481	0.961263	1.00527	1.50259	2.0036
3.90625	0.967302	0.97147	1.09428	2.25985	2.46602	2.14051
7.8125	0.969622	1.09687	1.713	2.61565	2.65764	2.54519
15.625	1.6321	2.66909	2.86074	2.7274	2.90918	2.59603
31.25	3.42104	2.81628	2.82664	2.84201	2.72522	2.54363
62.5	3.07621	2.87773	2.82394	2.75399	2.77368	2.56069
125	2.96346	2.81682	2.88133	2.77931	2.71161	2.68093
250	2.94238	2.95799	2.83332	2.80574	2.76778	2.42956
500	2.80974	2.7662	2.77516	2.67576	2.7657	2.53587
Fig 1E
Dose ( μM)	FB231 EC50			MTK458 EC50
0	16.59	18.64	17.34	16.13	15.8	18.23
1.25	7.605	8.395	10.74	11.41	14.67	10.81
2.5	6.127	6.914	10.83	8.061	10.3	6.411
5	5.256	7.423	7.782	3.727	6.254	3.293
10	5.22	5.144	8.774	2.62	4.6	3.615
20	4.661	6.451	7.088	1.664	3.799	2.138
	Replicate 1								Repl 2								Repl 3
FB231	O/A (nM)	DMSO	1.25 μM FB231	2.5 μM FB231	5.0 μM FB231	10 μM FB231	20 μM FB231		O/A (nM)	DMSO	1.25 μM FB231	2.5 μM FB231	5.0 μM FB231	10 μM FB231	20 μM FB231		O/A (nM)	DMSO	1.25 μM FB231	2.5 μM FB231	5.0 μM FB231	10 μM FB231	20 μM FB231
	500	2.55935	2.56774	2.54926	2.47542	2.4446	2.2973		0	1	0.967644	1.01666	0.875879	1.06366	1.23923		0	1	1.01138	1.04461	1.03469	1.08024	1.03314
	250	2.67138	2.55283	2.63579	2.38832	2.43277	2.40134		1.95312	0.802451	0.858828	0.961519	1.02695	1.10241	1.03463		1.95312	0.987998	1.11444	1.04101	1.07958	1.12024	0.99828
	125	2.73354	2.62619	2.57837	2.44081	2.40544	2.32837		3.90625	0.976312	0.923614	0.926741	0.981082	1.07266	1.38168		3.90625	0.99867	0.983894	1.01051	1.0302	1.09198	1.13703
	62.5	2.80463	2.53882	2.54687	2.43944	2.44362	2.41533		7.8125	0.933485	1.75094	2.33643	1.85584	2.5178	2.06888		7.8125	0.897934	1.2566	1.27742	1.79732	1.53644	1.87708
	31.25	2.91509	2.52805	2.49334	2.33108	2.37119	2.41176		15.625	1.37103	2.19009	2.48092	2.50616	2.59783	2.46933		15.625	1.09771	2.30371	2.28963	2.49806	2.2882	2.42278
	15.625	1.30889	2.53567	2.44262	2.35089	2.35739	2.3601		31.25	2.60877	2.38965	2.2359	2.34184	2.43051	2.69875		31.25	2.54127	2.44829	2.30935	2.48073	2.30282	2.31064
	7.8125	0.947342	1.97119	2.35708	2.27282	2.32159	2.28436		62.5	2.84622	2.50017	2.31377	2.40553	2.51775	2.35731		62.5	2.48088	2.43593	2.35805	2.36439	2.40119	2.61915
	3.90625	0.928482	0.911648	0.993738	1.18165	1.13757	1.36507		125	2.48991	2.50693	2.63972	2.45735	2.2458	2.54164		125	2.57119	2.59593	2.54137	2.40904	2.38123	2.43996
	1.95312	0.973396	0.91329	0.91916	0.904578	0.918405	0.960333		250	2.76965	2.56878	2.31111	2.64225	2.57542	2.57688		250	2.61329	2.42044	2.65591	2.50673	2.25481	2.51992
	0	1	1.02735	1.04297	1.07088	1.05541	1.07609		500	2.63477	2.74184	2.56356	2.64506	2.53606	2.63535		500	2.34618	2.45404	2.56417	2.57716	2.40456	2.41259
MTK458	O/A (nM)	DMSO	1.25 μM MTK458	2.5 μM MTK458	5.0 μM MTK458	10 μM MTK458	20 μM MTK458		O/A (nM)	DMSO	1.25 μM MTK458	2.5 μM MTK458	5.0 μM MTK458	10 μM MTK458	20 μM MTK458		O/A (nM)	DMSO	1.25 μM MTK458	2.5 μM MTK458	5.0 μM MTK458	10 μM MTK458	20 μM MTK458
	0	1	1.00952	1.02619	1.07658	1.08813	1.1633		0	1	1.19766	0.955641	0.923518	0.943383	1.42478		0	1	1.01114	1.05466	0.927425	0.986271	1.14602
	1.95312	0.970722	0.962481	0.961263	1.00527	1.50259	2.0036		1.95312	0.909704	0.820387	0.846669	0.849373	1.12016	1.0025		1.95312	0.989547	0.982804	0.933047	0.991064	0.903076	1.26848
	3.90625	0.967302	0.97147	1.09428	2.25985	2.46602	2.14051		3.90625	0.856026	0.812319	0.778589	0.897124	1.46671	2.00684		3.90625	0.915889	1.00838	1.05671	2.01969	2.10792	2.56086
	7.8125	0.969622	1.09687	1.713	2.61565	2.65764	2.54519		7.8125	0.877659	0.87999	1.16242	2.19001	2.2543	2.39923		7.8125	0.997723	1.20303	2.08793	2.34057	2.24088	2.26701
	15.625	1.6321	2.66909	2.86074	2.7274	2.90918	2.59603		15.625	1.64596	2.10277	2.19635	2.21764	2.27185	2.30641		15.625	1.56741	2.30151	2.37178	2.63312	2.38793	2.50044
	31.25	3.42104	2.81628	2.82664	2.84201	2.72522	2.54363		31.25	2.87466	2.31243	2.17492	2.32116	2.57989	2.61027		31.25	2.46064	2.52557	2.53667	2.43179	2.19854	2.30844
	62.5	3.07621	2.87773	2.82394	2.75399	2.77368	2.56069		62.5	2.33716	2.19551	2.36116	2.33457	2.29755	2.51423		62.5	2.61167	2.47689	2.35647	2.33466	2.33822	2.27173
	125	2.96346	2.81682	2.88133	2.77931	2.71161	2.68093		125	2.64672	2.54826	2.29969	2.60832	2.18545	2.26281		125	2.71832	2.5395	2.36774	2.60103	2.43995	2.22774
	250	2.94238	2.95799	2.83332	2.80574	2.76778	2.42956		250	2.45844	2.46011	2.53068	2.04486	2.51518	2.38026		250	2.56969	2.28656	2.42392	2.45838	2.34522	2.31163
	500	2.80974	2.7662	2.77516	2.67576	2.7657	2.53587		500	2.62168	2.5541	2.39938	2.44198	2.47966	2.37687		500	2.69885	2.50589	2.40763	2.39832	2.29625	2.18114

## Sheet: Fig 2
Fig 2A
Dose (µM)	6h YPMK						12h YPMK						24h YPMK
0	1.05623	1.00465	0.957824	0.976538	0.964513	1.04025	1.05036	1.00985	0.930071	1.0684	0.973813	1.15425	1.1412	1.12365	0.986755	1.06652	1.01328	1.14084
0.078125	0.966689	0.9018	0.883417	0.887835	0.892229	0.873545	0.86197	0.820391	0.80975	0.892997	0.970506	1.05664	0.963707	0.913444	0.974089	0.906024	0.946784	0.984219
0.15625	0.913596	0.846551	0.879752	0.841851	0.868358	0.923883	0.923729	0.939945	0.879399	0.862891	0.926249	0.931484	0.951847	0.943861	0.843121	0.89988	0.923419	0.921464
0.3125	0.994524	0.997703	0.947804	0.952582	0.890066	0.958672	1.13416	1.00252	1.00528	1.34249	1.07656	1.09112	1.51483	1.16292	1.28968	1.85136	1.38406	1.26708
0.625	1.09772	1.0254	1.05808	1.22827	1.13177	1.23081	1.74536	1.31915	1.48658	2.19711	2.07295	1.96336	2.22573	2.51624	2.95698	3.40251	3.07908	3.04444
1.25	1.56561	1.57725	1.74487	1.48902	1.56464	1.57794	2.34399	3.01699	3.59682	3.16403	2.67459	3.24651	4.13545	5.58558	5.86571	4.95434	5.18691	5.32629
2.5	1.94453	2.16573	1.99252	2.06565	1.3016	1.9529	3.75502	3.66702	3.46184	3.62698	2.66131	3.47868	5.07072	4.24071	4.69601	4.24315	5.81205	4.62397
5	2.36503	2.36137	2.29827	2.2498	2.22552	2.2098	3.89298	3.57656	3.647	3.52974	3.62963	3.69884	5.15396	5.81107	5.73129	5.1542	5.38448	3.96752
10	2.20948	2.11822	2.18461	1.72207	2.06363	2.06021	3.64988	3.69369	3.95678	3.68092	3.78396	3.66356	5.12672	7.27924	8.11222	7.41343	6.42114	6.5387
20	0.997798	1.03471	1.01561	1.04446	1.04646	1.02268	1.2589	1.51221	1.06308	1.48058	1.25909	1.56734	3.65848	4.98814	3.77232	5.76244	4.37984	5.23113
Fig 2B
Dose (µM)	6h YPMK						12h YPMK						24h YPMK
0	1.03255	0.962053	0.965215	0.993794	0.976587	1.0698	1.06359	0.997028	1.07463	0.955845	1.06505	1.0021	0.967857	1.01279	1.00814	0.983872	1.03319	1.19357
0.078125	0.989651	0.887784	0.887525	0.852454	0.902888	0.936411	0.961781	0.873349	0.854656	0.887653	0.877971	0.994527	0.89659	0.878967	0.845179	0.88076	0.967064	0.997547
0.15625	0.923142	0.873196	0.88919	0.89716	0.88766	0.917141	0.881344	0.96774	0.854032	0.808672	0.912328	0.905625	0.88973	0.957813	0.923749	0.828196	0.976043	0.925232
0.3125	0.957975	0.932562	0.948875	0.931382	0.93415	0.976221	1.04609	0.93504	1.00067	0.864696	0.874917	0.936746	1.03011	0.940687	0.977755	0.931454	0.980539	0.942817
0.625	1.04363	1.00737	0.952656	0.999191	0.944023	1.02633	0.958512	1.01557	1.26867	0.89716	1.16953	1.07924	0.90964	0.917257	1.24898	0.937154	1.21349	1.1827
1.25	1.14333	1.05003	1.01363	1.01886	1.02236	1.09883	1.17179	1.31556	1.19386	1.60271	1.10485	1.24551	1.26934	1.26485	1.25979	1.88819	1.09022	1.41541
2.5	1.3196	1.39696	1.55736	1.41102	1.40552	1.58455	2.26345	2.22901	2.27189	2.53056	2.14023	2.57469	2.78416	2.55941	3.25518	3.02405	2.75776	3.29337
5	1.99074	1.98575	1.93072	1.95453	1.9752	1.99418	3.38106	3.61584	3.44444	3.27243	3.29901	2.85773	5.13255	5.04536	5.03116	5.67383	4.89036	4.29423
10	2.2053	2.15194	2.18699	2.16004	2.16	2.22101	3.39576	3.3457	3.29835	3.28464	3.67827	3.57844	5.71736	5.0737	4.60768	5.42694	6.25127	4.893
20	2.19382	2.05442	2.13256	2.15873	2.14119	2.12974	4.05298	3.01613	3.32213	3.39564	3.06486	3.29417	6.04681	5.29677	6.13114	5.4229	5.12313	5.22981
Fig 2C
Time (Hr)	FB231 EC50			MTK458 EC50
X	Mean	SD		Mean	SD
6	0.9041	0.153		2.831	0.02516
12	0.6739	0.3098		2.298	0.07944
24	0.6676	0.3537		2.683	0.1321
Fig 2D
Dose (µM)	231 24h YPMK						231 24h PINK1 KO						MTK 24h YPMK						MTK 24h PINK1 KO
0	1.0383	1.05509	0.997373	0.965123	0.960398	0.983716	1.00925	0.95517	0.965265	0.979562	1.00273	1.08803	0.938076	0.972595	1.01108	1.0137	1.08103	0.983516	0.93197	0.738577	0.913775	0.988518	1.27581	1.15134
0.15625	1.01428	0.929349	1.00834	0.931941	1.02483	0.90343	0.918247	0.915966	0.889285	1.04668	0.911778	0.998799	0.891584	1.08152	0.799886	0.967926	1.06533	1.10687	1.02462	0.771492	0.857565	0.924332	0.994414	0.965095
0.3125	1.00116	1.08494	1.00592	1.09613	1.19143	1.00645	0.901923	0.920333	0.88993	0.92196	1.01079	1.01877	1.01968	0.930875	0.880962	0.912918	1.10815	1.17676	1.03817	0.897122	0.954963	1.09538	0.961179	1.03933
0.625	2.20631	1.74902	1.96433	1.99418	2.00755	1.75769	0.944703	0.971187	0.911345	0.959609	0.89475	0.906506	1.23189	1.01766	0.998446	1.0922	0.989571	1.35896	0.898624	0.858786	0.802792	0.835037	0.790672	1.24928
1.25	3.5928	3.33465	3.40961	3.17632	3.27633	3.20681	1.15518	1.14249	1.19058	1.13041	1.17905	1.1499	1.68298	1.73213	1.67425	2.08226	1.64889	1.96029	0.966597	0.844159	0.900722	0.977534	0.842375	1.08553
2.5	3.75517	3.63028	3.39966	3.41168	3.64777	3.66546	1.18711	1.23037	1.22107	1.0719	1.16853	1.30485	2.96683	2.53644	3.26605	2.90306	2.30164	2.18158	0.915319	0.966599	1.08851	0.976	1.10772	1.23603
5	3.93661	3.73047	3.99353	3.84183	3.83223	4.06462	1.22071	1.15956	1.19865	1.21833	1.27121	1.20798	3.20726	3.82451	3.43952	2.72629	3.75883	2.73395	1.0981	0.88332	0.892892	0.922283	1.08237	1.44014
10	5.28606	5.54514	6.07296	6.02465	5.44686	5.77877	1.24067	1.17763	1.09109	1.12138	1.11584	1.2045	2.90519	2.73393	3.32975	2.86753	3.01826	2.47109	1.00142	0.932788	1.12566	1.00235	1.07381	1.46833
20	2.01099	1.91053	1.9749	1.97962	1.87257	1.94244	1.02944	1.09796	0.996904	1.06128	1.08823	1.08938	3.31142	3.99735	2.79731	3.23837	3.11482	2.96731	1.34402	1.09924	1.00823	0.991539	0.991508	1.05994
Fig 2F
pUb						Parkin						COX4l2
	-10nM O/A		+10nM O/A				-10nM O/A		+10nM O/A				-10nM O/A		+10nM O/A
DMSO	0.005576	0.00302	0.009016	0.004411		DMSO	1	1	0.981937	0.999117		DMSO	1	1	1.14791	1.24336
0.625 μM MTK458	0.005373	0.003736	0.001687	0.045666		0.625 μM MTK458	1.16064	1.10915	1.05395	0.971994		0.625 μM MTK458	1.24933	1.60837	1.04279	1.06954
2.5 μM MTK458	0.004832	0.004895	1.53966	0.832622		2.5 μM MTK458	1.02867	1.07844	1.05466	0.662322		2.5 μM MTK458	1.21234	1.51484	0.452619	0.710919
10 μM MTK458	0.008957	0.003304	1.85258	1.26957		10 μM MTK458	1.31057	1.15566	0.335223	0.478894		10 μM MTK458	1.29979	1.42169	0.213109	0.43647
0.15625 μM FB231	0.004863	0.00407	0.020055	0.03941		0.15625 μM FB231	0.964361	1.19547	1.31483	0.814052		0.15625 μM FB231	1.00982	1.60483	0.917446	1.13498
0.625 μM FB231	0.005565	0.002361	0.000291	0.003639		0.625 μM FB231	1.16707	0.802674	1.39493	0.731167		0.625 μM FB231	1.20822	1.36259	0.922955	1.17116
2.5 μM FB231	0.006981	5.62e-05	1	1		2.5 μM FB231	1.35379	0.853955	0.552071	0.348245		2.5 μM FB231	1.12047	1.17963	0.227035	0.429147
Fig 2G
	DMSO	10 nM O/A	1.25 µM FB231	1.25 µM FB231 + 10 nM O/A	2.5 µM MTK458	2.5 µM MTK458 + 10 nM O/A	100 nM O/A
Repl 1	3.95	21.6	5.11	67	7.86	93.2	84
Repl 2	5.19	29.6	9.54	90.1	14	97.6	94
Repl 3	5.29	26.3	6.78	58.8	18.2	97	92.3
Fig 2I
	−O/A			+O/A
DMSO	1	1	1	0.887072	1.26144	0.736195
FB231	0.413392	0.586523	0.393133	0.277668	0.299956	0.117003
MTK458	0.906145	0.894264	0.743378	0.228937	0.252473	0.194177

## Sheet: Fig 3
Fig 3A								Fig 3D
FB231 (uM)	0	1.25	2.5	5	10	20		FB231 (uM)	0 μM MTK458			1.25 μM MTK458			2.5 μM MTK458			Expected Combination 1.25 μM MTK458			Expected Combination 2.5 μM MTK458
0	1	1.06906	1.14378	2.11253	2.51103	2.41895		0	0.000252	0.006327	0.000133	0.241961	0.138636	0.449225	1	1	1
0.078125	0.983642	0.9153	1.19188	2.09371	2.38305	2.41901		0.3125	0.000252	0.000253	0.004499	0.474771	0.333456	0.507522	1.18136	1.31083	0.962157	0.242212	0.138888	0.453724	1.00025	1.00025	1.0045
0.15625	0.941058	0.945813	0.997724	2.01624	2.3942	2.43446		0.625	0.176277	0.253477	0.282246	0.818893	0.934373	1.13078	1.42595	1.99866	1.13272	0.418238	0.392113	0.73147	1.17628	1.25348	1.28225
0.3125	0.879075	1.14465	1.3604	2.22966	2.52081	2.48096		1.25	0.847016	0.8687	0.896645	1.42518	1.91592	1.2925	1.54916	1.78927	1.2805	1.08898	1.00734	1.34587	1.84702	1.8687	1.89664
0.625	1.10731	1.3617	1.90924	2.50133	2.62236	2.42624
1.25	1.56884	2.102	2.65883	2.57988	2.60017	2.41506
2.5	2.27361	2.51029	2.61198	2.63316	2.61067	2.40384
5	2.35016	2.46881	2.5012	2.52908	2.49491	2.42088
10	2.40256	1.72147	2.28826	2.41267	2.49944	2.50789
20	1.12856	1.57671	1.98481	2.36611	2.34944	2.38187
Fig 3B	synergy score matrix
PairIndex	Drug1	Drug2	Conc1	Conc2	Relative_inhibition	Synergy	concUnit	SD	SEM
1	MTK458	FB231	0	0	6.79447	0	µM
1	MTK458	FB231	1.25	0	10.6745	0	µM
1	MTK458	FB231	2.5	0	14.8733	0	µM
1	MTK458	FB231	5	0	69.3049	0	µM
1	MTK458	FB231	10	0	91.6954	0	µM
1	MTK458	FB231	20	0	86.522	0	µM
1	MTK458	FB231	0	0.078125	5.87536	0	µM
1	MTK458	FB231	1.25	0.078125	2.03538	-5.21472	µM
1	MTK458	FB231	2.5	0.078125	17.5756	-2.02801	µM
1	MTK458	FB231	5	0.078125	68.2473	-1.37948	µM
1	MTK458	FB231	10	0.078125	84.5045	-0.756523	µM
1	MTK458	FB231	20	0.078125	86.5252	-2.95029	µM
1	MTK458	FB231	0	0.15625	3.48267	0	µM
1	MTK458	FB231	1.25	0.15625	3.74981	-6.60505	µM
1	MTK458	FB231	2.5	0.15625	6.66659	-6.41214	µM
1	MTK458	FB231	5	0.15625	63.8945	-3.87541	µM
1	MTK458	FB231	10	0.15625	85.1311	-0.344923	µM
1	MTK458	FB231	20	0.15625	87.3932	-2.55984	µM
1	MTK458	FB231	0	0.3125	0	0	µM
1	MTK458	FB231	1.25	0.3125	14.9217	-2.6447	µM
1	MTK458	FB231	2.5	0.3125	27.0442	6.05638	µM
1	MTK458	FB231	5	0.3125	75.8859	4.82939	µM
1	MTK458	FB231	10	0.3125	92.245	2.00399	µM
1	MTK458	FB231	20	0.3125	90.006	-0.151041	µM
1	MTK458	FB231	0	0.625	12.8238	0	µM
1	MTK458	FB231	1.25	0.625	27.1174	7.74339	µM
1	MTK458	FB231	2.5	0.625	57.8825	35.3558	µM
1	MTK458	FB231	5	0.625	91.1502	18.6634	µM
1	MTK458	FB231	10	0.625	97.9506	2.22136	µM
1	MTK458	FB231	20	0.625	86.9315	-0.00899601	µM
1	MTK458	FB231	0	1.25	38.756	0	µM
1	MTK458	FB231	1.25	1.25	68.7129	21.6951	µM
1	MTK458	FB231	2.5	1.25	100	41.4678	µM
1	MTK458	FB231	5	1.25	95.564	11.4523	µM
1	MTK458	FB231	10	1.25	96.7038	-0.0661941	µM
1	MTK458	FB231	20	1.25	86.3032	-2.31437	µM
1	MTK458	FB231	0	2.5	78.3556	0	µM
1	MTK458	FB231	1.25	2.5	91.6542	13.2002	µM
1	MTK458	FB231	2.5	2.5	97.3674	21.0466	µM
1	MTK458	FB231	5	2.5	98.5577	4.55769	µM
1	MTK458	FB231	10	2.5	97.2941	-2.00765	µM
1	MTK458	FB231	20	2.5	85.6726	-9.56747	µM
1	MTK458	FB231	0	5	82.6566	0	µM
1	MTK458	FB231	1.25	5	89.3231	10.3002	µM
1	MTK458	FB231	2.5	5	91.143	18.1599	µM
1	MTK458	FB231	5	5	92.7096	1.84768	µM
1	MTK458	FB231	10	5	90.7897	-4.67657	µM
1	MTK458	FB231	20	5	86.6302	-9.21765	µM
1	MTK458	FB231	0	10	85.601	0	µM
1	MTK458	FB231	1.25	10	47.3323	-2.64269	µM
1	MTK458	FB231	2.5	10	79.1786	12.2485	µM
1	MTK458	FB231	5	10	86.1689	1.13647	µM
1	MTK458	FB231	10	10	91.0442	-5.89786	µM
1	MTK458	FB231	20	10	91.5192	-7.96302	µM
1	MTK458	FB231	0	20	14.018	0	µM
1	MTK458	FB231	1.25	20	39.1982	-2.64287	µM
1	MTK458	FB231	2.5	20	62.1286	5.21717	µM
1	MTK458	FB231	5	20	83.5528	-1.89803	µM
1	MTK458	FB231	10	20	82.6159	-9.87065	µM
1	MTK458	FB231	20	20	84.4382	-11.5808	µM

## Sheet: Fig 4
Fig 4F
YPMK
DMSO	10 nM O/A	0.3 µM FB231	0.6 µM FB231	1.25 µM FB231	2.5 µM FB231	5 µM FB231	10 µM FB231	0.3 µM FB231 +O/A	0.6 µM FB231 +O/A	1.25 µM FB231 +O/A	2.5 µM FB231 +O/A	5 µM FB231 +O/A	10 µM FB231 +O/A
0.221389	1	0.086285	0.095312	0.221475	0.477545	0.614331	1.32621	0.746388	1.02298	1.01094	1.5752	2.47587	2.9288
0.288665	1	0.500466	0.238694	0.218991	0.43361	2.26431	2.29815	1.45378	1.96674	2.15393	1.5199	1.63776	2.79031
0.303497	1	0.335283	0.305135	0.707946	1.44358	1.72351	1.77042	2.92217	2.75745	2.25052	1.95369	2.19133	1.60228
WT
DMSO	10 nM O/A	0.3 µM FB231	0.6 µM FB231	1.25 µM FB231	2.5 µM FB231	5 µM FB231	10 µM FB231	0.3 µM FB231 +O/A	0.6 µM FB231 +O/A	1.25 µM FB231 +O/A	2.5 µM FB231 +O/A	5 µM FB231 +O/A	10 µM FB231 +O/A
0.261898	1	0.223147	0.192499	0.179104	0.679378	2.75989	4.46792	1.50319	3.00502	4.94204	4.45239	3.97677	2.85166
0.516377	1	0.571993	0.705444	0.631772	0.968123	2.71583	1.34313	1.47188	3.5829	4.25127	4.6757	3.91861	3.94815
1.11571	1	1.00557	1.29245	1.57192	2.48173	3.59893	5.35282	2.90018	5.49479	5.22512	6.68887	5.93588	5.79473
Fig 4I
YPMK
DMSO	10 nM O/A	0.6 µM MTK458	1.25 µM MTK458	2.5 µM MTK458	5 µM MTK458	10 µM MTK458	20 µM MTK458	0.6 µM MTK458 +O/A	1.25 µM MTK458 +O/A	2.5 µM MTK458 +O/A	5 µM MTK458 +O/A	10 µM MTK458 +O/A	20 µM MTK458 +O/A
0.388618	1	0.496311	0.255043	0.266223	0.724804	0.726672	1.20777	1.8714	3.25502	2.54217	3.35397	3.05934	3.51289
0.226138	1	0.437423	0.493855	0.58149	0.796677	0.892537	1.39803	3.10124	2.69526	2.81891	2.52213	2.67125	3.18561
0.283527	1	0.444808	0.181253	0.556683	0.460119	0.722987	1.09808	2.29665	1.77518	2.1425	2.14081	2.35655	1.80463
PINK1KO
DMSO	10 nM O/A	0.6 µM MTK458	1.25 µM MTK458	2.5 µM MTK458	5 µM MTK458	10 µM MTK458	20 µM MTK458	0.6 µM MTK458 +O/A	1.25 µM MTK458 +O/A	2.5 µM MTK458 +O/A	5 µM MTK458 +O/A	10 µM MTK458 +O/A	20 µM MTK458 +O/A
0.276378	1	0.362096	0.364984	0.480275	0.508537	0.649161	0.92741	1.5344	1.87144	2.23454	2.21418	2.0927	1.72443
0.604093	1	0.7482	0.701419	0.764067	0.78699	1.24453	0.961648	2.04844	1.89398	2.2007	1.66104	1.77958	1.72113
0.355246	1	0.588461	0.659672	1.00473	1.17121	1.76224	2.56093	2.62198	2.38876	2.58772	3.09186	2.62477	3.46912
Fig 4K
IFRD1							ATF3							ATF4							FECH
	−O/A			+O/A				−O/A			+O/A				−O/A			+O/A				−O/A			+O/A
DMSO	0.034968	0.251816	0.119876	0.149694	0.414068	0.180056	DMSO	1	1	1	4.19931	3.23726	1.65078	DMSO	1	1	1	2.60389	2.60938	1.9552	DMSO	1	1	1	1.02006	0.923559	0.943024
FB231	1	1	1	2.78314	2.42085	3.8351	FB231	5.76621	3.78241	3.49122	12.0098	8.22343	6.64451	FB231	3.67829	5.99855	5.67744	13.0107	9.64494	10.8883	FB231	0.689294	0.369095	0.428659	1.36005	0.803151	0.653782
MTK458	0.368623	0.466259	0.684051	3.74826	2.44467	3.13417	MTK458	2.52766	1.3516	1.62282	7.45953	4.45251	3.7137	MTK458	3.15829	2.15263	1.78077	10.2141	8.1679	10.9944	MTK458	1.10481	0.904991	1.02277	1.03194	1.05926	0.847705

## Sheet: Fig 5
Fig 5D
DELE1-HA								ATF3								ATF4
	-O/A			+O/A					-O/A			+O/A					-O/A			+O/A
DMSO	1	1	1	1.42518	1.15097	1.28944		DMSO	1	1	1	0.812474	0.866104	0.684541		DMSO	1	1	1	0.600022	1.27699	0.832245
FB231	0.774141	0.806887	0.861683	6.21159	4.0438	5.585		FB231	1.46961	1.79975	1.03097	1.0454	1.87094	1.92067		FB231	3.27185	3.94603	3.81175	4.35994	3.97927	5.41553
MTK458	0.986829	0.943747	0.894534	6.46517	3.3112	5.02841		MTK458	0.777653	1.0798	0.760903	1.11672	1.28192	1.95596		MTK458	1.52668	1.67658	1.39436	6.34857	4.08613	7.00167
Fig 5E
DELE1-HA								ATF3								ATF4
	-O/A			+O/A					-O/A			+O/A					-O/A			+O/A
DMSO	1	1	1	1.7344	1.42697	1.16994		DMSO	1	1	1	1.00032	0.963678	0.793428		DMSO	1	1	1	0.816152	0.957526	0.569225
FB231	0.650251	1.50435	1.74003	8.40625	6.6676	4.27109		FB231	1.89801	1.66675	1.75933	2.0532	2.52369	1.76697		FB231	3.48856	2.98851	2.22759	3.46114	3.58633	2.9293
MTK458	0.888438	1.19371	1.28296	9.96598	5.99186	3.8357		MTK458	1.01411	0.794588	1.2449	1.64982	1.48341	1.40528		MTK458	1.38108	0.625671	0.977268	3.31022	4.08678	2.32143
Fig 5F
Vector	shHRI
0.910924	0.137501
0.934226	0.0926875
1.15485	0.130407
Fig 5H
HRI						ATF3						ATF4
	Vector		shHRI				Vector		shHRI				Vector		shHRI
DMSO	1	1	0.343802	0.228017		DMSO	1	1	1.046	0.563971		DMSO	1	1	0.588167	0.818734
10 nM O/A	0.475298	0.669842	0.324754	0.144347		10 nM O/A	2.10572	3.94815	1.35659	2.25084		10 nM O/A	2.82794	6.09998	2.72802	2.62642
5 μM MTK458	1.27046	2.31368	0.292173	0.475076		5 μM MTK458	0.954696	0.518791	1.14548	0.523566		5 μM MTK458	0.692797	1.50192	0.798793	0.968938
10 nM O/A + 5 μM MTK458	0.728133	1.76752	0.116936	0.634044		10 nM O/A + 5 μM MTK458	5.86124	4.40771	5.26431	3.51911		10 nM O/A + 5 μM MTK458	3.47883	7.79832	2.53175	3.50996
2.5 μM FB231	0.593828	0.383606	0.209074	0.30965		2.5 μM FB231	1.56909	1.63511	1.21037	1.52646		2.5 μM FB231	5.43989	2.91582	3.24501	1.35116
10 nM O/A + 2.5 μM FB231	0.522701	0.42679	0.200822	0.206561		10 nM O/A + 2.5 μM FB231	3.85739	4.31656	3.521	4.48795		10 nM O/A + 2.5 μM FB231	6.72297	3.99731	2.44867	1.76493
Fig 5I
	vector				shHRI
DMSO	1.06345	0.853684	1.15977	1.1255	1.71622	1.59346	1.79103	1.49445
5 μM MTK458	1.09844	1.00533	0.983128	1.09783	1.74943	1.52814	1.52472	1.22224
10 nM O/A	1.53729	1.07777	1.16235	1.29983	1.64187	1.36019	1.81051	1.36019
MTK458 + 10 nM O/A	2.38995	2.0036	2.04909	2.40173	2.64133	2.35348	2.61034	2.58496
100 nM O/A	2.44595	2.29572	2.29182	2.50358	2.49305	2.69398	2.58039	2.63811
Fig 5J
	vector				shHRI
DMSO	1.00847	0.928291	1.09696	0.966271	1.84368	1.42102	1.48875	1.29856
2.5 μM FB231	1.01989	0.978979	1.08595	1.09365	1.27734	1.29254	1.5568	1.52473
10 nM O/A	1.12519	1.19291	1.11964	1.19291	1.5334	1.93107	2.05971	1.93107
FB231 + 10 nM O/A	2.2902	2.28841	2.31258	2.21416	2.67349	2.75364	2.68136	2.65994
100 nM O/A	2.48742	2.41141	2.50626	2.5572	3.01821	2.8639	2.68856	2.91382
Fig 5K
	Vector			shHRI
DMSO	4.72	5.02	5.45	8.63	7.37	6.89
100 nM O/A	96.9	96.4	95.6	94.3	95.5	95

## Sheet: Fig 6
Fig 6C
DMSO	10 nM O/A	0.6 µM FB231	2.5 µM FB231	10 µM FB231	2.5 µM FB231 + 10 nM O/A
1	0.490541	0.558812	1.54054	0.97347	1.04509
1	0.740183	1.05486	1.72253	1.8357	1.3325
1	1.13097	1.86401	3.02493	2.55069	1.81629
Fig 6D
Concetration [μM]	EDTA			DFP			FB231
200	100.491	99.5086	100	97.2973	97.2973	97.543	87.4693	87.715	88.4521
66.6667	100	100	100.246	96.0688	85.258	87.9607	71.0074	67.3219	71.0074
22.2222	100.246	94.1032	99.0172	51.8428	55.2826	54.5455	39.5577	40.2948	40.2948
7.40741	56.5111	56.2654	53.5626	26.5356	32.6781	34.1523	26.7813	28.7469	25.7985
2.46914	31.2039	20.6388	22.8501	10.8108	18.4275	19.4103	19.656	20.1474	23.3415
0.823045	9.82801	3.4398	8.59951	9.33661	10.3194	16.7076	17.9361	18.4275	23.3415
0.274348	-0.4914	3.1941	10.0737	8.59951	11.3022	11.0565	6.63391	9.33661	9.58231
0.091449	-2.7027	1.7199	0.982801	1.7199	4.66831	6.14251	5.40541	4.66831	7.86241
Fig 6E
DMSO	10 nM O/A	2.5 µM FB231	25 µM FeSO4	100 nM O/A	100 nM O/A + FeSO4	10 nM O/A + FB231	10 nM OA + FB231 + FeSO4
0.970157	1.1538	1.04858	0.975013	3.09894	3.06307	3.07144	1.09493
0.931378	1.32662	0.985907	0.889529	3.08281	3.12942	3.46868	0.922233
0.97892	1.04368	1.09491	0.88478	3.19712	3.08899	3.06026	1.07419
0.993649	1.0008	1.12262	1.00584	3.37517	3.34395	3.10696	1.06723
0.998691	1.17276	1.1396	0.941286	3.13446	3.29801	3.07767	1.03502
1.1272	1.04638	1.19863	1.16204	3.12971	3.21599	2.9621	1.06475
Fig 6F
O/A (nM)	H2O	12.5 μM DFP	25 μM DFP	50 μM DFP	100 μM DFP	500 μM DFP
0	0.818978	0.819712	0.911593	0.880567	0.879483	2.45326
1.95312	1	0.898125	0.891638	0.826492	1.02025	2.58074
3.90625	0.89439	0.91077	1.08359	0.990231	1.57953	2.30323
7.8125	0.965384	1.02683	0.93925	0.946674	1.27001	3.11759
15.625	2.74068	2.62996	2.20487	2.6071	4.87936	6.5376
31.25	4.69011	4.45406	4.62996	4.68995	5.17787	6.67889
62.5	4.62621	3.9246	4.34844	3.73827	5.25832	6.69188
125	3.40722	4.12448	4.20205	4.60782	3.86828	5.80268
250	3.88832	3.49069	3.89614	4.43244	4.43135	6.90169
500	3.14554	3.63062	3.62281	3.88246	4.02364	5.88894
Fig 6G
Dose (μM)	DFP EC50
0	18.19	15.52	14.81
12.5	19.96	15.5	16
25	15.62	15.95	16.42
50	14.47	15.61	14.99
100	11.64	8.97	8.702
500	8.541	8.408	8.247

## Sheet: Fig 7
Figure A,B,D,E	Raw Seahorse Data for figure
	mean	time (min)	0	7	14	21	28	35	42	49	56	63	70	77	84	91	98	105	112	119	126	133
pre-treat		MTK458 1.25 μM	23.0905	24.9544	28.4136	31.3928	34.4084	36.7543	38.5693	39.8627	17.1232	17.7984	17.8239	17.2424	40.7596	34.5675	28.911	25.4492	8.65322	8.25673	8.11936	7.67269
pre-treat		MTK458 2.5 μM	19.4059	19.4885	22.7491	25.1195	28.1988	30.0778	31.9649	33.1206	15.7754	17.4205	17.9131	17.4838	38.2194	30.6168	25.4228	22.8969	8.49027	8.7158	8.67178	8.66522
pre-treat		MTK458 5 μM	18.8862	17.6575	19.6776	21.0899	22.2803	23.5496	24.5343	25.0555	15.4274	16.5402	16.9778	16.6417	27.8529	22.675	19.8467	18.7613	8.5637	8.57282	8.66432	8.64381
pre-treat		MTK458 10 μM	17.7406	16.1115	17.2124	17.6371	18.5052	18.962	19.5145	19.8576	14.0538	14.4686	14.445	13.8383	18.6868	15.842	14.3159	13.9155	6.5555	6.49564	6.48733	6.67863
pre-treat		MTK458 20 μM	31.4514	30.6204	31.9581	32.9156	39.2575	36.6109	35.5925	34.7979	24.2309	24.9691	24.5919	23.8225	29.0026	25.8559	23.444	22.48	14.6517	14.6741	14.4771	14.2594
pre-treat		FB231 1.25 μM	107.205	100.585	99.2335	99.3265	97.7655	99.2484	98.8154	98.239	69.8752	72.2001	71.3881	68.7393	62.7624	61.3935	55.7105	50.9974	24.1815	23.0251	21.5985	20.3076
pre-treat		FB231 2.5 μM	124.366	117.577	115.821	115.552	113.904	115.544	115.227	114.858	87.9352	90.3333	88.6531	84.6794	73.5981	68.0352	62.8813	58.1548	24.7134	24.167	22.91	21.4027
pre-treat		FB231 5 μM	131.1	126.472	125.906	126.769	122.287	125.755	126.462	127.083	102.729	106.276	105.977	102.993	87.8433	84.3661	75.8763	69.7249	26.1479	25.0193	23.4599	22.1818
pre-treat		FB231 10 μM	99.2557	98.0807	99.7991	101.484	102.548	104.751	105.857	106.545	94.0617	95.8436	94.5429	91.3754	75.6213	71.6333	64.8872	60.4107	21.2089	20.9759	19.7896	18.7072
pre-treat		DMSO	103.77	96.602	94.1457	93.9951	94.1008	95.2314	95.3133	96.0547	38.9243	38.2845	37.1272	35.5072	99.8426	88.7368	76.3634	68.8225	20.8742	21.034	20.4973	19.8358
inject		MTK458 20 μM Dose	90.6781	80.0862	79.245	80.0227	74.3219	71.822	68.7723	65.7923	33.0738	32.1872	31.0541	29.4753	63.4197	54.2407	45.2522	39.4538	17.3931	16.8261	16.4019	15.4069
inject		FB231 10 μM Dose	81.0854	76.5832	74.8093	74.9448	81.2224	83.6651	85.7768	87.5505	53.8484	58.5381	62.1482	63.6715	82.0898	77.3022	69.9127	64.1106	21.6289	21.0748	20.2886	18.9787
extended time course		MTK458 20 μM timecourse	73.2686	68.7044	68.1569	68.1682	64.6141	63.1365	61.2512	58.1956	56.0296	54.727	53.0119	50.9181	49.6441	49.2063	47.6428	46.9561	45.4352	45.2096	44.9638	44.3128
extended time course		DMSO timecourse	55.7343	54.9885	54.7177	55.2781	56.22	56.7953	56.9621	57.049	56.8234	58.0633	58.1148	57.8653	58.6872	59.4085	59.2599	59.2594	59.3053	59.6406	59.4465	59.5527
					0
	stdev	time (min)	0	7	14	21	28	35	42	49	56	63	70	77	84	91	98	105	112	119	126	133
pre-treat		MTK458 1.25 μM	2.04321	1.79385	2.06117	2.04577	1.62209	2.06041	2.25686	2.34337	1.81088	2.13395	2.30989	2.2762	3.50734	3.34957	3.1801	3.07333	1.96142	1.67866	1.61117	1.61417
pre-treat		MTK458 2.5 μM	2.57896	2.90085	3.82154	4.19629	4.71473	5.06771	5.52367	5.64455	2.98668	3.17666	2.91839	2.94656	10.9918	8.48736	7.2845	6.36118	1.34581	1.62681	1.60481	1.75059
pre-treat		MTK458 5 μM	3.53748	3.7185	3.58136	3.45388	3.8585	3.94261	3.98699	4.12317	2.85533	3.14396	3.10557	3.24634	5.00859	3.93622	3.91704	4.04295	2.30207	2.41329	2.21556	2.2483
pre-treat		MTK458 10 μM	3.10957	3.53191	3.50855	3.37892	3.13931	3.7864	3.63828	4.01643	2.73366	2.98666	3.30222	3.38435	3.23348	3.3482	3.46138	3.90558	2.19524	2.32621	2.56417	2.7873
pre-treat		MTK458 20 μM	3.97549	3.58597	3.86673	3.96392	11.3937	6.10766	4.99586	4.31023	6.02754	5.65931	5.60835	5.54577	5.20178	5.55711	5.89057	6.13113	8.45913	8.11924	8.05628	8.12966
pre-treat		FB231 1.25 μM	11.9059	9.23234	8.54207	8.31745	7.86537	8.51945	8.59811	8.43439	5.22466	5.05397	5.84954	6.52862	11.3486	10.6293	10.2139	9.63156	1.89135	2.02054	2.12873	1.95278
pre-treat		FB231 2.5 μM	18.0272	16.2269	15.5698	15.5019	15.2917	15.4527	15.5462	15.4957	9.69208	11.4908	12.7119	13.4321	12.245	11.8985	12.6828	12.5034	2.66695	3.27208	3.19711	3.02357
pre-treat		FB231 5 μM	24.8214	25.1467	24.7567	24.7063	23.4287	24.2796	24.6317	24.8096	17.7334	19.8474	22.0069	23.4387	24.4477	25.3153	23.0904	21.6284	5.22852	5.35095	4.81325	4.82572
pre-treat		FB231 10 μM	14.8989	16.1129	16.7608	17.2526	17.8147	18.3397	18.6077	19.0869	15.9189	16.8586	17.3891	17.7387	14.9696	14.6853	13.5087	12.4208	2.79333	2.76539	2.50576	2.7209
pre-treat		DMSO	18.8185	18.9419	17.5215	16.7686	17.0606	17.1127	16.9879	17.4204	4.69466	5.1052	5.35485	5.35073	24.2353	20.5926	17.1896	15.3373	2.60417	3.61211	3.2836	3.33574
inject		MTK458 20 μM Dose	11.8123	10.4752	10.5314	10.8947	9.25159	9.0019	8.70032	8.23234	3.6564	3.50262	3.59675	3.84168	8.63434	6.93529	5.94852	5.82931	2.69975	2.8529	2.81617	2.74352
inject		FB231 10 μM Dose	7.5406	6.47248	5.8331	5.81843	6.6478	6.67513	6.89157	7.31745	4.67376	5.51952	6.25483	6.96099	8.21524	8.48405	8.40497	7.82404	1.75571	1.45962	1.35274	1.16214
extended time course		MTK458 20 μM timecourse	9.10007	6.94796	7.24031	8.11836	7.44813	7.24442	6.4597	5.82362	6.16028	5.95524	5.27378	4.89285	5.23061	5.10365	5.11097	5.17792	6.42597	5.95927	5.75586	5.80283
extended time course		DMSO timecourse	5.50923	5.50654	5.11208	5.37879	7.83397	7.09875	6.73521	6.64657	8.45935	7.39605	7.07899	6.60297	6.42381	6.7448	6.63574	6.60362	6.05099	5.76249	5.67559	5.86256
Figure 1C OCR/ECAR
MTK458 1.25 μM																				MTK458 2.5 μM																				MTK458 5 μM
	3.06	3.08	3.15	3.2	3.7	3.64	3.75														2.61	2.91	2.77	2.6	2.92	3.04	3.1														1.98	2.01	2.06	1.97	2.43	2.24	2.25
Figure 7F
DMSO	25 μM CCCP	10 μM MTK458	20 μM MTK458	10 μM MTK458 + 10 nM O/A	20 μM MTK458 + 10 nM O/A	10 μM FB231	20 μM FB231	10 μM FB231 + 10 nM O/A	20 μM FB231 + 10 nM O/A	10 nM O/A	5 μM Oligomycin
100	26.3815	128.597	147.295	103.051	136.202	117.902	139.787	116.518	139.561	99.0803	209.402
100	37.1138	137.06	178.165	101.639	117.605	102.555	94.6901			106.778	187.237
100	21.7787	121.039	147.637	89.3063	119.677					76.5149	207.19
100	20.3991	100.106	116.188	93.4701	113.416	82.4847	86.9667	79.9457	83.0117	94.0189	114.326
100	26.8835	119.257	155.698	124.825	152.699	70.2369	67.7285	70.0374	66.9482	101.878	214.47
100	24.5922	129.353	151.367	127.58	150.381	90.2091	110.587	95.8199	110.917	96.7305	164.491

## Sheet: Fig 8
Figure 8A,B															Figure 8D,E																Figure 8C											Figure 8F
	FB231_Dose	OA_Dose	Normalized_Viability_sheet1	Normalized_Viability_sheet2	Replicate_1	Replicate_2	Replicate_3	Replicate_4	Replicate_5	Replicate_6	Replicate_7	Replicate_8	Average_Normalized_Viability	Std_Dev_Normalized_Viability		MTK458_Dose	OA_Dose	Normalized_Viability_sheet1	Normalized_Viability_sheet2	Replicate_1	Replicate_2	Replicate_3	Replicate_4	Replicate_5	Replicate_6	Replicate_7	Replicate_8	Average_Normalized_Viability	Std_Dev_Normalized_Viability			PairIndex	Drug1	Drug2	Conc1	Conc2	Relative_inhibition	Synergy	concUnit	SD	SEM		PairIndex	Drug1	Drug2	Conc1	Conc2	Relative_inhibition	Synergy
	0	0	[75.91058779575837, 104.04668862100446, 88.64088990391713, 131.40183367932002]	[86.82337044207809, 93.06026137463698, 110.16053565666344, 109.95583252662149]	75.9106	104.047	88.6409	131.402	86.8234	93.0603	110.161	109.956	100	17.468		0	0	[71.81166474909284, 117.18087146355134, 85.78930288816119, 125.21816089919461]	[90.27208368982298, 101.23855971887474, 100.96650301880376, 107.5228535724985]	71.8117	117.181	85.7893	125.218	90.2721	101.239	100.967	107.523	100	17.2435			1	FB231	O/A	0	0	0	0	μM				1	MTK458	O/A	0	0	0	0
	0	0.390625	[97.40133353017917, 97.68937122816743, 92.57459302623373, 96.68786776779822]	[101.78585834140046, 100.6826798967409, 100.37007905776056, 103.99524040012906]	97.4013	97.6894	92.5746	96.6879	101.786	100.683	100.37	103.995	98.8984	3.55055		0	0.390625	[99.7008584830516, 106.90503584387999, 81.07148125202819, 107.62840369354221]	[111.0293621511912, 119.19538151363926, 109.63453176828759, 108.23646261514503]	99.7009	106.905	81.0715	107.628	111.029	119.195	109.635	108.236	105.425	11.2094			1	FB231	O/A	0.31	0	0.6	0	μM				1	MTK458	O/A	0.31	0	-0.27	0
	0	0.78125	[104.84331171041967, 82.24982750880534, 71.314036414473, 88.495063286944]	[93.70361406905452, 104.33708454340109, 115.28819780574379, 104.37237818651177]	104.843	82.2498	71.314	88.4951	93.7036	104.337	115.288	104.372	95.5754	14.3848		0	0.78125	[92.81175325250021, 106.0624834056111, 98.98221081511637, 102.38782193114434]	[110.63423218204048, 115.323971488026, 100.94383162713119, 125.72042395502427]	92.8118	106.062	98.9822	102.388	110.634	115.324	100.944	125.72	106.608	10.3933			1	FB231	O/A	0.62	0	-4.13	0	μM				1	MTK458	O/A	0.62	0	-6.77	0
	0	1.5625	[71.11518193678236, 69.62919665803959, 74.72228164422525, 89.23263262237836]	[98.82522587931591, 108.16392384640206, 105.64194094869312, 120.10527589545015]	71.1152	69.6292	74.7223	89.2326	98.8252	108.164	105.642	120.105	92.1795	18.9978		0	1.5625	[87.13573472578695, 112.62825618786323, 79.94807800100304, 85.27716317078207]	[116.61084286296493, 112.6617023516171, 104.2991975946733, 104.95450877301889]	87.1357	112.628	79.9481	85.2772	116.611	112.662	104.299	104.955	100.439	14.2505			1	FB231	O/A	1.25	0	9.86	0	μM				1	MTK458	O/A	1.25	0	-6.15	0
	0	3.125	[68.8843962506892, 69.3303123521773, 65.81962693694805, 66.68976592417619]	[85.7474185221039, 85.49229590190383, 95.05586479509519, 85.10406582768636]	68.8844	69.3303	65.8196	66.6898	85.7474	85.4923	95.0559	85.1041	77.7655	11.2861		0	3.125	[72.30846387585922, 97.71720211228131, 70.83222704074107, 71.78570374959435]	[89.86939659011473, 108.02378336945462, 91.71657521639034, 106.70776306236522]	72.3085	97.7172	70.8322	71.7857	89.8694	108.024	91.7166	106.708	88.6201	15.4154			1	FB231	O/A	2.5	0	13.17	0	μM				1	MTK458	O/A	2.5	0	-0.8	0
	0	6.25	[82.4884528820341, 83.82017529323504, 89.15309083130211, 97.03616439842001]	[102.47862213617296, 98.46321393998065, 88.69494191674734, 86.15480800258148]	82.4885	83.8202	89.1531	97.0362	102.479	98.4632	88.6949	86.1548	91.0362	7.36866		0	6.25	[76.54954715756557, 86.68849750715403, 82.67398294834352, 90.50476443343068]	[96.56825303432286, 100.93627449657365, 91.4315634353636, 105.90454804310802]	76.5495	86.6885	82.674	90.5048	96.5683	100.936	91.4316	105.905	91.4072	9.61927			1	FB231	O/A	5	0	33.1	0	μM				1	MTK458	O/A	5	0	10.95	0
	0	12.5	[86.97894854188448, 73.0555195675819, 60.868753031777544, 80.71322472665041]	[92.34833817360439, 92.76177799290095, 101.64367537915457, 88.41460955146822]	86.9789	73.0555	60.8688	80.7132	92.3483	92.7618	101.644	88.4146	84.5981	12.8113		0	12.5	[108.07918104847036, 109.4468537038676, 85.75154143434523, 91.61872732100186]	[121.2692740566407, 120.09575964006467, 86.43845931699734, 93.12544027032935]	108.079	109.447	85.7515	91.6187	121.269	120.096	86.4385	93.1254	101.978	14.5596			1	FB231	O/A	10	0	52.97	0	μM				1	MTK458	O/A	10	0	17.48	0
	0	25	[77.99795722218373, 78.63429155079376, 69.44359914552834, 63.43578356196576]	[97.30154888673765, 85.66674733785092, 96.34055340432398, 92.20413843175218]	77.998	78.6343	69.4436	63.4358	97.3015	85.6667	96.3406	92.2041	82.6281	12.4432		0	25	[86.26604124258785, 89.40378204560876, 94.44139599374576, 81.55647992447709]	[83.99102860643814, 87.08729295486503, 93.17941977431168, 63.66774535708791]	86.266	89.4038	94.4414	81.5565	83.991	87.0873	93.1794	63.6677	84.9491	9.63117			1	FB231	O/A	20	0	50.29	0	μM				1	MTK458	O/A	20	0	32.93	0
	0	50	[54.54518064121531, 65.64728638961618, 52.7458489127782, 62.31496741498218]	[78.1572684737012, 106.30646982897709, 81.7128509196515, 114.3191352049048]	54.5452	65.6473	52.7458	62.315	78.1573	106.306	81.7129	114.319	76.9686	23.0284		0	50	[64.14844971531404, 76.63333038321976, 60.2944213352214, 60.474968286279015]	[69.69617636183541, 75.80125826223782, 72.07235412713793, 74.22073838563497]	64.1484	76.6333	60.2944	60.475	69.6962	75.8013	72.0724	74.2207	69.1677	6.69201			1	FB231	O/A	0	0.00039	1.1	0	μM				1	MTK458	O/A	0	0.00039	-5.43	0
	0	100	[63.87567377019051, 53.52318914375069, 44.829030343385526, 53.520778786445355]	[54.050701839303, 50.52637947725073, 56.68562439496612, 77.34551468215554]	63.8757	53.5232	44.829	53.5208	54.0507	50.5264	56.6856	77.3455	56.7946	9.88439		0	100	[53.260170516564884, 52.0282030858188, 53.260170516564884, 59.91326666076644]	[69.40252786017149, 58.4446885517569, 72.99216487499697, 54.18462609747079]	53.2602	52.0282	53.2602	59.9133	69.4025	58.4447	72.9922	54.1846	59.1857	7.95114			1	FB231	O/A	0.31	0.00039	-1.79	-0.947994	μM				1	MTK458	O/A	0.31	0.00039	-5.75	1.60483
	0	200	[47.99865019990901, 42.54280643926954, 39.32136390068123, 43.71665044697063]	[61.156824782187805, 60.12625040335592, 61.31816715069377, 56.20865601807034]	47.9987	42.5428	39.3214	43.7167	61.1568	60.1263	61.3182	56.2087	51.5487	9.16208		0	200	[51.73083163701803, 58.69073959347435, 44.814585361536416, 46.102014927574714]	[63.40864373797269, 70.87724790896897, 67.65898988154197, 59.843837294979096]	51.7308	58.6907	44.8146	46.102	63.4086	70.8772	67.659	59.8438	57.8909	9.61304			1	FB231	O/A	0.62	0.00039	-3.2	-3.86749	μM				1	MTK458	O/A	0.62	0.00039	-6.33	-0.990101
	0	400	[47.31169836788681, 57.10618527814017, 35.14059915456718, 63.33575373379411]	[52.06316553727008, 58.56929654727331, 46.516013230074215, 56.609995159728946]	47.3117	57.1062	35.1406	63.3358	52.0632	58.5693	46.516	56.61	52.0816	8.90605		0	400	[50.63338938549135, 46.740419506150985, 55.78546774050801, 46.54453196448063]	[69.04518354380842, 70.83838266610168, 50.38123024687526, 48.45308236462615]	50.6334	46.7404	55.7855	46.5445	69.0452	70.8384	50.3812	48.4531	54.8027	9.79362			1	FB231	O/A	1.25	0.00039	5.91	-5.25754	μM				1	MTK458	O/A	1.25	0.00039	-9.01	-0.767912
	0.3125	0	[69.96544150213467, 130.81129613951148, 78.86448067345383, 32.07341948352069]	[119.08579380445306, 118.29924975798644, 120.74459503065505, 125.3932720232333]	69.9654	130.811	78.8645	32.0734	119.086	118.299	120.745	125.393	99.4047	35.2209		0.3125	0	[84.08649733014721, 111.45411098327284, 97.96619169838038, 51.46296132401097]	[90.9446683094429, 116.7371549022836, 110.71844020825293, 138.77590678819251]	84.0865	111.454	97.9662	51.463	90.9447	116.737	110.718	138.776	100.268	25.9792			1	FB231	O/A	2.5	0.00039	7.83	-9.33621	μM				1	MTK458	O/A	2.5	0.00039	-6.39	-2.75506
	0.3125	0.390625	[123.38016456714502, 90.96206398896057, 77.55806701395899, 94.77645442466277]	[106.56965956760244, 97.32575024201356, 122.46894159406261, 101.27964666021296]	123.38	90.9621	77.5581	94.7765	106.57	97.3258	122.469	101.28	101.79	15.5399		0.3125	0.390625	[88.66389355990205, 91.6222674572971, 109.62740065492522, 99.19225890196772]	[111.89519339506788, 97.07566037175684, 112.95427126320136, 134.93364569472973]	88.6639	91.6223	109.627	99.1923	111.895	97.0757	112.954	134.934	105.746	14.9578			1	FB231	O/A	5	0.00039	30.84	-7.52518	μM				1	MTK458	O/A	5	0.00039	8.38	-3.23181
	0.3125	0.78125	[91.85269101328409, 79.46104410652573, 66.21130999906597, 77.66773827135201]	[93.82865440464666, 91.88548725395289, 95.73047757341078, 124.43631010003227]	91.8527	79.461	66.2113	77.6677	93.8287	91.8855	95.7305	124.436	90.1342	17.1933		0.3125	0.78125	[84.97389149482255, 102.77133669646281, 88.02430893589404, 85.47423075788417]	[95.49082213483541, 108.50312136481779, 107.18926023788768, 99.67963164386482]	84.9739	102.771	88.0243	85.4742	95.4908	108.503	107.189	99.6796	96.5133	9.52477			1	FB231	O/A	10	0.00039	40.83	-8.74479	μM				1	MTK458	O/A	10	0.00039	11.56	-6.0417
	0.3125	1.5625	[94.19555831407558, 74.49329770021784, 57.92932229791413, 79.52612375376995]	[95.11233462407228, 155.11152791222975, 111.29497418522104, 87.6472249112617]	94.1956	74.4933	57.9293	79.5261	95.1123	155.112	111.295	87.6472	94.4138	29.1917		0.3125	1.5625	[77.14192996430363, 83.28052630026257, 111.1909608519928, 84.80278490721894]	[100.94599080729047, 129.4633627611596, 98.92499817819174, 110.83935429717336]	77.1419	83.2805	111.191	84.8028	100.946	129.463	98.925	110.839	99.5737	17.5027			1	FB231	O/A	20	0.00039	39.6	-10.4705	μM				1	MTK458	O/A	20	0.00039	12.81	-12.6131
	0.3125	3.125	[79.44055606943034, 79.83344431020093, 69.57014290405874, 74.88980147694645]	[91.8905292029687, 85.1988544691836, 89.18602775088739, 85.94203775411422]	79.4406	79.8334	69.5701	74.8898	91.8905	85.1989	89.186	85.942	81.9939	7.47887		0.3125	3.125	[76.83393810661711, 79.9374575921173, 71.88836770215653, 73.09555417883588]	[97.68454917667762, 94.57964810761354, 87.432761780352, 83.53004364242898]	76.8339	79.9375	71.8884	73.0956	97.6845	94.5796	87.4328	83.53	83.1228	9.55062			1	FB231	O/A	0	0.00078	4.42	0	μM				1	MTK458	O/A	0	0.00078	-6.61	0
	0.3125	6.25	[74.752411110542, 59.49605454638582, 72.1275320050256, 87.244087845472]	[78.04634559535334, 87.00084704743466, 88.96720716360116, 85.67078089706357]	74.7524	59.4961	72.1275	87.2441	78.0463	87.0008	88.9672	85.6708	79.1632	10.1573		0.3125	6.25	[77.40272000472018, 78.80343393220639, 77.76027377054017, 60.00531020444287]	[92.38808024593061, 83.17377891614554, 73.63344138230714, 109.37974850949095]	77.4027	78.8034	77.7603	60.0053	92.3881	83.1738	73.6334	109.38	81.5683	14.4447			1	FB231	O/A	0.31	0.00078	9.87	-0.910018	μM				1	MTK458	O/A	0.31	0.00078	3.49	1.6677
	0.3125	12.5	[93.07835770305, 82.06422999629407, 67.98412779714434, 82.26428965263737]	[81.07151500484026, 92.90698612455631, 95.27065182316876, 87.8610035495321]	93.0784	82.0642	67.9841	82.2643	81.0715	92.907	95.2707	87.861	85.3126	8.9582		0.3125	12.5	[81.90223323597958, 79.67430746083724, 91.87951736141842, 79.88789568398383]	[106.63435093694925, 89.45483399953038, 84.33541784184546, 93.57239056330312]	81.9022	79.6743	91.8795	79.8879	106.634	89.4548	84.3354	93.5724	88.4176	9.101			1	FB231	O/A	0.62	0.00078	3.55	-3.82239	μM				1	MTK458	O/A	0.62	0.00078	-7.39	-0.935076
	0.3125	25	[85.32303307311517, 80.54449971527654, 58.11733016773074, 80.41313524213545]	[82.41670700225879, 84.32054695062924, 79.14347370119394, 92.08817360438852]	85.323	80.5445	58.1173	80.4131	82.4167	84.3205	79.1435	92.0882	80.2959	9.84391		0.3125	25	[85.43646930406821, 85.7173201168245, 79.17868837950262, 56.504115408443226]	[80.51906691029416, 112.29248254437789, 77.50485140792041, 89.91258019330061]	85.4365	85.7173	79.1787	56.5041	80.5191	112.292	77.5049	89.9126	83.3832	15.4502			1	FB231	O/A	1.25	0.00078	2.3	-5.10678	μM				1	MTK458	O/A	1.25	0.00078	-11.23	-0.686668
	0.3125	50	[53.26889644803722, 43.89983760217655, 47.355084799382944, 82.14738732332835]	[81.25605033881898, 73.40573572120039, 81.54344143272023, 68.8195788964182]	53.2689	43.8998	47.3551	82.1474	81.2561	73.4057	81.5434	68.8196	66.462	16.0103		0.3125	50	[57.28058530253415, 55.70758474201257, 64.89187833731599, 52.82119361595421]	[69.95419839087099, 78.46676616888567, 57.771024342057316, 82.48392085525126]	57.2806	55.7076	64.8919	52.8212	69.9542	78.4668	57.771	82.4839	64.9221	11.0716			1	FB231	O/A	2.5	0.00078	12.46	-8.47111	μM				1	MTK458	O/A	2.5	0.00078	-2.47	-2.66225
	0.3125	100	[58.44152322529911, 52.6687174790073, 37.849840765770516, 55.72625572083242]	[62.20655856727977, 74.60773636656987, 57.14242497579865, 58.578372055501774]	58.4415	52.6687	37.8498	55.7263	62.2066	74.6077	57.1424	58.5784	57.1527	10.2026		0.3125	100	[53.035961884532554, 52.90025665988141, 54.09800277310677, 43.67112133817152]	[68.17179516937419, 67.40204744258605, 63.67314330748614, 74.94514332907795]	53.036	52.9003	54.098	43.6711	68.1718	67.402	63.6731	74.9451	59.7372	10.4077			1	FB231	O/A	5	0.00078	30.8	-7.51808	μM				1	MTK458	O/A	5	0.00078	-0.85	-5.67769
	0.3125	200	[52.47829925188535, 46.05349185449878, 50.14868891627322, 50.13543195109384]	[57.83216360116167, 55.01169732171668, 60.213980316231044, 52.59862052274927]	52.4783	46.0535	50.1487	50.1354	57.8322	55.0117	60.214	52.5986	53.059	4.54239		0.3125	200	[45.46479039443019, 60.905684868867446, 49.49936572558043, 39.60232468950055]	[54.206217899063724, 62.70043264572441, 55.07744709333866, 52.15931510805347]	45.4648	60.9057	49.4994	39.6023	54.2062	62.7004	55.0774	52.1593	52.4519	7.64577			1	FB231	O/A	10	0.00078	37.81	-9.57323	μM				1	MTK458	O/A	10	0.00078	2.06	-10.3906
	0.3125	400	[61.844947740440674, 40.620546488260054, 45.33882091346516, 54.37163491523075]	[51.81812681510165, 43.758067118425295, 57.01536786060019, 55.965634075508234]	61.8449	40.6205	45.3388	54.3716	51.8181	43.7581	57.0154	55.9656	51.3416	7.38518		0.3125	400	[52.91087706876715, 54.449656311768, 38.79871375047939, 29.092840074342863]	[54.76652515040039, 55.77702146494976, 60.66540534559029, 66.77912396662987]	52.9109	54.4497	38.7987	29.0928	54.7665	55.777	60.6654	66.7791	51.655	12.0731			1	FB231	O/A	20	0.00078	39.64	-11.2923	μM				1	MTK458	O/A	20	0.00078	13.43	-11.9911
	0.625	0	[135.9260743414452, 118.62693996101248, 64.01065377928961, 104.21059291776764]	[107.14343336560181, 89.1053565666344, 112.29126331074539, 101.7203130041949]	135.926	118.627	64.0107	104.211	107.143	89.1054	112.291	101.72	104.129	21.1726		0.625	0	[85.90376729504085, 113.92040593562854, 89.90648139953387, 100.64607487388264]	[111.66632029818277, 112.49436588927185, 120.91840728075549, 118.72360064883362]	85.9038	113.92	89.9065	100.646	111.666	112.494	120.918	118.724	106.772	13.1378			1	FB231	O/A	0	0.00156	7.82	0	μM				1	MTK458	O/A	0	0.00156	-0.44	0
	0.625	0.390625	[132.93241056821162, 91.0259384575521, 89.81593909027089, 98.07020768241132]	[125.49310261374637, 96.73685059696676, 96.54223136495644, 94.97015166182639]	132.932	91.0259	89.8159	98.0702	125.493	96.7369	96.5422	94.9702	103.198	16.4251		0.625	0.390625	[114.85146178127859, 119.76045077735493, 104.18267103283476, 85.78104257013895]	[108.98030018002164, 112.55158416349312, 108.12634442702107, 96.4279063239688]	114.851	119.76	104.183	85.781	108.98	112.552	108.126	96.4279	106.333	10.8685			1	FB231	O/A	0.31	0.00156	5.59	-0.841902	μM				1	MTK458	O/A	0.31	0.00156	0.43	1.79422
	0.625	0.78125	[97.15427190638172, 90.7403111168692, 82.81023558229712, 89.73760247784732]	[96.07030493707647, 114.45224265892224, 95.47938851242336, 105.19421587608906]	97.1543	90.7403	82.8102	89.7376	96.0703	114.452	95.4794	105.194	96.4548	9.75283		0.625	0.78125	[69.6698822904682, 126.59055373631884, 116.38316075168893, 81.8833525090716]	[115.03895970699925, 124.85027435082898, 112.65414522105957, 112.04417682605914]	69.6699	126.591	116.383	81.8834	115.039	124.85	112.654	112.044	107.389	20.4788			1	FB231	O/A	0.62	0.00156	7.86	-3.70105	μM				1	MTK458	O/A	0.62	0.00156	7.39	-0.817931
	0.625	1.5625	[113.00598672495714, 83.48754598509797, 86.58364994380855, 75.7418627843845]	[101.95930138754437, 91.3903678606002, 92.89286866731203, 92.02262826718297]	113.006	83.4875	86.5836	75.7419	101.959	91.3904	92.8929	92.0226	92.1355	11.3866		0.625	1.5625	[81.83025046464289, 97.54137534295072, 106.56400271410449, 75.12051213971738]	[103.32324816267264, 94.44361975757805, 80.85050106474571, 101.20077406608709]	81.8303	97.5414	106.564	75.1205	103.323	94.4436	80.8505	101.201	92.6093	11.7798			1	FB231	O/A	1.25	0.00156	11.38	-4.39419	μM				1	MTK458	O/A	1.25	0.00156	-0.23	-0.514307
	0.625	3.125	[85.08561287853908, 77.04345572926867, 77.9702381131723, 84.24439817897506]	[92.3533801226202, 92.56110842207164, 94.40948693126815, 89.21426266537593]	85.0856	77.0435	77.9702	84.2444	92.3534	92.5611	94.4095	89.2143	86.6102	6.65583		0.625	3.125	[96.95843289966663, 85.16269876390241, 71.78098356786737, 73.84488302799657]	[96.60064073671228, 76.2298555238576, 93.91785938879008, 74.5165460674582]	96.9584	85.1627	71.781	73.8449	96.6006	76.2299	93.9179	74.5165	83.6265	10.8762			1	FB231	O/A	2.5	0.00156	24.04	-1.68593	μM				1	MTK458	O/A	2.5	0.00156	-7.72	-2.43059
	0.625	6.25	[110.94151569293254, 69.97628811000871, 57.06520920394937, 78.52100475744274]	[108.19417554049693, 89.35442884801549, 99.36773959341723, 96.7812197483059]	110.942	69.9763	57.0652	78.521	108.194	89.3544	99.3677	96.7812	88.7752	18.9328		0.625	6.25	[119.14328701655015, 84.8381862701714, 102.97076437442843, 65.91261763577899]	[99.43132592554606, 100.82507671837004, 97.45243730955356, 95.48434459435752]	119.143	84.8382	102.971	65.9126	99.4313	100.825	97.4524	95.4843	95.7573	15.3576			1	FB231	O/A	5	0.00156	28.5	-5.94249	μM				1	MTK458	O/A	5	0.00156	3.08	-5.66266
	0.625	12.5	[128.68656617485334, 81.519489245287, 75.68280903040365, 102.65350209851734]	[93.4232817037754, 111.60051629557921, 88.8431752178122, 80.93034043239756]	128.687	81.5195	75.6828	102.654	93.4233	111.601	88.8432	80.9303	95.4175	17.9713		0.625	12.5	[109.88583060447827, 112.54329291677729, 124.99513231259402, 72.8052630026256]	[100.27448577775017, 91.0947313305138, 100.91252351482143, 87.5504370990335]	109.886	112.543	124.995	72.8053	100.274	91.0947	100.913	87.5504	100.008	16.277			1	FB231	O/A	10	0.00156	36.62	-11.7837	μM				1	MTK458	O/A	10	0.00156	7.71	-8.28502
	0.625	25	[75.26220168062163, 59.810606174732825, 52.34211406413358, 78.66080548115251]	[105.71252823491449, 94.00411423039691, 78.6120522749274, 82.57502420135528]	75.2622	59.8106	52.3421	78.6608	105.713	94.0041	78.6121	82.575	78.3724	17.0772		0.625	25	[73.58999321473877, 66.6890875298699, 74.66973478478921, 49.06982918842375]	[59.051418176518375, 71.88558504335903, 85.119200239669, 69.09376509739252]	73.59	66.6891	74.6697	49.0698	59.0514	71.8856	85.1192	69.0938	68.6461	10.8358			1	FB231	O/A	20	0.00156	38.26	-13.4959	μM				1	MTK458	O/A	20	0.00156	15.46	-10.9501
	0.625	50	[52.21557030560318, 43.91550492466127, 39.34667265238731, 51.49969418591689]	[63.61225395288803, 66.33591481122943, 62.584704743465636, 63.773596321394]	52.2156	43.9155	39.3467	51.4997	63.6123	66.3359	62.5847	63.7736	55.4105	10.1681		0.625	50	[67.59654246688498, 49.23385550343688, 50.757294155824994, 48.705195150013274]	[48.83309807266181, 58.18342775248239, 71.43971434046492, 58.8603307324209]	67.5965	49.2339	50.7573	48.7052	48.8331	58.1834	71.4397	58.8603	56.7012	8.94208			1	FB231	O/A	0	0.00312	22.23	0	μM				1	MTK458	O/A	0	0.00312	11.38	0
	0.625	100	[58.34631411173814, 46.97304316648639, 43.482845788352556, 50.622324126772746]	[57.618384962891255, 50.29545821232656, 48.63060664730558, 55.21438367215231]	58.3463	46.973	43.4828	50.6223	57.6184	50.2955	48.6306	55.2144	51.3979	5.25415		0.625	100	[73.24541994866803, 67.39711478891938, 66.85311384488303, 50.27347552880785]	[41.28136546553274, 54.18354650739114, 66.90327682578925, 58.64873107681014]	73.2454	67.3971	66.8531	50.2735	41.2814	54.1835	66.9033	58.6487	59.8483	10.7254			1	FB231	O/A	0.31	0.00312	18.01	1.00359	μM				1	MTK458	O/A	0.31	0.00312	16.88	5.4466
	0.625	200	[51.61900687253127, 37.180966613538374, 41.66061566551472, 43.040545222822466]	[56.2742013552759, 62.168239754759604, 57.13939980638916, 52.083333333333336]	51.619	37.181	41.6606	43.0405	56.2742	62.1682	57.1394	52.0833	50.1458	8.68086		0.625	200	[69.94247278520223, 59.41764757943181, 60.554031330206215, 45.62881670944331]	[32.79902620974816, 49.85762905824658, 55.73383786176389, 46.844493145952484]	69.9425	59.4176	60.554	45.6288	32.799	49.8576	55.7338	46.8445	52.5972	11.3493			1	FB231	O/A	0.62	0.00312	13.39	-1.63769	μM				1	MTK458	O/A	0.62	0.00312	16.37	3.03356
	0.625	400	[61.23512734218939, 47.00678816876117, 36.66153461423738, 39.58168248965806]	[56.658397870280744, 53.259115843820595, 52.0601403678606, 62.36285898676993]	61.2351	47.0068	36.6615	39.5817	56.6584	53.2591	52.0601	62.3629	51.1032	9.44115		0.625	400	[63.0451072366286, 41.94235478065906, 49.00020650795056, 50.79859574593621]	[55.25881822671932, 62.906634350936955, 65.5559484063901, 56.177549384498704]	63.0451	41.9424	49.0002	50.7986	55.2588	62.9066	65.5559	56.1775	55.5857	8.11989			1	FB231	O/A	1.25	0.00312	11.34	-1.91821	μM				1	MTK458	O/A	1.25	0.00312	10.38	3.86911
	1.25	0	[103.45856143850125, 77.78705095796639, 71.62256214955664, 104.3274952470767]	[96.64710390448532, 98.37044207808971, 79.79489351403679, 89.10333978702806]	103.459	77.7871	71.6226	104.327	96.6471	98.3704	79.7949	89.1033	90.1389	12.4919		1.25	0	[93.69442723544856, 86.87022450364339, 107.56114110393251, 93.9304363217984]	[121.11165390501226, 113.99499609998082, 110.45394063873948, 121.55860419798603]	93.6944	86.8702	107.561	93.9304	121.112	113.995	110.454	121.559	106.147	13.199			1	FB231	O/A	2.5	0.00312	20.87	-3.7107	μM				1	MTK458	O/A	2.5	0.00312	4.15	3.21064
	1.25	0.390625	[103.9177345051687, 96.84092545668739, 80.480625246685, 93.48932362361066]	[94.03537431429493, 97.05348499515974, 88.75645369474023, 98.16674733785092]	103.918	96.8409	80.4806	93.4893	94.0354	97.0535	88.7565	98.1667	94.0926	7.00591		1.25	0.390625	[103.64929049768416, 138.05705519662507, 100.91276514145795, 101.5865710829867]	[108.52363357633106, 99.8221375343782, 100.34573872300687, 119.20509782435609]	103.649	138.057	100.913	101.587	108.524	99.8221	100.346	119.205	109.013	13.3994			1	FB231	O/A	5	0.00312	30.78	-7.96095	μM				1	MTK458	O/A	5	0.00312	16.17	5.38345
	1.25	0.78125	[102.22686885547196, 95.12234069797921, 87.69844019752878, 97.92317588678551]	[102.03694740238787, 89.69022265246855, 106.18344627299128, 100.70889803162311]	102.227	95.1223	87.6984	97.9232	102.037	89.6902	106.183	100.709	97.6988	6.44987		1.25	0.78125	[79.34861492167448, 138.99165117857038, 97.98743251615187, 78.28303389680504]	[109.91414559891611, 130.9272869091606, 110.34166327045621, 144.06157981814306]	79.3486	138.992	97.9874	78.283	109.914	130.927	110.342	144.062	111.232	25.4008			1	FB231	O/A	10	0.00312	41.6	-9.58626	μM				1	MTK458	O/A	10	0.00312	32.87	10.269
	1.25	1.5625	[105.19883941295747, 78.22935152349646, 64.94587241376195, 96.63122437112271]	[87.10370280735721, 96.59365924491772, 99.93445466279445, 80.28295417876734]	105.199	78.2294	64.9459	96.6312	87.1037	96.5937	99.9345	80.283	88.615	13.4741		1.25	1.5625	[81.64970351358527, 134.96061598371537, 94.27854972416438, 73.24423990323628]	[100.21078996305104, 106.1118293384002, 95.41525082926013, 115.93609906318572]	81.6497	134.961	94.2785	73.2442	100.211	106.112	95.4153	115.936	100.226	19.3448			1	FB231	O/A	20	0.00312	37.86	-10.982	μM				1	MTK458	O/A	20	0.00312	51.1	15.7658
	1.25	3.125	[93.14102699298887, 89.46041138773309, 74.33782965402334, 99.48267706334117]	[86.07817037754114, 84.89633752823491, 98.21313326879638, 83.64391739270732]	93.141	89.4604	74.3378	99.4827	86.0782	84.8963	98.2131	83.6439	88.6567	8.28277		1.25	3.125	[96.68938254122784, 86.44658819364545, 75.5677493583503, 74.31808124612797]	[98.78357187775802, 89.76899471270758, 94.8603415283217, 100.48932420359988]	96.6894	86.4466	75.5677	74.3181	98.7836	89.769	94.8603	100.489	89.6155	10.1507			1	FB231	O/A	0	0.00625	8.96	0	μM				1	MTK458	O/A	0	0.00625	8.59	0
	1.25	6.25	[88.52157721730275, 90.80780112141873, 68.06246440956791, 95.82495985248613]	[94.26427879961278, 90.17324136818328, 99.38891577928364, 82.75855114553082]	88.5216	90.8078	68.0625	95.825	94.2643	90.1732	99.3889	82.7586	88.7252	9.7382		1.25	6.25	[107.85025223471104, 104.49066289052129, 113.43422721774787, 72.26362214945276]	[94.0225796265158, 87.16394385051996, 95.81793792896836, 84.10978351519928]	107.85	104.491	113.434	72.2636	94.0226	87.1639	95.8179	84.1098	94.8941	13.5936			1	FB231	O/A	0.31	0.00625	20.84	0.698093	μM				1	MTK458	O/A	0.31	0.00625	18.43	4.08385
	1.25	12.5	[65.2254738611815, 84.22391014187966, 62.62349315006583, 84.47820283759314]	[91.87641174572443, 108.69837044207809, 79.66077767021619, 81.5121813488222]	65.2255	84.2239	62.6235	84.4782	91.8764	108.698	79.6608	81.5122	82.2874	14.5569		1.25	12.5	[71.17798035224357, 82.37425140867923, 77.26111455291029, 44.671799864294776]	[94.76749678147208, 97.72881236994313, 89.05970403037966, 78.98173063687717]	71.178	82.3743	77.2611	44.6718	94.7675	97.7288	89.0597	78.9817	79.5029	16.7015			1	FB231	O/A	0.62	0.00625	11.22	-2.07683	μM				1	MTK458	O/A	0.62	0.00625	4.24	2.10268
	1.25	25	[53.01701410962908, 48.60244470489694, 39.80946125501279, 51.696138306302174]	[64.82635527589545, 57.41166505324298, 62.49899161019684, 52.835592126492415]	53.017	48.6024	39.8095	51.6961	64.8264	57.4117	62.499	52.8356	53.8372	7.91928		1.25	25	[69.33238929698793, 68.19482550078177, 70.04395669233266, 52.37277635188955]	[73.03103011786425, 70.9819681466947, 73.59457613943987, 76.99960325064573]	69.3324	68.1948	70.044	52.3728	73.031	70.982	73.5946	76.9996	69.3189	7.39479			1	FB231	O/A	1.25	0.00625	11.27	-2.05466	μM				1	MTK458	O/A	1.25	0.00625	5.11	4.0766
	1.25	50	[60.68556587657162, 33.68353816348851, 31.075531559109493, 70.79580959382467]	[51.8806469828977, 53.778436592449175, 59.61600516295579, 54.91287512100678]	60.6856	33.6835	31.0755	70.7958	51.8806	53.7784	59.616	54.9129	52.0536	13.4785		1.25	50	[65.7356108210166, 60.58825264772694, 54.21718736171343, 46.15865710829867]	[56.03828226422427, 57.47089829991552, 53.64375146756777, 50.87028455295525]	65.7356	60.5883	54.2172	46.1587	56.0383	57.4709	53.6438	50.8703	55.5904	5.95882			1	FB231	O/A	2.5	0.00625	20.92	-4.90206	μM				1	MTK458	O/A	2.5	0.00625	19.29	9.01157
	1.25	100	[53.81002166308628, 37.85707183768654, 35.73836776629176, 47.6431224973712]	[53.87625040335592, 68.15908357534688, 41.76044691836076, 46.55433204259439]	53.81	37.8571	35.7384	47.6431	53.8763	68.1591	41.7604	46.5543	48.1748	10.48		1.25	100	[71.62285748001298, 54.62312299023513, 42.93949317048706, 51.202171283594424]	[58.029046371092896, 58.06899120403982, 63.89553886389338, 62.76520805050322]	71.6229	54.6231	42.9395	51.2022	58.029	58.069	63.8955	62.7652	57.8933	8.67998			1	FB231	O/A	5	0.00625	19.36	-12.0949	μM				1	MTK458	O/A	5	0.00625	42.06	30.6415
	1.25	200	[51.27191542056215, 36.50004067477953, 36.35180370050105, 47.70820214461541]	[52.24568409164247, 57.383430138754434, 57.38746369796709, 48.09010971281059]	51.2719	36.5	36.3518	47.7082	52.2457	57.3834	57.3875	48.0901	48.3673	8.21017		1.25	200	[62.77251674189457, 49.40024190931351, 40.3941351742042, 33.32920317432222]	[57.34026790027826, 50.49998515563641, 60.457044460218455, 46.96216846463398]	62.7725	49.4002	40.3941	33.3292	57.3403	50.5	60.457	46.9622	50.1444	10.0444			1	FB231	O/A	10	0.00625	41.84	-10.6218	μM				1	MTK458	O/A	10	0.00625	44.67	27.3222
	1.25	400	[42.94654128791417, 29.857095941259594, 37.32920358781685, 41.491890654140846]	[58.788117134559535, 51.86249596644079, 54.69102936431107, 46.70861568247822]	42.9465	29.8571	37.3292	41.4919	58.7881	51.8625	54.691	46.7086	45.4594	9.53958		1.25	400	[60.62483405611117, 50.68177124819305, 35.56538926748679, 36.5023453402956]	[57.140543735543616, 50.76016636483127, 52.113972324708314, 47.71032438982918]	60.6248	50.6818	35.5654	36.5023	57.1405	50.7602	52.114	47.7103	48.8874	8.90642			1	FB231	O/A	20	0.00625	40.88	-9.95361	μM				1	MTK458	O/A	20	0.00625	53.97	15.3339
	2.5	0	[89.67734354521379, 76.00579690931934, 63.618970717171685, 91.94307941223437]	[99.54924975798644, 89.6135850274282, 87.2912633107454, 96.94962084543401]	89.6773	76.0058	63.619	91.9431	99.5492	89.6136	87.2913	96.9496	86.8311	11.7249		2.5	0	[96.64100067852613, 111.29126471369149, 100.10325397527804, 81.37475292798773]	[94.0452510181884, 109.55464210239371, 94.62067253064012, 118.78621687345314]	96.641	111.291	100.103	81.3748	94.0453	109.555	94.6207	118.786	100.802	11.8873			1	FB231	O/A	0	0.0125	15.4	0	μM				1	MTK458	O/A	0	0.0125	-1.98	0
	2.5	0.390625	[93.91113615204534, 76.88557732576882, 85.15792359769931, 92.8373219725159]	[83.08426105195224, 120.84039206195547, 97.67364472410455, 86.99479670861568]	93.9111	76.8856	85.1579	92.8373	83.0843	120.84	97.6736	86.9948	92.1731	13.3517		2.5	0.390625	[112.59285482491075, 109.48461515768358, 106.18402808508127, 85.99935097501253]	[116.55146540858436, 114.66110317912288, 105.24383891436422, 100.43318551945826]	112.593	109.485	106.184	85.9994	116.551	114.661	105.244	100.433	106.394	9.80041			1	FB231	O/A	0.31	0.0125	14.69	-0.324187	μM				1	MTK458	O/A	0.31	0.0125	11.58	4.52463
	2.5	0.78125	[105.53749461435788, 69.84612881552029, 57.164033853468354, 101.63030542240006]	[91.0747418522104, 82.30780090351726, 84.08155856727977, 108.71147950951921]	105.537	69.8461	57.164	101.63	91.0747	82.3078	84.0816	108.711	87.5442	17.9614		2.5	0.78125	[102.25093666106144, 96.21264418680119, 97.98035224356137, 85.07891553824822]	[108.83779428950828, 105.58606896961224, 100.98161727991881, 122.79581442926121]	102.251	96.2126	97.9804	85.0789	108.838	105.586	100.982	122.796	102.466	10.8721			1	FB231	O/A	0.62	0.0125	4.58	-2.77496	μM				1	MTK458	O/A	0.62	0.0125	-0.01	4.25702
	2.5	1.5625	[100.15516675153134, 43.31773631293669, 56.45418362704542, 72.88438419890268]	[76.65779283639884, 94.4346966763472, 78.53541464988706, 85.21801387544369]	100.155	43.3177	56.4542	72.8844	76.6578	94.4347	78.5354	85.218	75.9572	18.8035		2.5	1.5625	[85.55801398353836, 110.4628728206036, 115.06505000442517, 78.41283889429744]	[115.6057444988138, 118.02834463754112, 115.50318344124734, 123.1607158761818]	85.558	110.463	115.065	78.4128	115.606	118.028	115.503	123.161	107.725	16.3837			1	FB231	O/A	1.25	0.0125	17.71	0.656541	μM				1	MTK458	O/A	1.25	0.0125	20.5	8.83334
	2.5	3.125	[103.53569287227215, 63.87928930614852, 54.10046971837987, 73.26883618910458]	[75.11697321716683, 79.94917715392062, 92.0458212326557, 91.13927879961278]	103.536	63.8793	54.1005	73.2688	75.117	79.9492	92.0458	91.1393	79.1294	16.1106		2.5	3.125	[97.60981797799215, 97.54491547924596, 82.19842463934862, 63.963182582529434]	[87.26542531800675, 128.83180256456623, 100.45909568136979, 108.95546960818979]	97.6098	97.5449	82.1984	63.9632	87.2654	128.832	100.459	108.955	95.8535	19.1371			1	FB231	O/A	2.5	0.0125	26.7	2.86034	μM				1	MTK458	O/A	2.5	0.0125	34.88	28.1457
	2.5	6.25	[82.79456825981242, 75.91179297441104, 58.83320628741703, 79.48394250092649]	[76.10217005485642, 77.57240238786706, 90.61289932236205, 91.33288964181993]	82.7946	75.9118	58.8332	79.4839	76.1022	77.5724	90.6129	91.3329	79.0805	10.1995		2.5	6.25	[77.01566510310647, 70.32008732336195, 62.7323951972151, 40.59474289760156]	[94.56777261673743, 114.45166270367142, 93.6436435085598, 92.3276232014704]	77.0157	70.3201	62.7324	40.5947	94.5678	114.452	93.6436	92.3276	80.7067	22.9497			1	FB231	O/A	5	0.0125	49.86	7.11781	μM				1	MTK458	O/A	5	0.0125	41.47	31.2529
	2.5	12.5	[99.50075474313124, 48.67716578136251, 48.60606024085495, 56.606036137281905]	[75.75326718296225, 102.12165214585349, 82.22410454985479, 72.91364149725717]	99.5008	48.6772	48.6061	56.606	75.7533	102.122	82.2241	72.9136	73.3003	21.0365		2.5	12.5	[68.05794023069888, 79.76399091365018, 59.95574829630941, 48.956544826975836]	[63.10959728591053, 72.62294506775777, 57.27009454510122, 71.21839837413734]	68.0579	79.764	59.9557	48.9565	63.1096	72.6229	57.2701	71.2184	65.1194	9.78448			1	FB231	O/A	10	0.0125	48.95	-5.64881	μM				1	MTK458	O/A	10	0.0125	49.46	23.958
	2.5	25	[61.52437021883031, 38.010129526575696, 32.09511269926876, 53.11704393780074]	[50.30150855114554, 59.04727331397225, 59.63314778960955, 51.986527912229754]	61.5244	38.0101	32.0951	53.117	50.3015	59.0473	59.6331	51.9865	50.7144	10.5659		2.5	25	[58.87718677169072, 55.90229223825117, 52.312594034870344, 43.68882201964775]	[59.4260359341558, 47.48792883342195, 54.25156068240889, 52.58359400935465]	58.8772	55.9023	52.3126	43.6888	59.426	47.4879	54.2516	52.5836	53.0663	5.39201			1	FB231	O/A	20	0.0125	51.41	-7.21815	μM				1	MTK458	O/A	20	0.0125	45.75	12.133
	2.5	50	[54.47166474340241, 37.07009017749269, 41.20264777749992, 43.309300062367996]	[46.175177476605356, 56.83184091642466, 62.051266537592774, 60.213980316231044]	54.4717	37.0701	41.2026	43.3093	46.1752	56.8318	62.0513	60.214	50.1657	9.41108		2.5	50	[53.07962356550727, 65.192789922412, 66.04950290586189, 47.131014544059944]	[51.95743176315952, 51.85918906591167, 62.89475886006084, 60.59415240033359]	53.0796	65.1928	66.0495	47.131	51.9574	51.8592	62.8948	60.5942	57.3448	7.17488			1	FB231	O/A	0	0.025	17.37	0	μM				1	MTK458	O/A	0	0.025	15.05	0
	2.5	100	[62.369200454352345, 39.28038782649043, 33.66546048369845, 41.12792670103435]	[54.1817925137141, 58.42005485640529, 55.53908518877058, 53.913560826072924]	62.3692	39.2804	33.6655	41.1279	54.1818	58.4201	55.5391	53.9136	49.8122	10.334		2.5	100	[51.401598961560026, 59.47546980558751, 63.565507272029976, 39.647166415907016]	[61.439471432697005, 54.785957771834035, 62.6237817500695, 61.714766903006925]	51.4016	59.4755	63.5655	39.6472	61.4395	54.786	62.6238	61.7148	56.8317	8.10588			1	FB231	O/A	0.31	0.025	19.7	0.996255	μM				1	MTK458	O/A	0.31	0.025	16.62	6.29579
	2.5	200	[50.36562107375392, 34.35482267302599, 44.69284515563376, 54.8440649470776]	[54.176750564698295, 67.00750242013552, 48.653799612778315, 41.77859793481768]	50.3656	34.3548	44.6928	54.8441	54.1768	67.0075	48.6538	41.7786	49.4843	9.78711		2.5	200	[53.59766351004514, 52.97577956751335, 42.712924447591234, 31.150839307313333]	[59.10215891026177, 58.021489240535374, 50.331569103211514, 48.12812575065248]	53.5977	52.9758	42.7129	31.1508	59.1022	58.0215	50.3316	48.1281	49.5026	9.09489			1	FB231	O/A	0.62	0.025	21.63	3.07518	μM				1	MTK458	O/A	0.62	0.025	31.35	12.8702
	2.5	400	[58.80548717840561, 40.25778771380622, 28.214437437669666, 44.003482966306215]	[44.23100193610842, 44.05251694094869, 41.75742174895127, 41.6979267505647]	58.8055	40.2578	28.2144	44.0035	44.231	44.0525	41.7574	41.6979	42.8775	8.30401		2.5	400	[53.32389296987934, 58.19158037584447, 37.586807092073045, 32.815883411511344]	[57.888699660738816, 43.207354167622555, 54.25371986256818, 45.84371314211994]	53.3239	58.1916	37.5868	32.8159	57.8887	43.2074	54.2537	45.8437	47.889	9.52905			1	FB231	O/A	1.25	0.025	46.16	24.6186	μM				1	MTK458	O/A	1.25	0.025	30.68	18.8631
	5	0	[64.92056366205586, 67.15255452680167, 46.489766526765514, 68.77231463599085]	[64.49963697967085, 69.9005727654082, 81.75520329138432, 71.71164085188771]	64.9206	67.1526	46.4898	68.7723	64.4996	69.9006	81.7552	71.7116	66.9003	9.87536		5	0	[101.35410213293213, 74.58241142283978, 84.80514499808243, 85.5709944832876]	[89.62432964203492, 92.08687461370918, 76.45117149018517, 107.96008755475546]	101.354	74.5824	84.8051	85.571	89.6243	92.0869	76.4512	107.96	89.0544	11.4436			1	FB231	O/A	2.5	0.025	49.29	21.5023	μM				1	MTK458	O/A	2.5	0.025	46.93	29.3113
	5	0.390625	[75.66955206522427, 61.37492806589917, 54.02213310595629, 70.42943528341283]	[71.53113907712165, 76.78384156179413, 72.51129396579542, 70.98459180380769]	75.6696	61.3749	54.0221	70.4294	71.5311	76.7838	72.5113	70.9846	69.1634	7.67234		5	0.390625	[82.90645189839809, 93.01236097589756, 106.09434463226835, 97.24400389414993]	[92.84150807938227, 90.66181570857546, 84.67224994669525, 85.48734045682855]	82.9065	93.0124	106.094	97.244	92.8415	90.6618	84.6722	85.4873	91.615	7.62788			1	FB231	O/A	5	0.025	50.88	6.85187	μM				1	MTK458	O/A	5	0.025	43.46	24.7026
	5	0.78125	[72.777123298815, 59.51654258348121, 56.08057824471755, 66.91633951087825]	[78.95087124878994, 79.90480800258148, 75.32066795740562, 64.10636495643756]	72.7771	59.5165	56.0806	66.9163	78.9509	79.9048	75.3207	64.1064	69.1967	8.92012		5	0.78125	[104.54258488951824, 78.14024839956339, 97.45523202643301, 92.9698793403546]	[107.9590079646758, 117.27371117186804, 104.53994618243453, 103.93321655767305]	104.543	78.1402	97.4552	92.9699	107.959	117.274	104.54	103.933	100.852	11.6275			1	FB231	O/A	10	0.025	51.77	-6.83394	μM				1	MTK458	O/A	10	0.025	45.47	18.1546
	5	1.5625	[84.19980656882625, 60.26013781217894, 52.26498263036267, 71.14892693905713]	[71.61181026137464, 78.57272507260407, 69.9963697967086, 83.94038399483705]	84.1998	60.2601	52.265	71.1489	71.6118	78.5727	69.9964	83.9404	71.4994	11.1149		5	1.5625	[101.96418562114641, 84.32014632563354, 101.3777030415671, 81.53287901584211]	[100.47852830280341, 104.76126214876211, 97.82813465727064, 103.11380768722115]	101.964	84.3201	101.378	81.5329	100.479	104.761	97.8281	103.114	96.9221	8.8976			1	FB231	O/A	20	0.025	57.31	-6.10484	μM				1	MTK458	O/A	20	0.025	51.33	7.47844
	5	3.125	[88.4335991756578, 50.180023561242656, 41.629281020545285, 82.48724770338143]	[70.8958535011294, 71.99499838657631, 75.63528557599226, 72.53347854146499]	88.4336	50.18	41.6293	82.4872	70.8959	71.995	75.6353	72.5335	69.2237	15.728		5	3.125	[92.6312063014426, 69.11998111927309, 82.33530990943152, 57.08823789715905]	[93.09953010841784, 87.40793120852013, 88.01358124320195, 100.91360310490107]	92.6312	69.12	82.3353	57.0882	93.0995	87.4079	88.0136	100.914	83.8262	14.2392			1	FB231	O/A	0	0.05	23.03	0	μM				1	MTK458	O/A	0	0.05	30.83	0
	5	6.25	[79.31039677494192, 65.65210710422687, 46.83565280008195, 68.29024317492264]	[102.71156018070344, 97.3086076153598, 90.76012423362376, 94.22495159728945]	79.3104	65.6521	46.8357	68.2902	102.712	97.3086	90.7601	94.225	80.6367	19.1745		5	6.25	[55.557718972180425, 59.038852995840344, 71.3974688025489, 41.05850075227897]	[61.15445965167026, 57.85199359803082, 60.69023591742215, 56.76160761758761]	55.5577	59.0389	71.3975	41.0585	61.1545	57.852	60.6902	56.7616	57.9389	8.38591			1	FB231	O/A	0.31	0.05	33.54	10.1635	μM				1	MTK458	O/A	0.31	0.05	35.08	5.56871
	5	12.5	[51.6178016938786, 38.005308811965016, 39.74317642911591, 48.89771347480122]	[52.61979670861569, 56.653355921264925, 47.872297515327524, 65.70466279444982]	51.6178	38.0053	39.7432	48.8977	52.6198	56.6534	47.8723	65.7047	50.1393	8.90462		5	12.5	[58.302504646428886, 65.6034457326607, 64.25701389503496, 42.29754845561554]	[50.93937831805263, 60.6589278051124, 62.27939251466218, 63.9214490258049]	58.3025	65.6034	64.257	42.2975	50.9394	60.6589	62.2794	63.9214	58.5325	8.03254			1	FB231	O/A	0.62	0.05	44.59	15.2943	μM				1	MTK458	O/A	0.62	0.05	43.3	10.4776
	5	25	[55.69492107586298, 39.93479983489052, 42.078812657991385, 39.90467036857376]	[55.799249757986445, 50.91158438205873, 54.69203775411423, 53.969022265246856]	55.6949	39.9348	42.0788	39.9047	55.7992	50.9116	54.692	53.969	49.1231	7.21586		5	25	[63.630409770776176, 61.88512257721922, 50.523645160338674, 33.4200666725669]	[60.907233523431145, 62.600030768317275, 55.63991352483462, 63.67422289756579]	63.6304	61.8851	50.5236	33.4201	60.9072	62.6	55.6399	63.6742	56.5351	10.3997			1	FB231	O/A	1.25	0.05	47.95	17.9455	μM				1	MTK458	O/A	1.25	0.05	44.41	11.6069
	5	50	[44.64825354548495, 44.087845471993155, 30.417504014751383, 46.178830434376515]	[51.343175217812195, 65.21761051952242, 51.324015811552115, 61.35245240400129]	44.6483	44.0878	30.4175	46.1788	51.3432	65.2176	51.324	61.3525	49.3212	10.8364		5	50	[57.14015989615601, 50.43514175295749, 60.27436056288167, 60.4383868778948]	[67.20988040840894, 64.89955763796486, 59.01471211381038, 53.11043396822227]	57.1402	50.4351	60.2744	60.4384	67.2099	64.8996	59.0147	53.1104	59.0653	5.57249			1	FB231	O/A	2.5	0.05	49.83	11.9093	μM				1	MTK458	O/A	2.5	0.05	42.66	11.1104
	5	100	[46.01492613761333, 41.83054585554126, 36.490399245558166, 48.43613005082841]	[48.638673765730886, 56.73503549532107, 49.05413036463375, 61.179009357857375]	46.0149	41.8305	36.4904	48.4361	48.6387	56.735	49.0541	61.179	48.5474	7.78068		5	100	[61.157034545830015, 54.3847538130218, 47.55347080862613, 58.959789951913145]	[47.01182960829773, 60.42033839751046, 52.798432435204354, 48.700308492865254]	61.157	54.3848	47.5535	58.9598	47.0118	60.4203	52.7984	48.7003	53.8732	5.81851			1	FB231	O/A	5	0.05	50.68	-1.29239	μM				1	MTK458	O/A	5	0.05	40.93	7.44691
	5	200	[54.68859690088309, 39.66845535265034, 35.164702727620586, 44.87362195353434]	[50.84099709583737, 60.02137786382704, 45.30292029686996, 55.56328654404646]	54.6886	39.6685	35.1647	44.8736	50.841	60.0214	45.3029	55.5633	48.2655	8.49512		5	200	[61.994866802371895, 53.57052246511491, 50.33955807298581, 51.27887423665811]	[62.03864392690096, 61.23219013740483, 48.72297988453784, 56.37403477899442]	61.9949	53.5705	50.3396	51.2789	62.0386	61.2322	48.723	56.374	55.694	5.50788			1	FB231	O/A	10	0.05	49.79	-10.9052	μM				1	MTK458	O/A	10	0.05	50.68	4.18946
	5	400	[49.89921693517043, 41.03392276612604, 27.84685794860516, 43.895016887565866]	[41.75641335914811, 42.00044369151339, 43.86092287834785, 46.9607131332688]	49.8992	41.0339	27.8469	43.895	41.7564	42.0004	43.8609	46.9607	42.1567	6.4936		5	400	[55.02905861875682, 44.78980440746969, 39.13384665309614, 48.773637785054724]	[60.72694198013014, 49.90621061183069, 48.281427541962316, 52.97548520826643]	55.0291	44.7898	39.1338	48.7736	60.7269	49.9062	48.2814	52.9755	49.9521	6.5343			1	FB231	O/A	20	0.05	61.05	-4.18193	μM				1	MTK458	O/A	20	0.05	48.33	-3.20982
	10	0	[49.12428706150328, 49.64371906080427, 36.47955263768413, 50.08360926902902]	[48.57312842852533, 42.89891900613101, 45.63871410132301, 53.76532752500807]	49.1243	49.6437	36.4796	50.0836	48.5731	42.8989	45.6387	53.7653	47.0259	5.3265		10	0	[78.0423046287282, 93.66964628138183, 97.48001298049975, 65.09012596984985]	[74.70655392147602, 87.5644717700689, 85.23903473850979, 78.36852347163781]	78.0423	93.6696	97.48	65.0901	74.7066	87.5645	85.239	78.3685	82.5201	10.5769			1	FB231	O/A	0	0.1	43.21	0	μM				1	MTK458	O/A	0	0.1	40.81	0
	10	0.390625	[83.52490652333076, 39.889003046089044, 51.934763679530946, 64.6614502517317]	[66.95103259115844, 58.972652468538236, 54.08902065182317, 53.36600516295579]	83.5249	39.889	51.9348	64.6615	66.951	58.9727	54.089	53.366	59.1736	12.9146		10	0.390625	[85.82942443284067, 77.28825559784052, 85.70669970793875, 68.76478744431661]	[103.97640016085892, 99.01784292504136, 89.00248575615839, 97.93285489499637]	85.8294	77.2883	85.7067	68.7648	103.976	99.0178	89.0025	97.9329	88.4398	11.7684			1	FB231	O/A	0.31	0.1	42.85	4.21846	μM				1	MTK458	O/A	0.31	0.1	40.26	1.90642
	10	0.78125	[85.60986559245076, 45.07368160987764, 54.83442351785622, 60.60120337088469]	[72.67162794449823, 60.563891577928366, 53.88230074217489, 64.31812681510165]	85.6099	45.0737	54.8344	60.6012	72.6716	60.5639	53.8823	64.3181	62.1944	12.445		10	0.78125	[101.40130395020208, 86.94574741127533, 80.20886804141959, 65.77219222940083]	[106.15933130190467, 104.15453252400064, 107.82405920471996, 131.0309275568067]	101.401	86.9457	80.2089	65.7722	106.159	104.155	107.824	131.031	97.9371	19.9317			1	FB231	O/A	0.62	0.1	48.6	6.13882	μM				1	MTK458	O/A	0.62	0.1	40.15	1.36197
	10	1.5625	[72.88920491351337, 54.04623667900971, 50.85251324943282, 71.62135697090397]	[65.4727331397225, 65.36786060019361, 63.65158115521135, 63.1181429493385]	72.8892	54.0462	50.8525	71.6214	65.4727	65.3679	63.6516	63.1181	63.3775	7.66136		10	1.5625	[85.89432693158686, 85.82352420568192, 71.3856683482314, 85.54857362008438]	[92.82531422818757, 106.3655330071172, 105.18662064014295, 105.32588776041737]	85.8943	85.8235	71.3857	85.5486	92.8253	106.366	105.187	105.326	92.2944	12.5346			1	FB231	O/A	1.25	0.1	51.83	6.13803	μM				1	MTK458	O/A	1.25	0.1	42.11	2.32594
	10	3.125	[58.541553053470764, 42.23548588283856, 44.19269601477549, 62.845246022157205]	[60.25330751855438, 72.3832284607938, 59.40020974507906, 67.33119554695062]	58.5416	42.2355	44.1927	62.8452	60.2533	72.3832	59.4002	67.3312	58.3979	10.4379		10	3.125	[60.7027170546066, 58.904327816620935, 51.66238900197657, 59.068354131634074]	[80.22110004831165, 81.20136784063091, 78.43545805657591, 66.87628707379808]	60.7027	58.9043	51.6624	59.0684	80.2211	81.2014	78.4355	66.8763	67.134	11.4047			1	FB231	O/A	2.5	0.1	50.19	1.00026	μM				1	MTK458	O/A	2.5	0.1	43.17	1.47303
	10	6.25	[61.60029647394856, 39.21048746463554, 40.30961039587106, 60.50478907867105]	[69.45284769280413, 66.65456598902871, 66.21994998386576, 61.34539367537916]	61.6003	39.2105	40.3096	60.5048	69.4528	66.6546	66.2199	61.3454	58.1622	11.7707		10	6.25	[45.42230875888722, 60.66731569165413, 50.08584830515975, 44.11127828421394]	[61.63919559743165, 56.372955188914766, 59.759629268766645, 64.56488471327437]	45.4223	60.6673	50.0858	44.1113	61.6392	56.373	59.7596	64.5649	55.3279	7.79935			1	FB231	O/A	5	0.1	51.45	-10.1109	μM				1	MTK458	O/A	5	0.1	46.13	-0.819114
	10	12.5	[60.154082090743934, 37.00742088755382, 39.6045808840588, 47.588889458001034]	[63.52149887060342, 52.452404001290745, 54.33910132300742, 53.713899645046794]	60.1541	37.0074	39.6046	47.5889	63.5215	52.4524	54.3391	53.7139	51.0477	9.24643		10	12.5	[44.267044281204825, 52.074224857657015, 43.308847390624535, 44.61397763813907]	[53.08452380631075, 51.360418449114874, 55.24262437552462, 60.39442823559894]	44.267	52.0742	43.3088	44.614	53.0845	51.3604	55.2426	60.3944	50.5433	6.04132			1	FB231	O/A	10	0.1	52.21	-18.5586	μM				1	MTK458	O/A	10	0.1	52.81	-3.00412
	10	25	[62.60179993431776, 38.09208167495729, 32.66636738063459, 45.24120144259885]	[46.61987737979993, 57.24628912552436, 53.484995159728946, 49.85983381736044]	62.6018	38.0921	32.6664	45.2412	46.6199	57.2463	53.485	49.8598	48.2266	9.81721		10	25	[46.09375460955247, 55.01253798271234, 59.573413576422695, 37.53960527480308]	[65.46742201985906, 61.0562169544224, 60.04680022995269, 51.44138770508838]	46.0938	55.0125	59.5734	37.5396	65.4674	61.0562	60.0468	51.4414	54.5289	9.16286			1	FB231	O/A	20	0.1	61.29	-10.4532	μM				1	MTK458	O/A	20	0.1	46.77	-9.76194
	10	50	[62.96094317281358, 38.07279881651456, 34.71276073286914, 45.358103771907885]	[57.24326395611487, 53.39625685705066, 57.371329461116495, 52.57845272668603]	62.9609	38.0728	34.7128	45.3581	57.2433	53.3963	57.3713	52.5785	50.2117	9.92915		10	50	[50.57084697760864, 39.458359146827156, 44.82992595214916, 38.506062483405614]	[56.93650121049038, 53.27885002064716, 52.035162248894096, 58.96073260982805]	50.5708	39.4584	44.8299	38.5061	56.9365	53.2789	52.0352	58.9607	49.3221	7.65243			1	FB231	O/A	0	0.2	48.45	0	μM				1	MTK458	O/A	0	0.2	42.11	0
	10	100	[43.36473828039084, 38.71636421704062, 47.71904875248944, 41.61481887671324]	[49.09648273636657, 52.36164891900613, 56.06344788641498, 53.373063891577935]	43.3647	38.7164	47.719	41.6148	49.0965	52.3616	56.0634	53.3731	47.7887	6.12115		10	100	[43.47405375106941, 40.34575331150249, 39.848954184736115, 41.36531256453374]	[50.057353222981234, 55.43479140970173, 47.118709026182756, 59.84167811481981]	43.4741	40.3458	39.849	41.3653	50.0574	55.4348	47.1187	59.8417	47.1858	7.41368			1	FB231	O/A	0.31	0.2	46.94	-1.07822	μM				1	MTK458	O/A	0.31	0.2	47.55	2.92502
	10	200	[60.5192512225031, 36.62296889735192, 29.420821268992864, 47.174308001482366]	[50.22991287512101, 49.226565020974505, 49.600677637947726, 38.31175379154566]	60.5193	36.623	29.4208	47.1743	50.2299	49.2266	49.6007	38.3118	45.1383	9.77915		10	200	[62.28633802401392, 47.00002950113579, 50.71835265657728, 38.87895683983834]	[65.32383653926604, 62.980046476352925, 60.56716264834242, 61.282930871148224]	62.2863	47	50.7184	38.879	65.3238	62.98	60.5672	61.2829	56.1297	9.4554			1	FB231	O/A	0.62	0.2	49.85	-0.0305234	μM				1	MTK458	O/A	0.62	0.2	47.4	1.87263
	10	400	[38.865806369971764, 40.596442915206644, 31.058659057972104, 45.767864513815866]	[29.729348176831238, 46.85281542433043, 32.80796224588577, 51.662834785414645]	38.8658	40.5964	31.0587	45.7679	29.7293	46.8528	32.808	51.6628	39.6677	8.05489		10	400	[45.609935982535326, 38.580405345605804, 33.21591881287429, 36.234475027288546]	[47.57753481003263, 56.62773844771141, 62.13580703406917, 62.6237817500695]	45.6099	38.5804	33.2159	36.2345	47.5775	56.6277	62.1358	62.6238	47.8257	11.585			1	FB231	O/A	1.25	0.2	51.63	0.0547134	μM				1	MTK458	O/A	1.25	0.2	49.86	2.82232
	20	0	[57.90521872486073, 48.22642896526374, 51.04654701251277, 51.84799081653867]	[42.011535979348174, 51.61241529525653, 49.182195869635365, 45.847450790577604]	57.9052	48.2264	51.0465	51.848	42.0115	51.6124	49.1822	45.8475	49.71	4.68742		20	0	[62.49756615629701, 65.29191373867894, 61.12635336460453, 64.7384724311886]	[56.931103260092144, 63.26289907722038, 91.98539314622238, 70.748776689491]	62.4976	65.2919	61.1264	64.7385	56.9311	63.2629	91.9854	70.7488	67.0728	10.7997			1	FB231	O/A	2.5	0.2	50.52	-4.48653	μM				1	MTK458	O/A	2.5	0.2	50.5	1.7412
	20	0.390625	[57.66779853028463, 52.94108785451084, 54.68859690088309, 65.88470658419227]	[55.63589060987415, 68.4313488222007, 63.62032107131333, 64.36047918683447]	57.6678	52.9411	54.6886	65.8847	55.6359	68.4313	63.6203	64.3605	60.4038	5.84389		20	0.390625	[99.5568929403782, 93.56580228338791, 90.54606602354191, 73.66315603150721]	[95.4282059102159, 86.08003541055461, 76.46304698106128, 82.20754579486169]	99.5569	93.5658	90.5461	73.6632	95.4282	86.08	76.463	82.2075	87.1888	9.23365			1	FB231	O/A	5	0.2	51.73	-14.2259	μM				1	MTK458	O/A	5	0.2	44.31	-2.23303
	20	0.78125	[54.67895547166173, 53.88233238224651, 53.987182925028854, 67.3718970415877]	[59.74911261697322, 58.377702484672476, 73.37245885769603, 61.44925782510487]	54.679	53.8823	53.9872	67.3719	59.7491	58.3777	73.3725	61.4493	60.3586	6.95729		20	0.78125	[87.09561318110747, 94.7328672153878, 99.40938726140956, 69.19904416320028]	[83.03667097603041, 97.21924585234987, 87.12615819773232, 74.70871310163531]	87.0956	94.7329	99.4094	69.199	83.0367	97.2192	87.1262	74.7087	86.566	10.6931			1	FB231	O/A	10	0.2	54.86	-18.5203	μM				1	MTK458	O/A	10	0.2	43.87	-5.09398
	20	1.5625	[67.57195669793101, 55.087511034917036, 53.18694429965562, 62.47405099713469]	[72.33280897063568, 62.24891093901258, 59.89835430784124, 61.11548080025815]	67.572	55.0875	53.1869	62.4741	72.3328	62.2489	59.8984	61.1155	61.7395	6.18996		20	1.5625	[88.0018880726908, 88.50812756291117, 89.83921880992418, 61.5075080390595]	[80.63134427857742, 99.10744890165203, 75.49141590937921, 93.27010534100202]	88.0019	88.5081	89.8392	61.5075	80.6313	99.1074	75.4914	93.2701	84.5446	11.7831			1	FB231	O/A	20	0.2	62.2	-13.2876	μM				1	MTK458	O/A	20	0.2	54.89	-9.48839
	20	3.125	[59.7093711679085, 54.364403843314726, 48.35538308109948, 66.79823200291654]	[79.77170054856406, 57.138391416585996, 75.50217812197482, 55.46648112294289]	59.7094	54.3644	48.3554	66.7982	79.7717	57.1384	75.5022	55.4665	62.1383	10.9353		20	3.125	[50.43514175295749, 40.26787031300705, 39.21880992418208, 38.0493849013187]	[53.53795163976238, 50.75152964419411, 59.922647370793314, 59.01795088404933]	50.4351	40.2679	39.2188	38.0494	53.538	50.7515	59.9226	59.018	48.9002	8.75983			1	FB231	O/A	0	0.4	47.92	0	μM				1	MTK458	O/A	0	0.4	45.2	0
	20	6.25	[84.33599175657801, 48.97363972991947, 45.36051412921323, 58.82477003684834]	[69.33284930622781, 58.73769764440142, 52.1297192642788, 55.28295417876734]	84.336	48.9736	45.3605	58.8248	69.3328	58.7377	52.1297	55.283	59.1223	12.5142		20	6.25	[41.725226421217215, 37.205652417618076, 38.23819217039856, 41.23078738531433]	[50.31105689169822, 50.56368097033557, 67.1030009905239, 41.85678697798446]	41.7252	37.2057	38.2382	41.2308	50.3111	50.5637	67.103	41.8568	46.0293	9.85983			1	FB231	O/A	0.31	0.4	48.66	-0.389667	μM				1	MTK458	O/A	0.31	0.4	48.34	3.46406
	20	12.5	[63.58884125085492, 34.04027104467899, 40.959201689660475, 55.285160333955005]	[59.61398838334947, 55.472531461761854, 34.96490803484995, 44.814859632139395]	63.5888	34.0403	40.9592	55.2852	59.614	55.4725	34.9649	44.8149	48.5925	11.3924		20	12.5	[57.99687287960587, 54.358792813523316, 60.41124583296457, 48.77245773962298]	[55.10227766517053, 53.18708486387719, 52.85133234910704, 51.33882664752194]	57.9969	54.3588	60.4112	48.7725	55.1023	53.1871	52.8513	51.3388	54.2524	3.6704			1	FB231	O/A	0.62	0.4	48.9	0.730743	μM				1	MTK458	O/A	0.62	0.4	44.41	2.43529
	20	25	[48.977255265877474, 33.70523137923658, 40.198733959825375, 43.07308504644457]	[37.832768635043564, 52.22753307518554, 38.44082768635044, 47.04037592771862]	48.9773	33.7052	40.1987	43.0731	37.8328	52.2275	38.4408	47.0404	42.687	6.3036		20	25	[43.690002065079504, 38.07180576452193, 48.137593297341944, 38.70667020680296]	[61.43839184261736, 46.22264926007595, 66.64741397691296, 46.457999897438945]	43.69	38.0718	48.1376	38.7067	61.4384	46.2226	66.6474	46.458	48.6716	10.2384			1	FB231	O/A	1.25	0.4	54.54	1.00259	μM				1	MTK458	O/A	1.25	0.4	51.11	3.43941
	20	50	[49.56056173377001, 34.40905571239617, 33.900470320969205, 46.58738599763183]	[32.548806066473055, 51.052758954501456, 32.97232978380122, 30.563286544046463]	49.5606	34.4091	33.9005	46.5874	32.5488	51.0528	32.9723	30.5633	38.9493	8.54027		20	50	[46.29082219665457, 52.09664572086026, 47.34814290350178, 38.141428444995135]	[57.38669027370308, 60.12129194544832, 60.38147315464318, 51.618440478150454]	46.2908	52.0966	47.3481	38.1414	57.3867	60.1213	60.3815	51.6184	51.6731	7.6608			1	FB231	O/A	2.5	0.4	57.12	-3.09384	μM				1	MTK458	O/A	2.5	0.4	52.11	2.47366
	20	100	[53.4002609211783, 47.20805300375714, 33.11107830347001, 39.246642824215655]	[34.72793643110681, 43.025976121329464, 31.868142949338495, 27.092408841561795]	53.4003	47.2081	33.1111	39.2466	34.7279	43.026	31.8681	27.0924	38.7101	8.74986		20	100	[58.175059739799984, 50.27347552880785, 47.07555240876774, 51.74853231849427]	[60.44840773958128, 52.736895800664485, 52.415177956929746, 52.96037094715137]	58.1751	50.2735	47.0756	51.7485	60.4484	52.7369	52.4152	52.9604	53.2292	4.24856			1	FB231	O/A	5	0.4	57.84	-11.8306	μM				1	MTK458	O/A	5	0.4	50.05	-1.2459
	20	200	[41.62566548458727, 39.42500926481089, 43.28881202527259, 47.320134618455505]	[32.52863827040981, 37.28924653113908, 32.339060987415294, 28.55759922555663]	41.6257	39.425	43.2888	47.3201	32.5286	37.2892	32.3391	28.5576	37.7968	6.33954		20	200	[39.148007198277135, 46.09021447325722, 36.632150337788005, 34.27677965601676]	[69.07649165611818, 51.44246729516803, 43.37145185972886, 40.84629066343509]	39.148	46.0902	36.6322	34.2768	69.0765	51.4425	43.3715	40.8463	45.1105	11.0933			1	FB231	O/A	10	0.4	60.33	-12.5168	μM				1	MTK458	O/A	10	0.4	52.17	-3.53613
	20	400	[44.409628172256184, 34.47775089559838, 25.14725776662318, 36.07340743173416]	[34.7682720232333, 29.302799290093578, 25.701839303000966, 39.17191029364311]	44.4096	34.4778	25.1473	36.0734	34.7683	29.3028	25.7018	39.1719	33.6316	6.63793		20	400	[42.25742691093607, 39.8701950025076, 42.28574800129805, 33.27964126618875]	[48.9691264226973, 43.00007287233038, 49.86410659872447, 29.66065784821503]	42.2574	39.8702	42.2857	33.2796	48.9691	43.0001	49.8641	29.6607	41.1484	6.95495			1	FB231	O/A	20	0.4	66.37	-11.867	μM				1	MTK458	O/A	20	0.4	58.85	-6.96283
Figure 8G
Dose (µM)	FB231			MTK458
0	61.66			44.11
0.3125	33.82			32.94
0.625	30.37			20.79
1.25	19.14			13.56
2.5	13.78			7.771
5	18.17			4.676
10	49.19			3.675
20	24.45			3.083
Figure 8H
Dose (µM)	FB231 Glucose								FB231 Galactose								MTK458 Glucose								MTK458 Galactose								O/A Glucose								O/A Galactose
0	108.426	100.968	83.6309	110.131	102.331	94.2713	105.612	94.6298	104.977	107.826	96.7257	96.0088	99.6434	96.108	98.6535	100.057	100.053	89.2366	91.464	94.4775	103.163	112.464	105.321	103.822	99.6467	92.3191	95.2878	102.419	104.663	104.679	100.403	100.583
0.019531	99.3266	119.078	108.068	110.888	111.179	122.941	75.0424	106.029	92.1728	109.941	101.103	101.995	100.263	100.786	95.1634	106.36	116.457	110.878	105.677	97.143	92.2299	80.068	97.5778	111.898	115.982	109.76	114.91	112.166	111.145	105.757	104.361	109.698
0.039063	113.649	112.877	95.3986	111.471	121.299	113.751	117.496	105.079	104.936	97.4469	105.742	107.457	99.06	94.1422	98.0091	87.2603	115.912	92.0139	113.271	101.457	112.24	87.166	105.024	98.4331	114.107	113.175	112.285	108.984	111.094	103.82	92.8158	103.685
0.078125	118.765	127.595	114.785	124.996	110.964	104.649	103.937	122.194	100.791	99.0917	107.734	89.8005	86.331	103.699	104.246	89.8605	105.701	100.678	106.368	107.574	116.487	101.785	100.607	101.624	95.9134	106.092	84.6203	98.056	95.8111	109.86	90.7932	94.5429
0.15625	100.868	110.185	123.289	115.901	108.819	98.1005	106.873	104.231	98.7538	92.349	94.4497	89.3378	107.359	97.7662	95.8169	88.71	104.604	88.644	92.3626	112.912	130.278	105.099	112.736	99.1624	101.823	116.876	105.58	119.32	106.632	105.49	92.4321	109.301
0.3125	114.473	123.839	103.805	103.407	107.58	108.198	102.276	102.287	116.403	101.336	109.993	109.305	103.692	95.1309	104.279	100.883	93.7206	99.3301	86.0389	94.8216	92.1722	88.7807	95.8167	97.2821	108.328	125.555	100.931	106.728	121.163	104.669	105.548	107.672
0.625	119.258	105.189	119.941	126.135	110.862	119.907	95.8724	108.465	113.653	97.5578	102.236	103.149	98.2944	96.9208	101.044	106.105	94.2328	89.7204	89.7738	120.485	110.861	87.0992	90.3499	97.7154	122.243	111.623	98.1141	92.5751	114.852	112.748	94.561	104.369
1.25	91.4631	103.331	85.991	98.1388	92.9794	78.1357	89.1642	96.2615	93.4079	89.2436	84.7888	87.8772	94.9929	83.0719	86.4304	96.5165	114.677	102.389	90.1859	89.5806	87.6985	111.91	84.3313	83.2415	108.606	111.733	96.3436	111.455	104.796	104.949	76.8905	103.094
2.5	74.4004	67.6266	71.2377	87.9606	73.0321	61.3561	72.4641	74.2985	74.6931	70.0692	77.2444	77.518	72.6495	66.6644	76.2426	72.6502	95.1523	95.0934	87.2836	90.3596	98.5042	87.7757	80.7473	77.9275	93.244	105.8	98.2508	89.1324	91.2356	83.6886	76.5756	95.012
5	65.4786	67.7904	48.4003	62.9682	57.4073	53.1985	55.6324	64.8214	44.1563	50.6405	49.1549	47.0582	45.3932	45.8619	47.8269	46.1153	89.133	82.4338	91.1269	82.2427	75.343	80.2575	84.1596	65.8939	71.9221	63.8517	58.8484	66.1516	69.2942	64.6614	52.0033	63.3588
10	47.8607	46.5151	36.105	45.2757	46.1799	36.7435	39.0234	39.9785	43.1683	40.1462	45.8161	39.8436	40.72	38.0996	41.7819	34.8949	74.4048	78.3291	82.2074	67.0853	72.9488	69.6382	65.8238	65.0388	47.8367	53.2847	54.0643	52.4188	54.1828	48.0427	43.8119	51.0039
20	43.7892	43.3949	43.6577	47.7651	39.8582	42.3397	44.1853	52.0267	45.5664	44.5939	43.006	36.5539	46.5909	38.1913	38.1031	37.0516	71.7499	76.6344	90.6508	65.2927	62.353	70.6347	69.0499	56.3867	42.012	42.4961	41.6152	41.8471	43.4323	42.4561	40.3701	43.0946
0																																	92.7555	97.2908	103.842	94.6971	100.965	94.1459	102.438	113.866	107.615	101.029	90.3033	98.4351	107.577	101.437	94.504	99.0981
0.000195																																	114.604	102.772	104.202	110.87	104.519	95.7431	113.725	93.3221	90.334	97.9925	89.3132	96.9684	96.2308	110.438	87.1564	104.585
0.000391																																	113.849	104.489	109.834	101.326	114.528	100.027	110.562	97.1102	93.5325	83.6294	104.029	101.855	102.651	89.4667	94.1143	92.4409
0.000781																																	118.559	110.903	106.175	117.227	102.155	93.9621	101.519	92.5494	71.5808	69.7343	68.1087	77.2071	69.704	67.1772	70.3858	73.5783
0.001563																																	99.7301	87.0989	111.102	79.5102	113.021	99.1676	100.485	78.7178	55.7624	53.4771	57.7312	58.8998	56.775	55.4602	58.8447	57.7951
0.003125																																	81.3919	74.7263	75.6714	77.9703	103.152	100.368	80.6831	81.3783	31.62	31.8658	36.8002	31.0739	23.2887	30.3321	37.3223	29.664
0.00625																																	93.9055	70.5173	93.7545	75.5744	77.3331	77.8148	92.5982	87.1225	27.1094	32.4228	30.6371	34.1965	23.1338	27.0967	29.409	23.6079
0.0125																																	101.206	97.2641	91.9379	86.6772	70.2295	94.7458	80.5486	69.8813	28.6578	28.8687	29.9392	25.6817	27.2175	28.1531	23.831	32.0913
0.025																																	80.0135	72.6862	79.2554	76.0244	78.5442	77.9239	80.6119	72.6988	24.8936	23.7105	22.343	23.2416	21.7645	24.6584	19.1162	23.2484
0.05																																	63.7329	68.2613	62.8715	61.7672	46.5565	61.19	57.5915	52.5882	22.5504	18.5455	18.8992	19.7935	20.73	17.0219	18.3666	16.5616
0.1																																	49.5826	49.7479	60.6012	41.4532	49.6272	45.1322	47.2285	39.0165	20.2096	21.8766	14.203	16.6192	16.9441	17.0228	15.7402	19.3637
0.2																																	54.8846	45.0945	41.2131	41.549	40.8571	41.3786	41.7592	39.4052	15.6926	22.1106	17.9777	18.3861	20.9374	21.1195	14.8477	14.1385
Figure 8I
Dose (µM)	FB231 Glucose								FB231 Galactose								MTK458 Glucose								MTK458 Galactose								O/A Glucose								O/A Galactose
0	95.7114	97.591	104.924	103.6	96.2228	99.8305	99.266	102.855	96.9288	97.9036	101.322	97.4122	102.606	102.168	102.412	99.2481	89.2888	99.0422	113.366	106.543	90.2533	95.2383	106.349	99.92	102.775	92.677	105.302	102.104	100.714	100.311	90.5605	105.556
0.019531	98.1932	104.308	106.594	105.187	119.391	133.28	118.908	108.785	99.1659	100.807	101.166	101.312	102.418	110.725	106.742	106.185	94.328	112.814	119.039	112.299	100.502	108.588	102.049	100.789	104.324	92.8729	105.504	98.8771	105.168	108.376	101.577	103.214
0.039063	99.1745	104.108	94.1409	104.538	108.281	132.678	114.128	111.521	107.447	100.014	108.606	104.237	103	104.087	107.138	97.0851	98.701	109.131	116.898	107.73	97.366	100.299	105.711	106.626	106.609	88.6867	118.03	101.55	108.402	102.139	98.296	104.289
0.078125	100.16	111.57	100.99	105.115	101.896	116.07	91.2037	108.126	104.458	98.9363	109.566	107.212	98.4672	102.985	101.829	109.617	94.6969	108.943	115.163	109.028	108.029	111.55	109.449	113.044	109.204	102.019	107.012	104.678	103.657	104.854	100.9	101.983
0.15625	103.348	100.853	98.2069	101.179	101.474	117.183	112.386	110.605	108.358	98.3263	103.051	100.165	105.61	108.665	101.497	105.566	102.571	113.242	107.68	107.945	100.651	98.9774	99.4221	106.74	104.039	91.1858	114.605	105.637	98.761	98.9574	104.629	101.084
0.3125	100.349	107.576	99.7	96.6379	103.596	124.819	82.1119	109.687	100.195	102.495	102.922	100.871	94.6169	103.931	105.763	108.493	96.6127	113.582	101.026	111.682	101.217	106.294	104.464	106.363	97.2888	92.5676	106.776	103.047	97.3081	99.0769	98.1202	101.543
0.625	89.3673	111.085	98.541	96.2861	87.5566	112.007	87.9105	98.847	90.9841	100.319	98.0425	93.7182	91.5723	107.926	93.7105	99.9103	101.281	112.256	99.1154	107.185	94.3052	103.317	106.056	96.0307	92.6938	84.8641	97.2434	90.1047	88.5433	90.1934	88.4958	92.1126
1.25	90.54	89.4373	88.9815	87.2443	89.8675	109.31	84.8607	98.9758	87.2541	80.0543	88.1228	83.1184	82.3934	90.5396	84.1341	90.0635	88.4046	111.577	107.656	103.524	91.2027	101.729	94.1968	101.965	74.6872	66.5455	78.4113	77.0492	70.225	70.826	74.479	77.4908
2.5	80.9266	102.624	104.553	94.4533	64.1253	87.1655	58.2146	57.4211	77.3991	76.3053	80.0875	78.9002	77.8343	77.6643	78.4087	81.17	92.2882	106.342	90.3401	98.5588	98.8504	93.4264	92.8311	90.4137	62.9231	54.4232	61.4202	66.0926	61.9084	62.4316	62.3432	60.3105
5	62.7638	74.3919	64.037	61.2999	65.0785	69.5447	65.304	58.8959	62.2868	60.5036	56.6217	61.2946	55.8222	61.1618	56.7987	62.9462	82.4251	101.638	83.6835	86.4774	84.8353	83.5466	91.4499	82.9233	44.4123	43.7441	47.0368	47.8412	42.9523	45.4178	42.3354	45.4148
10	58.5399	55.7279	57.0905	53.1342	56.6188	74.2783	56.5688	64.196	56.102	53.1974	55.0964	55.8991	58.3212	56.8816	55.3263	60.4096	73.102	87.804	75.6733	75.3442	75.9501	80.2041	73.0288	80.1036	30.6054	27.3594	29.5352	32.2669	29.2564	29.1269	29.2072	27.0402
20	57.8238	56.3715	52.1828	50.2209	58.5132	65.6961	49.484	55.7187	60.1583	56.7938	54.6102	56.3857	59.9652	60.644	56.2971	53.0237	62.7976	69.4569	61.5131	62.362	67.0857	74.8889	61.5529	66.7221	12.3742	13.0702	14.0727	17.6332	12.6345	13.7342	12.9583	13.714
0																																	87.1687	95.6781	101.456	104.984	94.1095	100.346	105.367	110.891	97.6128	101.239	96.1693	102.085	96.2999	99.8073	101.085	105.702
9.77e-05																																	95.5972	102.497	96.9578	99.9921	103.981	112.424	111.761	106.948	100.449	106.449	105.3	108.197	94.4655	104.508	97.8205	99.2564
0.000195																																	100.576	104.811	98.4566	95.2243	106.522	109.024	101.386	111.78	100.577	107.035	101.868	104.625	105.312	106.218	95.2009	102.78
0.000391																																	99.8573	99.1291	94.6745	102.182	109.85	89.7599	94.312	93.8337	92.4167	97.9153	79.3662	99.9948	89.9791	87.1789	87.3609	89.7399
0.000781																																	97.2598	102.567	97.1465	101.316	93.7335	98.9594	64.9018	99.3883	70.0801	96.8753	79.0928	93.0915	64.6603	71.0434	78.0588	73.6069
0.001563																																	82.6111	99.3693	93.3239	104.575	77.9425	82.0526	61.7462	76.6324	24.0181	45.9908	24.7519	33.7667	24.5198	22.3017	19.7087	22.4912
0.003125																																	108.321	85.6885	103.32	103.249	72.2835	102.813	63.9994	101.991	17.186	22.2225	17.2467	19.5217	16.3769	16.8453	16.4527	16.0083
0.00625																																	84.6638	85.6633	77.4818	78.6631	83.6053	82.8454	85.966	80.3723	15.7813	17.0921	15.7244	15.9603	14.6305	14.3904	15.069	13.8567
0.0125																																	84.133	87.6867	90.9193	84.207	81.3358	79.1293	79.5536	79.0854	14.0421	14.16	13.4102	14.4768	12.9035	12.5682	13.8951	13.8454
0.025																																	103.034	75.6972	110.794	71.7344	69.5347	74.442	78.0092	64.4601	12.1634	19.9121	10.9116	11.1441	10.8299	10.1517	9.4424	11.0022
0.05																																	66.6957	87.8177	74.6211	71.1237	69.9207	68.9946	72.11	60.9686	10.2048	9.48747	10.0928	9.69007	10.2608	9.83033	9.82612	9.50684
0.1																																	61.7807	60.4883	57.2249	64.7369	63.9127	65.4253	59.1215	65.6624	9.7642	9.10458	10.2465	10.5022	9.34088	9.12311	9.88846	9.87877
[truncated: 3 more columns]

## Sheet: Fig S1
						Figure S1B
						Dose (μM)	CMPD001			FB231
						100	47849	49105		53781	47727
						50	50626	53009		50740	48737
						25	50699	51959		50197	46973
						12.5	45361	45964		43372	42008
						6.25	45525	43452		39008	36008
						3.13	34634	34930		31473	27946
						1.56	31823	32150		25892	26664
						0.78	29164	32438		21962	24592
						0.39	26022	27034		22149	25841
						0.2	26111	25567		26647	24476
						Figure S1D
						Concentration ( μM)	CMPD 0001 Response %	FB231 Response %
						0.078125	0.2917924537827004	0.4008464574939975
						0.078125	4.109326252233878	0.4008464574939975
						0.15625	-6.09028	1.5219956863223862
						0.15625	3.283422351907757	-0.214667
						0.3125	-2.1213	1.4070321084116713
						0.3125	1.050048968629787	-0.181093
						0.625	4.700988459557969	0.8647702763195377
						0.625	15.090415274173843	0.8647702763195377
						1.25	21.877366396413677	0.8505270011801571
						1.25	29.04496026978181	-0.771172
						2.5	40.18658562442575	2.265698123957189
						2.5	50.40336015669961	-0.315387
						5	59.23083913047868	0.9675253326822122
						5	71.12062437527133	-0.808815
						10	69.82118877659198	2.8313596223497335
						10	82.58332239532324	1.0244984332397347
						20	70.05845945700352	1.8495910145281407
						20	80.63366416606928	0.2736743580352419
						40	83.06897004331451	-0.359134
						40	88.00520985834434	-1.92182

## Sheet: Fig S3
Fig S3B
pUb								FECH								COX4l2
DMSO	2.5 µM MTK	2.5 µM MTK + O/A	2.5 µM MTK + O/A + Baf	2.5 µM 231	2.5 µM 231 + O/A	2.5 µM 231 + O/A + Baf		DMSO	2.5 µM MTK	2.5 µM MTK + O/A	2.5 µM MTK + O/A + Baf	2.5 µM 231	2.5 µM 231 + O/A	2.5 µM 231 + O/A + Baf		DMSO	2.5 µM MTK	2.5 µM MTK + O/A	2.5 µM MTK + O/A + Baf	2.5 µM 231	2.5 µM 231 + O/A	2.5 µM 231 + O/A + Baf
0.005205	0.065094	1.09969	1.26063	0.113353	1.30984	1		1	1.24906	1.24904	0.937546	0.499725	0.722477	0.664457		1	1.25684	0.879217	1.30911	1.82282	0.36433	0.797597
0.00376	0.018845	0.577204	0.655179	0.046495	1.19117	1		1	0.910176	0.656602	0.750635	0.548906	0.622528	0.830155		1	0.974384	1.08796	1.09708	1.27067	0.453162	0.806201

[truncated: 5 more sheets: Fig S4, Fig S6, Fig S7,  S9, Fig S10]
