# Supplementary material for: Putative PINK1/Parkin activators lower the threshold for mitophagy by sensitizing cells to mitochondrial stress
Source: Sci Adv. 2025 Aug 27;11(35):eady0240. doi: 10.1126/sciadv.ady0240 (PMC12383277; doi:10.1126/sciadv.ady0240)
Supplement: Supplementary file 3 — Code S1 [file sciadv.ady0240_code_s1.zip › ady0240_code_s1.ipynb]

# %% [code]
import numpy as np
import plotly.graph_objs as go
import panel as pn

# Enable Panel extensions
pn.extension()

# Define a generic logistic dose-response function
def logistic_dose_response(dose, IC50, hill, bottom=0):
    return bottom + (1 - bottom) / (1 + (dose / IC50) ** hill)

# Define mitophagy response function based on mitochondrial function
def mitophagy_response(mitochondrial_function, threshold, n):
    if mitochondrial_function > threshold:
        return 0
    return (threshold - mitochondrial_function)**n / threshold**n

# Define function to calculate EC50 for mitophagy
def calculate_ec50(doses, responses):
    try:
        ec50_index = np.argmin(np.abs(np.array(responses) - 0.5))
        if ec50_index == 0 or ec50_index == len(doses) - 1:
            return doses[ec50_index]  # Cannot interpolate if at the boundaries
        lower_dose = doses[ec50_index - 1]
        upper_dose = doses[ec50_index]
        lower_response = responses[ec50_index - 1]
        upper_response = responses[ec50_index]
        # Linear interpolation
        interpolated_dose = lower_dose + (0.5 - lower_response) * (upper_dose - lower_dose) / (upper_response - lower_response)
        return interpolated_dose
    except Exception as e:
        return np.nan

# Define interactive function to generate plots
def plot_interactive(IC50_weak, IC50_strong, hill_coeff_weak, hill_coeff_strong, bottom_weak, bottom_strong, activation_threshold, n):
    doses = np.logspace(-2, 3, 100)
    weak_inhibitor_doses = np.logspace(-2, np.log10(20), 10)

    # Calculate mitochondrial function for weak and strong inhibitors individually
    weak_response = logistic_dose_response(doses, IC50_weak, hill_coeff_weak, bottom=bottom_weak)
    strong_response = logistic_dose_response(doses, IC50_strong, hill_coeff_strong, bottom=bottom_strong)

    # Plotting mitochondrial function
    traces_mito = []
    traces_mito.append(go.Scatter(x=doses, y=weak_response, mode='lines', name='Weak Inhibitor Alone', line=dict(color='red')))
    traces_mito.append(go.Scatter(x=doses, y=strong_response, mode='lines', name='Strong Inhibitor Alone', line=dict(color='blue')))
    traces_mito.append(go.Scatter(x=doses, y=[activation_threshold]*len(doses), mode='lines', name='Activation Threshold', line=dict(color='black', dash='dot')))

    for weak_dose in weak_inhibitor_doses:
        weak_effect = logistic_dose_response(weak_dose, IC50_weak, hill_coeff_weak, bottom=bottom_weak)
        combined_mitochondrial_function = weak_effect * strong_response
        traces_mito.append(go.Scatter(x=doses, y=combined_mitochondrial_function, mode='lines', name=f'Weak Dose = {weak_dose:.2f}', line=dict(dash='dash')))

    layout_mito = go.Layout(
        title='Mitochondrial Function with Varying Weak Inhibitor Doses',
        xaxis=dict(title='Inhibitor Concentration', type='log'),
        yaxis=dict(title='Mitochondrial Function (%)'),
        legend=dict(title='Inhibitor Dose Combination'),
        template='plotly_white'
    )
    fig_mito = go.Figure(data=traces_mito, layout=layout_mito)

    # Mitophagy Response
    traces_mito_resp = []
    mitophagy_weak = [mitophagy_response(m, activation_threshold, n) for m in weak_response]
    mitophagy_strong = [mitophagy_response(m, activation_threshold, n) for m in strong_response]

    traces_mito_resp.append(go.Scatter(x=doses, y=mitophagy_weak, mode='lines', name='Weak Inhibitor Alone', line=dict(color='red')))
    traces_mito_resp.append(go.Scatter(x=doses, y=mitophagy_strong, mode='lines', name='Strong Inhibitor Alone', line=dict(color='blue')))

    ec50_values = []

    for weak_dose in weak_inhibitor_doses:
        weak_effect = logistic_dose_response(weak_dose, IC50_weak, hill_coeff_weak, bottom=bottom_weak)
        combined_mitochondrial_function = weak_effect * strong_response
        mitophagy_combined = [mitophagy_response(m, activation_threshold, n) for m in combined_mitochondrial_function]
        ec50 = calculate_ec50(doses, mitophagy_combined)
        ec50_values.append((weak_dose, ec50))
        traces_mito_resp.append(go.Scatter(x=doses, y=mitophagy_combined, mode='lines', name=f'Weak Dose = {weak_dose:.2f}, EC50 = {ec50:.4f}', line=dict(dash='dash')))

    layout_mito_resp = go.Layout(
        title='Mitophagy Response with Varying Weak Inhibitor Doses',
        xaxis=dict(title='Inhibitor Concentration', type='log'),
        yaxis=dict(title='Mitophagy Level'),
        legend=dict(title='Inhibitor Dose Combination'),
        template='plotly_white'
    )
    fig_mito_resp = go.Figure(data=traces_mito_resp, layout=layout_mito_resp)

    return pn.Column(pn.pane.Plotly(fig_mito), pn.pane.Plotly(fig_mito_resp))

# Create interactive widgets using Panel
ic50_weak_slider = pn.widgets.FloatSlider(name='IC50, Weak', start=0.01, end=10, step=0.01, value=1)
ic50_strong_slider = pn.widgets.FloatSlider(name='IC50, Strong', start=0.01, end=10, step=0.01, value=0.25)
hill_coeff_weak_slider = pn.widgets.FloatSlider(name='Hill Coefficient, Weak', start=0.1, end=3.0, step=0.1, value=1.0)
hill_coeff_strong_slider = pn.widgets.FloatSlider(name='Hill Coefficient, Strong', start=0.1, end=3.0, step=0.1, value=1.0)
bottom_weak_slider = pn.widgets.FloatSlider(name='Maximum Inhibition, Weak', start=0, end=1, step=0.05, value=0.4)
bottom_strong_slider = pn.widgets.FloatSlider(name='Maximum Inhibition, Strong', start=0, end=1, step=0.05, value=0.0)
activation_threshold_slider = pn.widgets.FloatSlider(name='Activation Threshold', start=0, end=1, step=0.05, value=0.3)
n_slider = pn.widgets.IntSlider(name='Exponent n', start=1, end=20, step=1, value=10)

interactive_plot = pn.bind(plot_interactive, IC50_weak=ic50_weak_slider, IC50_strong=ic50_strong_slider,
                           hill_coeff_weak=hill_coeff_weak_slider, hill_coeff_strong=hill_coeff_strong_slider,
                           bottom_weak=bottom_weak_slider, bottom_strong=bottom_strong_slider,
                           activation_threshold=activation_threshold_slider, n=n_slider)

# Create a Panel layout
dashboard = pn.Column(
    "# Interactive Dose-Response Simulation",
    ic50_weak_slider,
    ic50_strong_slider,
    hill_coeff_weak_slider,
    hill_coeff_strong_slider,
    bottom_weak_slider,
    bottom_strong_slider,
    activation_threshold_slider,
    n_slider,
    interactive_plot
)

# Serve the dashboard
dashboard.show()
dashboard.save('interactive_dose_response.html')

# %% [code]
